# Supplementary material for: Cerebrospinal fluid proteomics for predictive assessment of Alzheimer’s Disease risk
Source: medRxiv. 2025 Oct 27:2025.10.24.25337921. Preprint. [Version 1] doi: 10.1101/2025.10.24.25337921 (PMC12636643; doi:10.1101/2025.10.24.25337921)
Supplement: Supplement 1 [file media-1.xlsx]

## Sheet: Table of contents
Table of contents
Supplementary Table 1. Traits for 1,104 cases from the ADNI cohort.
Supplementary Table 2. Summary demographics and clinical characteristics of study participants from the ADNI cohort.
Supplementary Table 3. Differential abundance analysis of CSF proteins associated with the onset of AD pathology in biomarker negative participants.
Supplementary Table 4. Overlap analysis of CSF proteins with brain proteome networks revealing biological pathways altered in participants with the onset of AD pathology.
Supplementary Table 5. Classification results of machine learning models across 100 permuted runs in predicting onset of AD pathology.
Supplementary Table 6. Differential abundance analysis of CSF proteins associated with the onset of symptoms in biomarker positive asymptomatic participants.
Supplementary Table 7. Overlap analysis of CSF proteins with brain proteome networks revealing biological pathways altered in participants with the onset of AD symptoms.
Supplementary Table 8. Classification results of machine learning models across 100 permuted runs in predicting onset of AD symptoms.
Supplementary Table 9. Differential abundance analysis of CSF proteins associated with the conversion from MCI (Due to AD) to AD Dementia in biomarker positive AD participants.
Supplementary Table 10. Overlap analysis of CSF proteins with brain proteome networks revealing biological pathways altered in participants progressing from MCI (Due to AD) to AD Dementia.
Supplementary Table 11. Classification results of machine learning models across 100 permuted runs in predicting conversion from MCI (Due to AD) to AD Dementia.
Supplementary Table 12. Differential abundance analysis of CSF proteins associated with rate of change in clinical measures of cognition and dementia severity in biomarker positive AD participants.
Supplementary Table 13. Overlap analysis of CSF proteins with brain proteome networks showing biological pathways associated with accelerated clinical progression in piomarker positive AD participants.
Supplementary Table 14. Classification results of machine learning models across 100 permuted runs in predicting slow- versus fast- progressors on ADAS-Cog11.
Supplementary Table 15. Classification results of machine learning models across 100 permuted runs in predicting slow- versus fast- progressors on CDR-SB.
Supplementary Table 16. Differential abundance analysis of CSF proteins associated with rate of change in neurodegenetation measures of hippocampal volume and FDG-PET SUVR in biomarker positive AD participants.
Supplementary Table 17. Overlap analysis of CSF proteins with brain proteome networks showing biological pathways associated with accelerated neurodegeneration in biomarker positive AD participants.
Supplementary Table 18. Classification results of machine learning models across 100 permuted runs in predicting slow- versus fast- progressors on Hippocampal Vol.
Supplementary Table 19. Classification results of machine learning models across 100 permuted runs in predicting slow- versus fast- progressors on FDG-PET SUVR.
Supplementary Table 20. Differential abundance analysis of CSF proteins associated with rate of change in tau-PET SUVR in biomarker positive AD participants.
Supplementary Table 21. Overlap analysis of CSF proteins with brain proteome networks showing biological pathways associated with accelerated tau accumulation in biomarker positive AD participants.
Supplementary Table 22. Classification results of machine learning models across 100 permuted runs in predicting slow- versus fast- progressors on tau-PET SUVR.

## Sheet: Table S1
Supplementary Table 1. Traits for 1,104 cases from the ADNI cohort.
TMT_batch.channel	BCID	TMT.BATCH	TMTChannel	RID	RIDnum	ABETA42_bl	AGE	AMYLOID_STATUS	DX_bl	PTAU_bl	PTGENDER
adni_b01.127N	b01.127N	1	127N	R6455	6455	1894	68	0	CN_SMC	20.24	Female
adni_b01.127C	b01.127C	1	127C	R2233	2233	1195	55.5	0	EMCI_LMCI	16.84	Female
adni_b01.128N	b01.128N	1	128N	R1075	1075	670.5	67.1	missing	EMCI_LMCI	9.35	Male
adni_b01.128C	b01.128C	1	128C	R413	413	1006	76.3	missing	CN_SMC	10.57	Female
adni_b01.129N	b01.129N	1	129N	R5170	5170	1985	76.9	missing	CN_SMC	19.64	Male
adni_b01.129C	b01.129C	1	129C	R43	43	894.4	76.2	missing	CN_SMC	24.25	Male
adni_b01.130N	b01.130N	1	130N	R372	372	967	79	missing	AD	28.66	Male
adni_b01.130C	b01.130C	1	130C	R4736	4736	440.3	71.8	1	EMCI_LMCI	28.48	Male
adni_b01.131N	b01.131N	1	131N	R4168	4168	723.4	82.2	0	EMCI_LMCI	21.1	Male
adni_b01.131C	b01.131C	1	131C	R2308	2308	982.6	74.8	0	EMCI_LMCI	11.78	Male
adni_b01.132N	b01.132N	1	132N	R2195	2195	796	68	1	EMCI_LMCI	49.19	Male
adni_b01.132C	b01.132C	1	132C	R101	101	453.2	73.6	missing	EMCI_LMCI	14.62	Male
adni_b01.133N	b01.133N	1	133N	R4005	4005	853.5	70.5	1	EMCI_LMCI	36.63	Male
adni_b01.133C	b01.133C	1	133C	R516	516	1860	87.6	missing	CN_SMC	29.6	Male
adni_b01.134N	b01.134N	1	134N	R4143	4143	2208	63.6	0	EMCI_LMCI	20.79	Female
adni_b01.134C	b01.134C	1	134C	R1213	1213	574	74.8	missing	EMCI_LMCI	37.44	Female
adni_b01.135N	b01.135N	1	135N	R5095	5095	382.5	65.9	1	AD	34.29	Male
adni_b02.127N	b02.127N	2	127N	R1171	1171	511.1	71.5	missing	AD	15.13	Male
adni_b02.127C	b02.127C	2	127C	R6315	6315	1285	71.2	0	EMCI_LMCI	20.07	Male
adni_b02.128N	b02.128N	2	128N	R814	814	749.9	71	missing	AD	49.55	Female
adni_b02.128C	b02.128C	2	128C	R6757	6757	683.4	71.4	1	EMCI_LMCI	52.29	Female
adni_b02.129N	b02.129N	2	129N	R4489	4489	1336	74.2	1	EMCI_LMCI	17.67	Male
adni_b02.129C	b02.129C	2	129C	R4343	4343	675.2	79.6	1	CN_SMC	52.58	Male
adni_b02.130N	b02.130N	2	130N	R2058	2058	1552	83.9	0	EMCI_LMCI	37.61	Female
adni_b02.130C	b02.130C	2	130C	R2216	2216	530	68.1	1	EMCI_LMCI	23.14	Male
adni_b02.131N	b02.131N	2	131N	R1098	1098	561.7	72	missing	CN_SMC	48.27	Female
adni_b02.131C	b02.131C	2	131C	R4224	4224	1201	75.1	0	CN_SMC	15.43	Male
adni_b02.132N	b02.132N	2	132N	R38	38	874.1	76.8	missing	EMCI_LMCI	13.45	Male
adni_b02.132C	b02.132C	2	132C	R4057	4057	950.8	81.1	1	EMCI_LMCI	56.96	Male
adni_b02.133N	b02.133N	2	133N	R4928	4928	883.9	77.8	1	EMCI_LMCI	33.02	Male
adni_b02.133C	b02.133C	2	133C	R118	118	1467	80.4	missing	CN_SMC	16.23	Male
adni_b02.134N	b02.134N	2	134N	R6529	6529	387	60.3	1	EMCI_LMCI	24.87	Female
adni_b02.134C	b02.134C	2	134C	R6062	6062	991.3	67.4	1	CN_SMC	30.53	Female
adni_b02.135N	b02.135N	2	135N	R4071	4071	701.3	84.5	missing	CN_SMC	33.3	Male
adni_b03.127N	b03.127N	3	127N	R1045	1045	2037	82.6	missing	EMCI_LMCI	19.72	Female
adni_b03.127C	b03.127C	3	127C	R4814	4814	1314	69.3	0	EMCI_LMCI	9.99	Female
adni_b03.128N	b03.128N	3	128N	R4320	4320	979.7	70.7	1	CN_SMC	22	Female
adni_b03.128C	b03.128C	3	128C	R4852	4852	685.7	64.1	1	EMCI_LMCI	58.19	Female
adni_b03.129N	b03.129N	3	129N	R5026	5026	557.2	70.5	1	EMCI_LMCI	53.77	Female
adni_b03.129C	b03.129C	3	129C	R4741	4741	537.6	61.6	0	EMCI_LMCI	8.72	Male
adni_b03.130N	b03.130N	3	130N	R4172	4172	651.4	75.8	0	AD	47.67	Male
adni_b03.130C	b03.130C	3	130C	R4468	4468	2248	62.3	0	EMCI_LMCI	16.25	Female
adni_b03.131N	b03.131N	3	131N	R4582	4582	786.9	66.6	1	EMCI_LMCI	33.56	Female
adni_b03.131C	b03.131C	3	131C	R4520	4520	2608	67.8	0	CN_SMC	35.59	Male
adni_b03.132N	b03.132N	3	132N	R307	307	942.5	78.5	missing	EMCI_LMCI	11.99	Male
adni_b03.132C	b03.132C	3	132C	R1394	1394	391.2	77.1	missing	EMCI_LMCI	24.9	Male
adni_b03.133N	b03.133N	3	133N	R86	86	950.1	80.3	missing	CN_SMC	15.79	Female
adni_b03.133C	b03.133C	3	133C	R6534	6534	1741	61.2	0	EMCI_LMCI	19.67	Male
adni_b03.134N	b03.134N	3	134N	R4755	4755	2162	71.7	0	AD	25.27	Male
adni_b03.134C	b03.134C	3	134C	R4226	4226	2219	62.9	missing	EMCI_LMCI	22.84	Female
adni_b03.135N	b03.135N	3	135N	R2363	2363	2256	58.8	0	EMCI_LMCI	25.74	Male
adni_b04.127N	b04.127N	4	127N	R2315	2315	1357	68.2	0	EMCI_LMCI	11.38	Female
adni_b04.127C	b04.127C	4	127C	R4902	4902	818.6	75.3	1	EMCI_LMCI	29.74	Female
adni_b04.128N	b04.128N	4	128N	R1295	1295	614.4	76.7	missing	EMCI_LMCI	37.45	Male
adni_b04.128C	b04.128C	4	128C	R769	769	594.2	62.2	missing	EMCI_LMCI	9.75	Male
adni_b04.129N	b04.129N	4	129N	R6083	6083	2116	72.1	1	EMCI_LMCI	22.32	Male
adni_b04.129C	b04.129C	4	129C	R6513	6513	1129	66.1	1	CN_SMC	35.2	Female
adni_b04.130N	b04.130N	4	130N	R2360	2360	1694	63	0	EMCI_LMCI	27.66	Male
adni_b04.130C	b04.130C	4	130C	R4482	4482	1244	77.2	1	CN_SMC	59.99	Female
adni_b04.131N	b04.131N	4	131N	R4258	4258	641.6	75.8	1	AD	34.52	Male
adni_b04.131C	b04.131C	4	131C	R4926	4926	799.5	62.5	0	EMCI_LMCI	10.46	Male
adni_b04.132N	b04.132N	4	132N	R6574	6574	834.2	73.5	0	CN_SMC	13.62	Female
adni_b04.132C	b04.132C	4	132C	R5222	5222	1754	67.5	0	CN_SMC	22.25	Female
adni_b04.133N	b04.133N	4	133N	R2077	2077	859.1	81	1	EMCI_LMCI	18.71	Male
adni_b04.133C	b04.133C	4	133C	R790	790	843.3	83.3	missing	AD	54.94	Female
adni_b04.134N	b04.134N	4	134N	R4557	4557	1129	83.3	1	EMCI_LMCI	26.26	Female
adni_b04.134C	b04.134C	4	134C	R4392	4392	976.6	82.4	1	EMCI_LMCI	37.26	Male
adni_b04.135N	b04.135N	4	135N	R4604	4604	1279	65	0	CN_SMC	14.03	Male
adni_b05.127N	b05.127N	5	127N	R6227	6227	1044	62	0	CN_SMC	13.55	Female
adni_b05.127C	b05.127C	5	127C	R5196	5196	338.9	72.8	1	AD	21.94	Female
adni_b05.128N	b05.128N	5	128N	R4024	4024	934.2	55.9	1	AD	67.97	Female
adni_b05.128C	b05.128C	5	128C	R2153	2153	980.4	76.6	missing	EMCI_LMCI	10.4	Male
adni_b05.129N	b05.129N	5	129N	R2240	2240	1146	78	1	EMCI_LMCI	42.76	Male
adni_b05.129C	b05.129C	5	129C	R6498	6498	376.2	79.4	1	EMCI_LMCI	47.64	Male
adni_b05.130N	b05.130N	5	130N	R4090	4090	1687	71.4	0	CN_SMC	17.53	Male
adni_b05.130C	b05.130C	5	130C	R386	386	1168	72.3	missing	CN_SMC	16.77	Female
adni_b05.131N	b05.131N	5	131N	R6635	6635	975.4	56.5	0	EMCI_LMCI	19.44	Female
adni_b05.131C	b05.131C	5	131C	R926	926	1351	71.4	missing	CN_SMC	14.22	Female
adni_b05.132N	b05.132N	5	132N	R6037	6037	1937	67	0	CN_SMC	13.81	Male
adni_b05.132C	b05.132C	5	132C	R4626	4626	2231	69.2	0	EMCI_LMCI	27.57	Male
adni_b05.133N	b05.133N	5	133N	R5118	5118	1210	68.2	0	CN_SMC	12.16	Female
adni_b05.133C	b05.133C	5	133C	R2249	2249	1870	75.8	0	EMCI_LMCI	23.17	Male
adni_b05.134N	b05.134N	5	134N	R718	718	803.5	80.4	missing	EMCI_LMCI	40.41	Female
adni_b05.134C	b05.134C	5	134C	R1073	1073	657.9	65.7	missing	EMCI_LMCI	69.63	Female
adni_b05.135N	b05.135N	5	135N	R1200	1200	1542	84.4	missing	CN_SMC	19.86	Male
adni_b06.127N	b06.127N	6	127N	R925	925	602.8	74.4	missing	EMCI_LMCI	12.15	Male
adni_b06.127C	b06.127C	6	127C	R4675	4675	733.7	79.8	1	EMCI_LMCI	52.77	Male
adni_b06.128N	b06.128N	6	128N	R4958	4958	764.8	69.5	1	EMCI_LMCI	10.22	Male
adni_b06.128C	b06.128C	6	128C	R1393	1393	857.2	82.5	missing	EMCI_LMCI	25.27	Male
adni_b06.129N	b06.129N	6	129N	R4816	4816	511.3	74.2	1	EMCI_LMCI	52.08	Male
adni_b06.129C	b06.129C	6	129C	R2123	2123	1212	63.9	0	EMCI_LMCI	11.79	Female
adni_b06.130N	b06.130N	6	130N	R6616	6616	481	78.6	1	EMCI_LMCI	25.06	Male
adni_b06.130C	b06.130C	6	130C	R1398	1398	689.2	77.6	missing	EMCI_LMCI	17.01	Female
adni_b06.131N	b06.131N	6	131N	R6452	6452	734.6	62.3	1	CN_SMC	26.69	Female
adni_b06.131C	b06.131C	6	131C	R4280	4280	1694	79.7	0	AD	40.61	Male
adni_b06.132N	b06.132N	6	132N	R6559	6559	942.4	66.2	0	CN_SMC	11.52	Female
adni_b06.132C	b06.132C	6	132C	R5018	5018	489.4	73.3	1	AD	76.16	Male
adni_b06.133N	b06.133N	6	133N	R4203	4203	949	74.4	1	EMCI_LMCI	22.56	Female
adni_b06.133C	b06.133C	6	133C	R6544	6544	832.6	77.3	0	EMCI_LMCI	13.3	Female
adni_b06.134N	b06.134N	6	134N	R5228	5228	1709	77.8	0	CN_SMC	21.07	Female
adni_b06.134C	b06.134C	6	134C	R4386	4386	1221	84.7	1	CN_SMC	48.1	Female
adni_b06.135N	b06.135N	6	135N	R686	686	657.6	72	missing	CN_SMC	13.56	Male
adni_b07.127N	b07.127N	7	127N	R376	376	1148	70.5	missing	EMCI_LMCI	13.21	Male
adni_b07.127C	b07.127C	7	127C	R533	533	637.8	81	missing	CN_SMC	12.91	Female
adni_b07.128N	b07.128N	7	128N	R5256	5256	923.3	70.4	1	CN_SMC	36.38	Female
adni_b07.128C	b07.128C	7	128C	R300	300	475.2	56.4	missing	AD	32.87	Male
adni_b07.129N	b07.129N	7	129N	R135	135	934.9	82.3	missing	EMCI_LMCI	19.47	Female
adni_b07.129C	b07.129C	7	129C	R525	525	821.4	70	missing	CN_SMC	18.34	Female
adni_b07.130N	b07.130N	7	130N	R6805	6805	364.6	61.9	1	EMCI_LMCI	17.59	Female
adni_b07.130C	b07.130C	7	130C	R4653	4653	1108	80.4	0	EMCI_LMCI	18.12	Female
adni_b07.131N	b07.131N	7	131N	R784	784	476.1	75.8	missing	AD	13.46	Female
adni_b07.131C	b07.131C	7	131C	R607	607	507.3	78	missing	EMCI_LMCI	39.89	Female
adni_b07.132N	b07.132N	7	132N	R4197	4197	555.4	79.3	1	EMCI_LMCI	17.74	Male
adni_b07.132C	b07.132C	7	132C	R474	474	441.2	77.3	missing	AD	41.6	Female
adni_b07.133N	b07.133N	7	133N	R2124	2124	2529	82.3	0	EMCI_LMCI	26.81	Female
adni_b07.133C	b07.133C	7	133C	R4954	4954	816.4	61.1	1	AD	24.52	Male
adni_b07.134N	b07.134N	7	134N	R4405	4405	633.8	71.4	1	EMCI_LMCI	44.5	Male
adni_b07.134C	b07.134C	7	134C	R2061	2061	2870	66	0	EMCI_LMCI	17.63	Female
adni_b07.135N	b07.135N	7	135N	R6007	6007	473	76.8	1	CN_SMC	31.48	Female
adni_b08.127N	b08.127N	8	127N	R6013	6013	969.9	60.4	0	AD	27.86	Female
adni_b08.127C	b08.127C	8	127C	R6116	6116	1982	69.6	0	CN_SMC	24.27	Female
adni_b08.128N	b08.128N	8	128N	R6586	6586	1522	78.5	0	EMCI_LMCI	38.11	Male
adni_b08.128C	b08.128C	8	128C	R2045	2045	725.1	72.3	1	EMCI_LMCI	20.5	Male
adni_b08.129N	b08.129N	8	129N	R941	941	755.1	73.3	missing	EMCI_LMCI	28.06	Female
adni_b08.129C	b08.129C	8	129C	R94	94	462.4	70.7	missing	AD	36.96	Female
adni_b08.130N	b08.130N	8	130N	R5007	5007	622	71.5	missing	EMCI_LMCI	14.7	Male
adni_b08.130C	b08.130C	8	130C	R4807	4807	991.8	72	1	EMCI_LMCI	86.51	Female
adni_b08.131N	b08.131N	8	131N	R4491	4491	1292	84.1	0	CN_SMC	14.19	Male
adni_b08.131C	b08.131C	8	131C	R2333	2333	662.6	67	1	EMCI_LMCI	23.45	Male
adni_b08.132N	b08.132N	8	132N	R2336	2336	909.4	72.9	1	EMCI_LMCI	33.64	Female
adni_b08.132C	b08.132C	8	132C	R4974	4974	677.4	73.4	1	EMCI_LMCI	69.87	Male
adni_b08.133N	b08.133N	8	133N	R4210	4210	2042	63.9	0	EMCI_LMCI	30.06	Male
adni_b08.133C	b08.133C	8	133C	R2180	2180	2070	77.6	missing	EMCI_LMCI	20.71	Female
adni_b08.134N	b08.134N	8	134N	R6069	6069	573.2	73.6	1	CN_SMC	16.89	Female
adni_b08.134C	b08.134C	8	134C	R4219	4219	908.7	79.4	0	EMCI_LMCI	10.16	Female
adni_b08.135N	b08.135N	8	135N	R5209	5209	1139	76.1	0	CN_SMC	18.18	Male
adni_b09.127N	b09.127N	9	127N	R4672	4672	447.8	66.8	1	AD	33.17	Male
adni_b09.127C	b09.127C	9	127C	R544	544	461.6	76.7	missing	EMCI_LMCI	12.46	Female
adni_b09.128N	b09.128N	9	128N	R6038	6038	3308	77.4	0	CN_SMC	19.38	Male
adni_b09.128C	b09.128C	9	128C	R839	839	730.1	79.4	missing	EMCI_LMCI	44.42	Female
adni_b09.129N	b09.129N	9	129N	R470	470	725.2	86.6	missing	AD	44.28	Female
adni_b09.129C	b09.129C	9	129C	R6094	6094	2337	69.6	0	CN_SMC	24.61	Female
adni_b09.130N	b09.130N	9	130N	R6359	6359	900.3	67.4	1	CN_SMC	16.22	Female
adni_b09.130C	b09.130C	9	130C	R2052	2052	1181	73.1	0	EMCI_LMCI	17.63	Male
adni_b09.131N	b09.131N	9	131N	R1296	1296	318.8	76.9	missing	AD	24.37	Male
adni_b09.131C	b09.131C	9	131C	R4199	4199	1535	59	0	EMCI_LMCI	12.62	Male
adni_b09.132N	b09.132N	9	132N	R388	388	332.6	71.2	missing	EMCI_LMCI	31.59	Male
adni_b09.132C	b09.132C	9	132C	R6742	6742	778.3	68.7	1	EMCI_LMCI	21.11	Female
adni_b09.133N	b09.133N	9	133N	R5093	5093	2582	69.3	0	CN_SMC	20.05	Female
adni_b09.133C	b09.133C	9	133C	R4338	4338	1452	80.5	0	AD	27.62	Male
adni_b09.134N	b09.134N	9	134N	R4268	4268	1350	63.5	missing	EMCI_LMCI	14.27	Female
adni_b09.134C	b09.134C	9	134C	R1414	1414	1308	74.3	missing	EMCI_LMCI	18.62	Male
adni_b09.135N	b09.135N	9	135N	R5014	5014	585.6	76.5	1	EMCI_LMCI	13.24	Male
adni_b10.127N	b10.127N	10	127N	R4077	4077	1395	75.4	0	EMCI_LMCI	11.16	Male
adni_b10.127C	b10.127C	10	127C	R1035	1035	935.3	87.2	missing	CN_SMC	34.21	Male
adni_b10.128N	b10.128N	10	128N	R4966	4966	1372	61.7	0	EMCI_LMCI	11.31	Male
adni_b10.128C	b10.128C	10	128C	R4722	4722	2713	68	0	EMCI_LMCI	18.55	Female
adni_b10.129N	b10.129N	10	129N	R4467	4467	705.2	61.9	1	EMCI_LMCI	76.51	Female
adni_b10.129C	b10.129C	10	129C	R479	479	649.7	73.5	missing	CN_SMC	22.8	Female
adni_b10.130N	b10.130N	10	130N	R6110	6110	1821	71.6	0	EMCI_LMCI	17.33	Female
adni_b10.130C	b10.130C	10	130C	R4721	4721	746.4	85.4	1	EMCI_LMCI	15.52	Male
adni_b10.131N	b10.131N	10	131N	R4611	4611	574.2	66.9	1	EMCI_LMCI	20.44	Male
adni_b10.131C	b10.131C	10	131C	R442	442	1634	74.7	missing	EMCI_LMCI	20.37	Male
adni_b10.132N	b10.132N	10	132N	R4244	4244	654.3	91.4	0	EMCI_LMCI	12.16	Male
adni_b10.132C	b10.132C	10	132C	R327	327	1405	70	missing	CN_SMC	16.71	Male
adni_b10.133N	b10.133N	10	133N	R4668	4668	698.1	70.8	1	EMCI_LMCI	33.14	Male
adni_b10.133C	b10.133C	10	133C	R5019	5019	587.9	62.9	1	AD	36.63	Female
adni_b10.134N	b10.134N	10	134N	R2055	2055	637.1	75.2	1	EMCI_LMCI	45.44	Male
adni_b10.134C	b10.134C	10	134C	R4288	4288	702.4	72.5	1	CN_SMC	11.25	Female
adni_b10.135N	b10.135N	10	135N	R5193	5193	1111	72.5	0	CN_SMC	12.32	Female
adni_b11.127N	b11.127N	11	127N	R6274	6274	2026	76.7	0	EMCI_LMCI	30.84	Male
adni_b11.127C	b11.127C	11	127C	R534	534	806.8	62.8	missing	CN_SMC	12.95	Male
adni_b11.128N	b11.128N	11	128N	R5054	5054	785.8	74	1	AD	38.22	Female
adni_b11.128C	b11.128C	11	128C	R5087	5087	639.1	64.6	1	AD	41.32	Female
adni_b11.129N	b11.129N	11	129N	R4015	4015	384.6	73.6	1	EMCI_LMCI	39.81	Female
adni_b11.129C	b11.129C	11	129C	R2031	2031	1287	72.5	0	EMCI_LMCI	12.73	Male
adni_b11.130N	b11.130N	11	130N	R606	606	336.8	68.5	missing	AD	33.57	Female
adni_b11.130C	b11.130C	11	130C	R488	488	873.8	70.9	missing	CN_SMC	17.22	Female
adni_b11.131N	b11.131N	11	131N	R2196	2196	695.3	68.2	1	EMCI_LMCI	22.11	Female
adni_b11.131C	b11.131C	11	131C	R2125	2125	638.6	78.1	1	EMCI_LMCI	15.85	Female
adni_b11.132N	b11.132N	11	132N	R6462	6462	992.4	69.7	0	CN_SMC	16.01	Male
adni_b11.132C	b11.132C	11	132C	R1010	1010	594.9	74.2	missing	EMCI_LMCI	27.78	Male
adni_b11.133N	b11.133N	11	133N	R577	577	702.2	72.4	missing	AD	55.22	Female
adni_b11.133C	b11.133C	11	133C	R319	319	1391	70.2	missing	CN_SMC	15.29	Female
adni_b11.134N	b11.134N	11	134N	R4430	4430	590.5	80	1	EMCI_LMCI	54.28	Male
adni_b11.134C	b11.134C	11	134C	R685	685	2296	89.6	missing	CN_SMC	22.82	Female
adni_b11.135N	b11.135N	11	135N	R6550	6550	1373	55.9	0	EMCI_LMCI	11.19	Female
adni_b12.127N	b12.127N	12	127N	R1315	1315	761.5	83.3	missing	EMCI_LMCI	34.36	Female
adni_b12.127C	b12.127C	12	127C	R4899	4899	702.4	81.9	missing	EMCI_LMCI	37.24	Male
adni_b12.128N	b12.128N	12	128N	R2301	2301	2345	65.7	0	EMCI_LMCI	23.48	Male
adni_b12.128C	b12.128C	12	128C	R336	336	854.2	76.1	missing	EMCI_LMCI	45.17	Male
adni_b12.129N	b12.129N	12	129N	R4337	4337	998.6	72	0	CN_SMC	9.9	Male
adni_b12.129C	b12.129C	12	129C	R6297	6297	671.3	81.4	0	EMCI_LMCI	17.65	Male
adni_b12.130N	b12.130N	12	130N	R4134	4134	836.8	68.8	1	EMCI_LMCI	31.45	Female
adni_b12.130C	b12.130C	12	130C	R978	978	657.6	73.1	missing	EMCI_LMCI	37.9	Male
adni_b12.131N	b12.131N	12	131N	R240	240	1338	88.3	missing	EMCI_LMCI	22.91	Male
adni_b12.131C	b12.131C	12	131C	R6632	6632	411.4	74.5	1	EMCI_LMCI	96.93	Female
adni_b12.132N	b12.132N	12	132N	R4920	4920	597.7	61.9	1	EMCI_LMCI	19.81	Male
adni_b12.132C	b12.132C	12	132C	R6226	6226	1335	65.4	0	CN_SMC	20.16	Female
adni_b12.133N	b12.133N	12	133N	R6731	6731	799.9	66.8	1	EMCI_LMCI	25.68	Female
adni_b12.133C	b12.133C	12	133C	R4990	4990	593.9	75.1	1	AD	42	Female
adni_b12.134N	b12.134N	12	134N	R5082	5082	1600	69.2	0	CN_SMC	13.68	Male
adni_b12.134C	b12.134C	12	134C	R5063	5063	551.8	71.5	1	AD	40.94	Female
adni_b12.135N	b12.135N	12	135N	R1120	1120	619.8	77.9	missing	EMCI_LMCI	23.71	Female
adni_b13.127N	b13.127N	13	127N	R291	291	802.6	79.4	missing	EMCI_LMCI	38.55	Male
adni_b13.127C	b13.127C	13	127C	R4503	4503	1245	71.7	0	CN_SMC	17.1	Female
adni_b13.128N	b13.128N	13	128N	R14	14	1582	78.5	missing	CN_SMC	16.68	Female
adni_b13.128C	b13.128C	13	128C	R691	691	314.7	64.3	missing	AD	8	Male
adni_b13.129N	b13.129N	13	129N	R4444	4444	971.6	77.5	1	EMCI_LMCI	25.37	Male
adni_b13.129C	b13.129C	13	129C	R6433	6433	647.9	76.4	1	AD	48.27	Male
adni_b13.130N	b13.130N	13	130N	R5237	5237	951.8	80.3	1	CN_SMC	38.08	Male
adni_b13.130C	b13.130C	13	130C	R6175	6175	865.4	69.3	1	CN_SMC	39.71	Female
adni_b13.131N	b13.131N	13	131N	R6705	6705	1007	74.9	0	AD	12.81	Male
adni_b13.131C	b13.131C	13	131C	R4020	4020	2559	66.5	0	CN_SMC	24.15	Male
adni_b13.132N	b13.132N	13	132N	R285	285	844.4	65.6	missing	EMCI_LMCI	37.99	Male
adni_b13.132C	b13.132C	13	132C	R746	746	1837	73.8	missing	EMCI_LMCI	22.1	Female
adni_b13.133N	b13.133N	13	133N	R5070	5070	489.7	71.2	1	AD	19.45	Male
adni_b13.133C	b13.133C	13	133C	R4960	4960	1848	59.6	0	EMCI_LMCI	16.39	Male
adni_b13.134N	b13.134N	13	134N	R6610	6610	435.8	61.3	0	EMCI_LMCI	13.69	Male
adni_b13.134C	b13.134C	13	134C	R40	40	1526	73.2	missing	CN_SMC	12.5	Male
adni_b13.135N	b13.135N	13	135N	R6549	6549	429.9	66.1	1	AD	44.01	Male
adni_b14.127N	b14.127N	14	127N	R6385	6385	1605	66.6	0	CN_SMC	19.63	Female
adni_b14.127C	b14.127C	14	127C	R4100	4100	889.9	78.5	missing	CN_SMC	28.58	Female
adni_b14.128N	b14.128N	14	128N	R70	70	1427	74	missing	CN_SMC	20.87	Male
adni_b14.128C	b14.128C	14	128C	R4	4	1501	67.5	missing	EMCI_LMCI	13.29	Male
adni_b14.129N	b14.129N	14	129N	R5263	5263	684.4	75.2	1	CN_SMC	52.28	Female
adni_b14.129C	b14.129C	14	129C	R446	446	2809	88.8	missing	EMCI_LMCI	40.96	Male
adni_b14.130N	b14.130N	14	130N	R5121	5121	1721	76.8	0	CN_SMC	13.26	Male
adni_b14.130C	b14.130C	14	130C	R57	57	597.1	77.3	missing	EMCI_LMCI	30.25	Male
adni_b14.131N	b14.131N	14	131N	R5109	5109	771.9	78.4	1	CN_SMC	17.63	Male
adni_b14.131C	b14.131C	14	131C	R6414	6414	1749	69.2	0	EMCI_LMCI	19.13	Female
adni_b14.132N	b14.132N	14	132N	R5142	5142	849.9	76.3	1	CN_SMC	30.29	Female
adni_b14.132C	b14.132C	14	132C	R4530	4530	592.3	75.9	1	EMCI_LMCI	19.88	Male
adni_b14.133N	b14.133N	14	133N	R1309	1309	570	69.1	missing	EMCI_LMCI	32.46	Female
adni_b14.133C	b14.133C	14	133C	R6113	6113	1130	76.2	0	CN_SMC	12.75	Male
adni_b14.134N	b14.134N	14	134N	R4605	4605	817.7	84.7	0	EMCI_LMCI	28.01	Female
adni_b14.134C	b14.134C	14	134C	R4340	4340	1913	66.7	missing	CN_SMC	15.4	Female
adni_b14.135N	b14.135N	14	135N	R147	147	371.4	59.7	missing	AD	23.33	Female
adni_b15.127N	b15.127N	15	127N	R4949	4949	506.1	78.1	1	AD	36.03	Female
adni_b15.127C	b15.127C	15	127C	R6307	6307	557.1	76.3	1	CN_SMC	14.49	Male
adni_b15.128N	b15.128N	15	128N	R2036	2036	1993	66.7	0	EMCI_LMCI	14.65	Female
adni_b15.128C	b15.128C	15	128C	R4526	4526	366	79.4	1	AD	49.71	Male
adni_b15.129N	b15.129N	15	129N	R231	231	426.1	60.3	missing	EMCI_LMCI	31.15	Male
adni_b15.129C	b15.129C	15	129C	R2316	2316	589.6	74.3	1	EMCI_LMCI	69.57	Female
adni_b15.130N	b15.130N	15	130N	R723	723	692.3	79.1	missing	EMCI_LMCI	18.02	Male
adni_b15.130C	b15.130C	15	130C	R4586	4586	1744	75.8	0	CN_SMC	19.26	Male
adni_b15.131N	b15.131N	15	131N	R6512	6512	491.4	78.2	1	EMCI_LMCI	17.89	Male
adni_b15.131C	b15.131C	15	131C	R299	299	997.1	89.1	missing	AD	12.8	Female
adni_b15.132N	b15.132N	15	132N	R404	404	2401	87.8	missing	AD	42.87	Female
adni_b15.132C	b15.132C	15	132C	R1419	1419	390.5	77.9	missing	EMCI_LMCI	22.48	Male
adni_b15.133N	b15.133N	15	133N	R5185	5185	662.8	69.9	1	CN_SMC	45.64	Female
adni_b15.133C	b15.133C	15	133C	R4893	4893	784.3	68.1	1	EMCI_LMCI	39.87	Female
adni_b15.134N	b15.134N	15	134N	R464	464	1203	83.1	missing	EMCI_LMCI	14.12	Male
adni_b15.134C	b15.134C	15	134C	R4308	4308	2040	74	0	CN_SMC	20.34	Male
adni_b15.135N	b15.135N	15	135N	R123	123	1566	73.3	missing	CN_SMC	26.3	Male
adni_b16.127N	b16.127N	16	127N	R476	476	477.6	75.8	missing	EMCI_LMCI	36.47	Female
adni_b16.127C	b16.127C	16	127C	R1052	1052	2309	69	missing	EMCI_LMCI	25.56	Female
adni_b16.128N	b16.128N	16	128N	R5004	5004	1923	64.6	0	EMCI_LMCI	19.01	Male
adni_b16.128C	b16.128C	16	128C	R5175	5175	1431	79.5	0	CN_SMC	16.77	Female
adni_b16.129N	b16.129N	16	129N	R4919	4919	1097	74.8	0	EMCI_LMCI	17.12	Female
adni_b16.129C	b16.129C	16	129C	R6580	6580	534.7	79.9	1	CN_SMC	19.45	Female
adni_b16.130N	b16.130N	16	130N	R5062	5062	542.4	71	1	AD	74.14	Female
adni_b16.130C	b16.130C	16	130C	R221	221	379.1	67.4	missing	AD	44.39	Male
adni_b16.131N	b16.131N	16	131N	R2398	2398	549.7	71.5	1	EMCI_LMCI	12.16	Male
adni_b16.131C	b16.131C	16	131C	R4185	4185	723.1	80.4	0	EMCI_LMCI	9.55	Male
adni_b16.132N	b16.132N	16	132N	R680	680	1868	77.8	missing	CN_SMC	19.69	Male
adni_b16.132C	b16.132C	16	132C	R4125	4125	1685	75.8	0	CN_SMC	14.88	Female
adni_b16.133N	b16.133N	16	133N	R2332	2332	1767	70.5	0	EMCI_LMCI	26.3	Female
adni_b16.133C	b16.133C	16	133C	R5197	5197	1142	78.9	1	CN_SMC	13.05	Female
adni_b16.134N	b16.134N	16	134N	R4391	4391	1731	74.4	0	CN_SMC	13.94	Male
adni_b16.134C	b16.134C	16	134C	R6643	6643	2020	56.4	0	EMCI_LMCI	21.99	Male
adni_b16.135N	b16.135N	16	135N	R4208	4208	1823	78.2	0	CN_SMC	16.95	Male
adni_b17.127N	b17.127N	17	127N	R4310	4310	659.3	62.3	0	EMCI_LMCI	11.45	Female
adni_b17.127C	b17.127C	17	127C	R4424	4424	752.9	66.2	0	CN_SMC	14.6	Female
adni_b17.128N	b17.128N	17	128N	R566	566	682.5	78.8	missing	EMCI_LMCI	29.77	Male
adni_b17.128C	b17.128C	17	128C	R6744	6744	1904	62.2	0	EMCI_LMCI	14.84	Male
adni_b17.129N	b17.129N	17	129N	R4918	4918	584.2	69	1	EMCI_LMCI	44.3	Female
adni_b17.129C	b17.129C	17	129C	R4512	4512	2123	68	0	EMCI_LMCI	26.64	Female
adni_b17.130N	b17.130N	17	130N	R5230	5230	1006	73.5	1	CN_SMC	22.84	Female
adni_b17.130C	b17.130C	17	130C	R649	649	669.3	86.7	missing	EMCI_LMCI	42.03	Male
adni_b17.131N	b17.131N	17	131N	R6264	6264	344	55.3	1	AD	38.78	Male
adni_b17.131C	b17.131C	17	131C	R5176	5176	867	65.7	0	CN_SMC	18.08	Female
adni_b17.132N	b17.132N	17	132N	R4371	4371	957.2	67.7	1	CN_SMC	24.15	Male
adni_b17.132C	b17.132C	17	132C	R5135	5135	746.8	77	1	EMCI_LMCI	16.13	Male
adni_b17.133N	b17.133N	17	133N	R6222	6222	938.2	73.9	1	EMCI_LMCI	19.06	Female
adni_b17.133C	b17.133C	17	133C	R4422	4422	1373	70.8	1	CN_SMC	30.51	Female
adni_b17.134N	b17.134N	17	134N	R4266	4266	820.1	69.8	1	CN_SMC	33.22	Female
adni_b17.134C	b17.134C	17	134C	R6051	6051	1099	66.3	0	CN_SMC	11.28	Female
adni_b17.135N	b17.135N	17	135N	R4164	4164	2326	72.6	0	CN_SMC	19.89	Male
adni_b18.127N	b18.127N	18	127N	R4428	4428	1454	72.6	0	CN_SMC	16.67	Male
adni_b18.127C	b18.127C	18	127C	R619	619	393.8	77.5	missing	AD	18.56	Male
adni_b18.128N	b18.128N	18	128N	R4254	4254	1011	85.9	0	CN_SMC	30.3	Female
adni_b18.128C	b18.128C	18	128C	R1059	1059	1306	84.5	missing	AD	11.9	Female
adni_b18.129N	b18.129N	18	129N	R6389	6389	446.4	69.7	1	AD	20.1	Male
adni_b18.129C	b18.129C	18	129C	R127	127	2573	70.6	missing	CN_SMC	30.66	Male
adni_b18.130N	b18.130N	18	130N	R366	366	508.9	56.5	missing	AD	30.61	Female
adni_b18.130C	b18.130C	18	130C	R4058	4058	434.5	84.6	1	EMCI_LMCI	28.03	Female
adni_b18.131N	b18.131N	18	131N	R159	159	622.7	77.9	missing	CN_SMC	9.74	Female
adni_b18.131C	b18.131C	18	131C	R2396	2396	2232	70.2	0	EMCI_LMCI	17.42	Female
adni_b18.132N	b18.132N	18	132N	R892	892	421.3	72.8	missing	EMCI_LMCI	37.03	Female
adni_b18.132C	b18.132C	18	132C	R4410	4410	2019	69.1	0	CN_SMC	29.14	Female
adni_b18.133N	b18.133N	18	133N	R6180	6180	2047	86.8	0	EMCI_LMCI	25.85	Male
adni_b18.133C	b18.133C	18	133C	R4120	4120	666.1	81.8	1	CN_SMC	30.52	Female
adni_b18.134N	b18.134N	18	134N	R4269	4269	1157	65.6	0	CN_SMC	17.48	Female
adni_b18.134C	b18.134C	18	134C	R4153	4153	519.2	79.3	1	AD	42.01	Male
adni_b18.135N	b18.135N	18	135N	R932	932	579.2	75.3	missing	EMCI_LMCI	22.57	Male
adni_b19.127N	b19.127N	19	127N	R294	294	2387	79.2	missing	EMCI_LMCI	24.75	Male
adni_b19.127C	b19.127C	19	127C	R2220	2220	1646	82	0	EMCI_LMCI	17.01	Male
adni_b19.128N	b19.128N	19	128N	R4623	4623	635.2	61.1	1	EMCI_LMCI	20.08	Female
adni_b19.128C	b19.128C	19	128C	R4952	4952	2429	69.3	0	CN_SMC	17.18	Female
adni_b19.129N	b19.129N	19	129N	R194	194	671.2	80.5	missing	AD	52.52	Female
adni_b19.129C	b19.129C	19	129C	R2187	2187	2234	57.7	0	EMCI_LMCI	21.21	Female
adni_b19.130N	b19.130N	19	130N	R4237	4237	1873	80.9	0	EMCI_LMCI	25.66	Female
adni_b19.130C	b19.130C	19	130C	R726	726	493.4	81	missing	CN_SMC	24.16	Male
adni_b19.131N	b19.131N	19	131N	R904	904	573.6	84.1	missing	EMCI_LMCI	50.97	Male
adni_b19.131C	b19.131C	19	131C	R4868	4868	519.7	77.1	1	EMCI_LMCI	30.84	Male
adni_b19.132N	b19.132N	19	132N	R915	915	509.7	80.6	missing	EMCI_LMCI	24.87	Female
adni_b19.132C	b19.132C	19	132C	R6323	6323	812.1	66.2	0	CN_SMC	8.62	Male
adni_b19.133N	b19.133N	19	133N	R4363	4363	682.1	73.5	1	EMCI_LMCI	36.15	Female
adni_b19.133C	b19.133C	19	133C	R2133	2133	413.9	62.5	1	EMCI_LMCI	28.71	Female
adni_b19.134N	b19.134N	19	134N	R95	95	2186	71.1	missing	CN_SMC	33.02	Male
adni_b19.134C	b19.134C	19	134C	R4552	4552	1241	63.2	0	CN_SMC	19.97	Male
adni_b19.135N	b19.135N	19	135N	R5288	5288	2460	81.9	0	CN_SMC	26.59	Female
adni_b20.127N	b20.127N	20	127N	R1002	1002	1449	76.3	missing	CN_SMC	12.57	Female
adni_b20.127C	b20.127C	20	127C	R796	796	1071	80.3	missing	AD	13.11	Male
adni_b20.128N	b20.128N	20	128N	R4505	4505	2385	80.4	0	CN_SMC	28.49	Female
adni_b20.128C	b20.128C	20	128C	R5124	5124	2705	76.7	1	CN_SMC	30.81	Female
adni_b20.129N	b20.129N	20	129N	R5141	5141	1923	76.7	0	CN_SMC	18.57	Male
adni_b20.129C	b20.129C	20	129C	R4138	4138	2477	88.4	0	EMCI_LMCI	33.03	Female
adni_b20.130N	b20.130N	20	130N	R2060	2060	1131	73.9	1	EMCI_LMCI	12.86	Female
adni_b20.130C	b20.130C	20	130C	R610	610	3187	79	missing	CN_SMC	32.15	Male
adni_b20.131N	b20.131N	20	131N	R1077	1077	1516	83.3	missing	EMCI_LMCI	27.33	Male
adni_b20.131C	b20.131C	20	131C	R2047	2047	709.2	77.4	1	EMCI_LMCI	40.95	Male
adni_b20.132N	b20.132N	20	132N	R42	42	1258	72.8	missing	EMCI_LMCI	18.23	Male
adni_b20.132C	b20.132C	20	132C	R4729	4729	748.8	77.8	1	EMCI_LMCI	74.27	Female
adni_b20.133N	b20.133N	20	133N	R4874	4874	1650	57.7	0	EMCI_LMCI	19.01	Female
adni_b20.133C	b20.133C	20	133C	R4167	4167	645.3	69.5	1	EMCI_LMCI	29.43	Female
adni_b20.134N	b20.134N	20	134N	R4448	4448	2426	63.8	0	CN_SMC	26.82	Female
adni_b20.134C	b20.134C	20	134C	R6173	6173	1130	70.4	1	CN_SMC	30.52	Female
adni_b20.135N	b20.135N	20	135N	R6467	6467	669.8	71.2	1	EMCI_LMCI	56.13	Female
adni_b21.127N	b21.127N	21	127N	R316	316	300.9	80.9	missing	AD	43.44	Male
adni_b21.127C	b21.127C	21	127C	R690	690	756.9	79.6	missing	AD	30.8	Male
adni_b21.128N	b21.128N	21	128N	R6192	6192	1523	83.3	0	CN_SMC	18.06	Female
adni_b21.128C	b21.128C	21	128C	R293	293	702.1	87.7	missing	EMCI_LMCI	45.23	Male
adni_b21.129N	b21.129N	21	129N	R4498	4498	876.6	77.5	missing	EMCI_LMCI	35.75	Female
adni_b21.129C	b21.129C	21	129C	R4885	4885	408.4	75	1	EMCI_LMCI	56.81	Male
adni_b21.130N	b21.130N	21	130N	R2121	2121	1016	67.8	1	EMCI_LMCI	20.87	Female
adni_b21.130C	b21.130C	21	130C	R4162	4162	778.8	71.3	1	EMCI_LMCI	35.37	Female
adni_b21.131N	b21.131N	21	131N	R5198	5198	833.6	69.2	1	CN_SMC	12.79	Female
adni_b21.131C	b21.131C	21	131C	R4194	4194	1770	62	0	EMCI_LMCI	21.76	Male
adni_b21.132N	b21.132N	21	132N	R6080	6080	1684	76.8	0	CN_SMC	12.37	Female
adni_b21.132C	b21.132C	21	132C	R96	96	915.3	79.6	missing	CN_SMC	12.17	Male
adni_b21.133N	b21.133N	21	133N	R4293	4293	2055	69.7	0	EMCI_LMCI	17.77	Male
adni_b21.133C	b21.133C	21	133C	R4324	4324	342.6	62.8	1	EMCI_LMCI	15.05	Female
adni_b21.134N	b21.134N	21	134N	R4445	4445	1809	73.7	0	EMCI_LMCI	16.52	Male
adni_b21.134C	b21.134C	21	134C	R913	913	701.4	56.6	missing	EMCI_LMCI	23.84	Female
adni_b21.135N	b21.135N	21	135N	R861	861	371.4	87.1	missing	EMCI_LMCI	30.85	Male
adni_b22.127N	b22.127N	22	127N	R1260	1260	1470	71.2	missing	EMCI_LMCI	16.07	Male
adni_b22.127C	b22.127C	22	127C	R196	196	540.6	78	missing	CN_SMC	16.32	Female
adni_b22.128N	b22.128N	22	128N	R1373	1373	430.7	75.4	missing	AD	29.77	Male
adni_b22.128C	b22.128C	22	128C	R6493	6493	703.3	79.5	1	CN_SMC	11.7	Male
adni_b22.129N	b22.129N	22	129N	R149	149	652.1	87.7	missing	AD	19.07	Male
adni_b22.129C	b22.129C	22	129C	R4849	4849	691.3	65.9	1	EMCI_LMCI	26.9	Female
adni_b22.130N	b22.130N	22	130N	R4959	4959	349.8	77.5	1	AD	19.02	Male
adni_b22.130C	b22.130C	22	130C	R6298	6298	2863	69.5	0	CN_SMC	23.82	Female
adni_b22.131N	b22.131N	22	131N	R4547	4547	695.1	77.3	1	EMCI_LMCI	23.21	Male
adni_b22.131C	b22.131C	22	131C	R326	326	1876	76.9	missing	EMCI_LMCI	24.04	Male
adni_b22.132N	b22.132N	22	132N	R6401	6401	640.3	75.7	1	CN_SMC	32.51	Male
adni_b22.132C	b22.132C	22	132C	R4944	4944	664.8	68	1	EMCI_LMCI	19.22	Male
adni_b22.133N	b22.133N	22	133N	R4718	4718	411.7	78.5	1	AD	29.81	Male
adni_b22.133C	b22.133C	22	133C	R5159	5159	1506	66.4	0	CN_SMC	14.96	Female
adni_b22.134N	b22.134N	22	134N	R4906	4906	761.3	75.7	1	AD	37.37	Female
adni_b22.134C	b22.134C	22	134C	R5083	5083	1002	73.7	0	CN_SMC	15.92	Male
adni_b22.135N	b22.135N	22	135N	R1227	1227	1865	64.6	missing	EMCI_LMCI	18.66	Female
adni_b23.127N	b23.127N	23	127N	R4086	4086	925.1	81.8	1	CN_SMC	8.26	Male
adni_b23.127C	b23.127C	23	127C	R6341	6341	516.1	67.1	1	EMCI_LMCI	30.39	Male
adni_b23.128N	b23.128N	23	128N	R1330	1330	907	61.7	missing	EMCI_LMCI	25.96	Male
adni_b23.128C	b23.128C	23	128C	R4502	4502	799.3	58.5	1	EMCI_LMCI	60.23	Female
adni_b23.129N	b23.129N	23	129N	R4506	4506	964.7	71.5	0	CN_SMC	11.33	Male
adni_b23.129C	b23.129C	23	129C	R2304	2304	1563	61.3	0	EMCI_LMCI	12.75	Male
adni_b23.130N	b23.130N	23	130N	R5244	5244	1681	75.8	0	CN_SMC	14.63	Female
adni_b23.130C	b23.130C	23	130C	R4092	4092	1261	81.5	1	CN_SMC	41.02	Female
adni_b23.131N	b23.131N	23	131N	R6760	6760	1389	70.8	0	EMCI_LMCI	17.51	Male
adni_b23.131C	b23.131C	23	131C	R4785	4785	1661	66.7	0	CN_SMC	14.04	Female
adni_b23.132N	b23.132N	23	132N	R4211	4211	456	80.9	1	AD	20.36	Female
adni_b23.132C	b23.132C	23	132C	R657	657	1697	77.7	missing	CN_SMC	15.06	Female
adni_b23.133N	b23.133N	23	133N	R4018	4018	1893	76.1	0	CN_SMC	22.26	Male
adni_b23.133C	b23.133C	23	133C	R4285	4285	1160	74	0	EMCI_LMCI	12.8	Male
adni_b23.134N	b23.134N	23	134N	R5258	5258	943.4	77.9	1	CN_SMC	24.75	Female
adni_b23.134C	b23.134C	23	134C	R4346	4346	664.5	71.3	1	EMCI_LMCI	26.35	Male
adni_b23.135N	b23.135N	23	135N	R102	102	539.3	70.3	missing	EMCI_LMCI	27.85	Female
adni_b24.127N	b24.127N	24	127N	R518	518	540.2	69.4	missing	EMCI_LMCI	29.13	Male
adni_b24.127C	b24.127C	24	127C	R5266	5266	2433	65.9	0	CN_SMC	24.28	Male
adni_b24.128N	b24.128N	24	128N	R535	535	623	76.8	missing	AD	32.44	Male
adni_b24.128C	b24.128C	24	128C	R6316	6316	572.1	77.5	1	CN_SMC	20.81	Female
adni_b24.129N	b24.129N	24	129N	R6056	6056	1540	65	0	EMCI_LMCI	11.84	Male
adni_b24.129C	b24.129C	24	129C	R5213	5213	3012	65.4	0	CN_SMC	25.87	Female
adni_b24.130N	b24.130N	24	130N	R4214	4214	879.9	74.2	0	EMCI_LMCI	9.39	Male
adni_b24.130C	b24.130C	24	130C	R923	923	1396	83.1	missing	CN_SMC	20.83	Male
adni_b24.131N	b24.131N	24	131N	R6334	6334	1007	72.6	0	EMCI_LMCI	12.25	Male
adni_b24.131C	b24.131C	24	131C	R223	223	751.5	78	missing	CN_SMC	41.03	Female
adni_b24.132N	b24.132N	24	132N	R4010	4010	681.8	70.8	1	CN_SMC	14.52	Female
adni_b24.132C	b24.132C	24	132C	R5012	5012	458.3	76.3	1	AD	33.95	Male
adni_b24.133N	b24.133N	24	133N	R4678	4678	1289	72.3	0	EMCI_LMCI	18.18	Female
adni_b24.133C	b24.133C	24	133C	R673	673	455.1	78.2	missing	EMCI_LMCI	62.83	Male
adni_b24.134N	b24.134N	24	134N	R4174	4174	734.6	73.7	1	CN_SMC	26.77	Female
adni_b24.134C	b24.134C	24	134C	R6125	6125	1448	71	0	EMCI_LMCI	30.51	Female
adni_b24.135N	b24.135N	24	135N	R4903	4903	854.8	77.2	1	EMCI_LMCI	27.5	Female
adni_b25.127N	b25.127N	25	127N	R312	312	838.6	82.8	missing	CN_SMC	41.39	Male
adni_b25.127C	b25.127C	25	127C	R4003	4003	1274	72.3	1	CN_SMC	28.47	Female
adni_b25.128N	b25.128N	25	128N	R6702	6702	1156	64.4	1	EMCI_LMCI	27.07	Female
adni_b25.128C	b25.128C	25	128C	R4962	4962	998.2	80.1	1	AD	47.15	Female
adni_b25.129N	b25.129N	25	129N	R2205	2205	336.6	84.7	1	EMCI_LMCI	23.28	Male
adni_b25.129C	b25.129C	25	129C	R1285	1285	862.9	80	missing	AD	74.51	Female
adni_b25.130N	b25.130N	25	130N	R4888	4888	876.8	74.8	1	EMCI_LMCI	31	Male
adni_b25.130C	b25.130C	25	130C	R4263	4263	669.3	74.3	1	EMCI_LMCI	41.11	Male
adni_b25.131N	b25.131N	25	131N	R4292	4292	1635	70.9	0	CN_SMC	19.56	Male
adni_b25.131C	b25.131C	25	131C	R4515	4515	520.3	74.6	1	EMCI_LMCI	32.49	Male
adni_b25.132N	b25.132N	25	132N	R4560	4560	2140	70.3	0	CN_SMC	18.98	Female
adni_b25.132C	b25.132C	25	132C	R6333	6333	884.4	77.9	1	CN_SMC	24.32	Male
adni_b25.133N	b25.133N	25	133N	R5282	5282	558.9	66.9	1	CN_SMC	15.63	Male
adni_b25.133C	b25.133C	25	133C	R4804	4804	432.8	79.4	1	EMCI_LMCI	14.99	Male
adni_b25.134N	b25.134N	25	134N	R4947	4947	574.7	74.5	1	EMCI_LMCI	31.48	Male
adni_b25.134C	b25.134C	25	134C	R4891	4891	533.5	59.7	1	EMCI_LMCI	25.35	Male
adni_b25.135N	b25.135N	25	135N	R6015	6015	861.5	68.3	0	CN_SMC	15.55	Male
adni_b26.127N	b26.127N	26	127N	R5177	5177	1944	72.5	1	CN_SMC	33.07	Female
adni_b26.127C	b26.127C	26	127C	R4706	4706	1997	60.7	0	EMCI_LMCI	23.94	Male
adni_b26.128N	b26.128N	26	128N	R1030	1030	862.4	67.4	missing	EMCI_LMCI	39.82	Male
adni_b26.128C	b26.128C	26	128C	R604	604	1079	86.5	missing	EMCI_LMCI	30.47	Male
adni_b26.129N	b26.129N	26	129N	R4301	4301	1052	74.6	0	EMCI_LMCI	10.88	Male
adni_b26.129C	b26.129C	26	129C	R4146	4146	519.9	61.8	1	EMCI_LMCI	19.83	Male
adni_b26.130N	b26.130N	26	130N	R4148	4148	1526	73	0	CN_SMC	13.75	Male
adni_b26.130C	b26.130C	26	130C	R5167	5167	2217	66.6	0	CN_SMC	22.45	Male
adni_b26.131N	b26.131N	26	131N	R4217	4217	1684	76.4	0	EMCI_LMCI	17.43	Male
adni_b26.131C	b26.131C	26	131C	R4856	4856	944.6	65	0	CN_SMC	9.5	Female
adni_b26.132N	b26.132N	26	132N	R1337	1337	1036	71.4	missing	AD	11.58	Male
adni_b26.132C	b26.132C	26	132C	R4036	4036	2355	74	missing	EMCI_LMCI	19.84	Male
adni_b26.133N	b26.133N	26	133N	R4335	4335	203	71.7	1	CN_SMC	16.11	Female
adni_b26.133C	b26.133C	26	133C	R6483	6483	429.2	62.6	1	EMCI_LMCI	29.77	Female
adni_b26.134N	b26.134N	26	134N	R2263	2263	895	62	0	EMCI_LMCI	13.15	Male
adni_b26.134C	b26.134C	26	134C	R4674	4674	843.1	77.9	1	EMCI_LMCI	31.89	Male
adni_b26.135N	b26.135N	26	135N	R4158	4158	1644	84.3	0	CN_SMC	16.87	Male
adni_b27.127N	b27.127N	27	127N	R4621	4621	853.3	69.9	1	EMCI_LMCI	14.55	Male
adni_b27.127C	b27.127C	27	127C	R2274	2274	476.5	64	1	EMCI_LMCI	25.43	Male
adni_b27.128N	b27.128N	27	128N	R243	243	627.4	68	missing	EMCI_LMCI	49.12	Female
adni_b27.128C	b27.128C	27	128C	R4187	4187	963.7	62	0	EMCI_LMCI	18.85	Male
adni_b27.129N	b27.129N	27	129N	R84	84	479.6	75.3	missing	AD	29.85	Female
adni_b27.129C	b27.129C	27	129C	R213	213	986.3	62.9	missing	AD	63.05	Male
adni_b27.130N	b27.130N	27	130N	R658	658	488.5	72.1	missing	EMCI_LMCI	35.69	Male
adni_b27.130C	b27.130C	27	130C	R973	973	1604	76.8	missing	EMCI_LMCI	18.33	Male
adni_b27.131N	b27.131N	27	131N	R4863	4863	449.4	70	1	AD	32.73	Male
adni_b27.131C	b27.131C	27	131C	R4876	4876	1432	74.2	0	EMCI_LMCI	19.43	Male
adni_b27.132N	b27.132N	27	132N	R6251	6251	714	65.5	1	CN_SMC	30.13	Female
adni_b27.132C	b27.132C	27	132C	R4176	4176	1156	84	1	CN_SMC	46.98	Male
adni_b27.133N	b27.133N	27	133N	R6234	6234	1943	70.6	1	CN_SMC	15.91	Female
adni_b27.133C	b27.133C	27	133C	R1352	1352	1685	85.9	missing	EMCI_LMCI	21.45	Male
adni_b27.134N	b27.134N	27	134N	R2119	2119	2639	71.7	0	EMCI_LMCI	23.45	Male
adni_b27.134C	b27.134C	27	134C	R4630	4630	1533	65.4	0	EMCI_LMCI	16.17	Female
adni_b27.135N	b27.135N	27	135N	R390	390	490	80.4	missing	EMCI_LMCI	59.84	Male
adni_b28.127N	b28.127N	28	127N	R4463	4463	1404	66.5	0	EMCI_LMCI	12.05	Male
adni_b28.127C	b28.127C	28	127C	R997	997	944.8	80.4	missing	EMCI_LMCI	40.44	Female
adni_b28.128N	b28.128N	28	128N	R692	692	390.9	76.7	missing	CN_SMC	8	Female
adni_b28.128C	b28.128C	28	128C	R6039	6039	673.7	55.9	1	AD	31.27	Male
adni_b28.129N	b28.129N	28	129N	R6411	6411	507.5	71.4	0	CN_SMC	25.49	Male
adni_b28.129C	b28.129C	28	129C	R2109	2109	532.1	75.2	1	EMCI_LMCI	28.79	Male
adni_b28.130N	b28.130N	28	130N	R4596	4596	473.8	65.7	1	EMCI_LMCI	23.72	Male
adni_b28.130C	b28.130C	28	130C	R4241	4241	731.9	69.8	1	EMCI_LMCI	32.12	Female
adni_b28.131N	b28.131N	28	131N	R6202	6202	1942	69.6	0	CN_SMC	24.44	Female
adni_b28.131C	b28.131C	28	131C	R4080	4080	950.6	78.6	missing	CN_SMC	28.08	Female
adni_b28.132N	b28.132N	28	132N	R5194	5194	1386	65.2	0	CN_SMC	11.81	Female
adni_b28.132C	b28.132C	28	132C	R717	717	494.3	76	missing	CN_SMC	40.02	Male
adni_b28.133N	b28.133N	28	133N	R4657	4657	883.8	71.5	1	AD	59.14	Female
adni_b28.133C	b28.133C	28	133C	R188	188	551.7	86.1	missing	EMCI_LMCI	49.3	Male
adni_b28.134N	b28.134N	28	134N	R4041	4041	2324	77.9	0	CN_SMC	30.42	Female
adni_b28.134C	b28.134C	28	134C	R4128	4128	879.1	72.8	1	EMCI_LMCI	22.98	Female
adni_b28.135N	b28.135N	28	135N	R4712	4712	1127	74.3	1	EMCI_LMCI	51.87	Male
adni_b29.127N	b29.127N	29	127N	R638	638	269.3	83.1	missing	EMCI_LMCI	23.74	Male
adni_b29.127C	b29.127C	29	127C	R1209	1209	653.6	72	missing	AD	34.84	Female
adni_b29.128N	b29.128N	29	128N	R6224	6224	1051	75.9	0	CN_SMC	10.77	Female
adni_b29.128C	b29.128C	29	128C	R6422	6422	958.4	65.9	0	CN_SMC	9.85	Female
adni_b29.129N	b29.129N	29	129N	R139	139	651.9	65.9	missing	AD	45.14	Female
adni_b29.129C	b29.129C	29	129C	R4396	4396	981.6	78.4	0	CN_SMC	13.69	Female
adni_b29.130N	b29.130N	29	130N	R2167	2167	832	80.7	1	EMCI_LMCI	33.28	Male
adni_b29.130C	b29.130C	29	130C	R5265	5265	466.1	75.1	1	CN_SMC	24.78	Female
adni_b29.131N	b29.131N	29	131N	R2357	2357	2476	71.6	missing	EMCI_LMCI	19.37	Male
adni_b29.131C	b29.131C	29	131C	R751	751	1000	70.9	missing	CN_SMC	9.09	Male
adni_b29.132N	b29.132N	29	132N	R507	507	449.8	55.2	missing	EMCI_LMCI	31.48	Female
adni_b29.132C	b29.132C	29	132C	R1097	1097	775.6	73	missing	EMCI_LMCI	50.89	Male
adni_b29.133N	b29.133N	29	133N	R4075	4075	2093	73.4	0	CN_SMC	25.94	Male
adni_b29.133C	b29.133C	29	133C	R6572	6572	640.4	67.9	1	CN_SMC	38.43	Female
adni_b29.134N	b29.134N	29	134N	R4938	4938	664.4	70.9	1	AD	25.04	Male
adni_b29.134C	b29.134C	29	134C	R2042	2042	827.6	69.5	0	EMCI_LMCI	10.58	Male
adni_b29.135N	b29.135N	29	135N	R6228	6228	1307	75.1	0	CN_SMC	15.17	Female
adni_b30.127N	b30.127N	30	127N	R4835	4835	679.7	79.3	0	CN_SMC	24.65	Male
adni_b30.127C	b30.127C	30	127C	R2073	2073	1094	63.4	1	EMCI_LMCI	24.09	Female
adni_b30.128N	b30.128N	30	128N	R2150	2150	731.4	72.7	1	EMCI_LMCI	24.9	Male
adni_b30.128C	b30.128C	30	128C	R2380	2380	696.5	67.8	1	EMCI_LMCI	21.81	Male
adni_b30.129N	b30.129N	30	129N	R4940	4940	652	89.3	1	AD	30.36	Male
adni_b30.129C	b30.129C	30	129C	R1380	1380	888.8	84.7	missing	EMCI_LMCI	34.78	Male
adni_b30.130N	b30.130N	30	130N	R6179	6179	448.9	79.4	1	AD	28.75	Male
adni_b30.130C	b30.130C	30	130C	R4220	4220	2006	71.2	0	EMCI_LMCI	21.67	Female
adni_b30.131N	b30.131N	30	131N	R4590	4590	1197	60.2	1	EMCI_LMCI	24.6	Female
adni_b30.131C	b30.131C	30	131C	R257	257	427.2	78.5	missing	CN_SMC	21.4	Female
adni_b30.132N	b30.132N	30	132N	R4477	4477	651.4	82.1	1	AD	33.6	Female
adni_b30.132C	b30.132C	30	132C	R4784	4784	1459	81.6	0	EMCI_LMCI	21.35	Female
adni_b30.133N	b30.133N	30	133N	R4357	4357	1332	73.7	0	CN_SMC	19.25	Female
adni_b30.133C	b30.133C	30	133C	R1253	1253	552.5	62.6	missing	AD	34.83	Female
adni_b30.134N	b30.134N	30	134N	R186	186	942.8	80.4	missing	CN_SMC	16.77	Female
adni_b30.134C	b30.134C	30	134C	R505	505	1600	79.7	missing	EMCI_LMCI	15.57	Male
adni_b30.135N	b30.135N	30	135N	R6068	6068	476.6	75.7	1	EMCI_LMCI	33.77	Male
adni_b31.127N	b31.127N	31	127N	R2183	2183	1283	83	missing	EMCI_LMCI	14.24	Male
adni_b31.127C	b31.127C	31	127C	R6236	6236	1127	82.9	0	EMCI_LMCI	26.88	Male
adni_b31.128N	b31.128N	31	128N	R6001	6001	2591	72	0	CN_SMC	21.92	Female
adni_b31.128C	b31.128C	31	128C	R4643	4643	1704	65.1	0	CN_SMC	16.16	Female
adni_b31.129N	b31.129N	31	129N	R6551	6551	461.4	72.8	1	CN_SMC	21.69	Female
adni_b31.129C	b31.129C	31	129C	R851	851	596.9	72.5	missing	EMCI_LMCI	36.58	Female
adni_b31.130N	b31.130N	31	130N	R4496	4496	3462	76.1	0	CN_SMC	28.25	Female
adni_b31.130C	b31.130C	31	130C	R4777	4777	1637	84.7	0	EMCI_LMCI	14.35	Female
adni_b31.131N	b31.131N	31	131N	R4388	4388	874.3	66.8	0	CN_SMC	16.55	Male
adni_b31.131C	b31.131C	31	131C	R4434	4434	1245	66.5	0	EMCI_LMCI	12.73	Male
adni_b31.132N	b31.132N	31	132N	R5283	5283	600.5	72.9	1	CN_SMC	19.88	Female
adni_b31.132C	b31.132C	31	132C	R454	454	2108	81.8	missing	CN_SMC	31.71	Female
adni_b31.133N	b31.133N	31	133N	R547	547	2568	75.6	missing	AD	32.4	Male
adni_b31.133C	b31.133C	31	133C	R1044	1044	594.2	65.6	missing	AD	47.98	Male
adni_b31.134N	b31.134N	31	134N	R1144	1144	564.2	77.4	missing	AD	35.2	Male
adni_b31.134C	b31.134C	31	134C	R4645	4645	539.1	76.3	1	CN_SMC	21.56	Female
adni_b31.135N	b31.135N	31	135N	R4421	4421	1955	75.1	0	CN_SMC	17.55	Female
adni_b32.127N	b32.127N	32	127N	R190	190	674.5	78.8	missing	EMCI_LMCI	32.01	Male
adni_b32.127C	b32.127C	32	127C	R51	51	352.5	66.5	missing	EMCI_LMCI	28.4	Male
adni_b32.128N	b32.128N	32	128N	R4661	4661	604	73.6	missing	EMCI_LMCI	33.6	Male
adni_b32.128C	b32.128C	32	128C	R891	891	680.8	79.3	missing	AD	22.49	Female
adni_b32.129N	b32.129N	32	129N	R4303	4303	668.7	80.2	1	EMCI_LMCI	24.99	Female
adni_b32.129C	b32.129C	32	129C	R4271	4271	1249	61.8	0	EMCI_LMCI	17.31	Male
adni_b32.130N	b32.130N	32	130N	R331	331	588	64.6	missing	EMCI_LMCI	39.86	Female
adni_b32.130C	b32.130C	32	130C	R4659	4659	667.9	85.9	1	EMCI_LMCI	27.55	Male
adni_b32.131N	b32.131N	32	131N	R2063	2063	564.4	68.3	1	EMCI_LMCI	29.1	Male
adni_b32.131C	b32.131C	32	131C	R6151	6151	1184	65.1	0	CN_SMC	19.17	Male
adni_b32.132N	b32.132N	32	132N	R4122	4122	1002	66.9	0	EMCI_LMCI	36.58	Male
adni_b32.132C	b32.132C	32	132C	R4195	4195	433.9	62.2	1	AD	55.81	Male
adni_b32.133N	b32.133N	32	133N	R6133	6133	592.8	69.3	1	CN_SMC	23.25	Female
adni_b32.133C	b32.133C	32	133C	R1281	1281	350.9	77.6	missing	AD	38.49	Female
adni_b32.134N	b32.134N	32	134N	R6049	6049	630.7	72.9	1	CN_SMC	30.76	Female
adni_b32.134C	b32.134C	32	134C	R4035	4035	623.4	72.6	1	EMCI_LMCI	44.09	Female
adni_b32.135N	b32.135N	32	135N	R4897	4897	837.7	75.8	1	EMCI_LMCI	18.42	Female
adni_b33.127N	b33.127N	33	127N	R2245	2245	1477	57	0	EMCI_LMCI	19.62	Female
adni_b33.127C	b33.127C	33	127C	R4262	4262	790.5	72.8	1	CN_SMC	34.28	Female
adni_b33.128N	b33.128N	33	128N	R1169	1169	3357	72.2	missing	CN_SMC	34.78	Female
adni_b33.128C	b33.128C	33	128C	R4774	4774	877.3	85.8	1	AD	71.75	Male
adni_b33.129N	b33.129N	33	129N	R2079	2079	518.6	65.5	1	EMCI_LMCI	48.48	Male
adni_b33.129C	b33.129C	33	129C	R778	778	668.2	72.4	missing	CN_SMC	20.65	Male
adni_b33.130N	b33.130N	33	130N	R4114	4114	916.1	55	1	EMCI_LMCI	47.82	Female
adni_b33.130C	b33.130C	33	130C	R2248	2248	646.9	76.1	1	EMCI_LMCI	66.72	Male
adni_b33.131N	b33.131N	33	131N	R6454	6454	1357	72.3	0	CN_SMC	21.22	Female
adni_b33.131C	b33.131C	33	131C	R6604	6604	491.8	85.3	1	EMCI_LMCI	61.78	Male
adni_b33.132N	b33.132N	33	132N	R4401	4401	1867	67.5	0	CN_SMC	32.26	Female
adni_b33.132C	b33.132C	33	132C	R4149	4149	958.3	73.3	1	EMCI_LMCI	18.54	Male
adni_b33.133N	b33.133N	33	133N	R6499	6499	2420	69.5	0	CN_SMC	20.84	Female
adni_b33.133C	b33.133C	33	133C	R2182	2182	2180	65.5	0	EMCI_LMCI	19.22	Male
adni_b33.134N	b33.134N	33	134N	R6546	6546	1325	80.4	0	CN_SMC	18.23	Female
adni_b33.134C	b33.134C	33	134C	R520	520	600.2	77.7	missing	CN_SMC	20.72	Female
adni_b33.135N	b33.135N	33	135N	R4072	4072	1434	62.3	0	EMCI_LMCI	14.95	Female
adni_b34.127N	b34.127N	34	127N	R4189	4189	545.2	73.1	1	EMCI_LMCI	33.9	Female
adni_b34.127C	b34.127C	34	127C	R6320	6320	2391	65.4	0	CN_SMC	23.49	Female
adni_b34.128N	b34.128N	34	128N	R4014	4014	443.5	80.7	1	CN_SMC	30.92	Male
adni_b34.128C	b34.128C	34	128C	R4034	4034	486.2	72.1	1	EMCI_LMCI	46.46	Female
adni_b34.129N	b34.129N	34	129N	R6581	6581	1071	74.4	0	CN_SMC	13.4	Female
adni_b34.129C	b34.129C	34	129C	R6164	6164	1502	68.9	0	CN_SMC	13.56	Female
adni_b34.130N	b34.130N	34	130N	R4026	4026	509.2	73.5	1	CN_SMC	18.33	Male
adni_b34.130C	b34.130C	34	130C	R4402	4402	456.8	72.9	1	EMCI_LMCI	46.42	Female
adni_b34.131N	b34.131N	34	131N	R4104	4104	917.4	72.4	0	CN_SMC	13.66	Male
adni_b34.131C	b34.131C	34	131C	R4728	4728	507	81.9	1	AD	31.27	Male
adni_b34.132N	b34.132N	34	132N	R4177	4177	924.7	84.9	0	CN_SMC	15.28	Male
adni_b34.132C	b34.132C	34	132C	R4466	4466	1061	79.8	0	CN_SMC	15.52	Male
adni_b34.133N	b34.133N	34	133N	R1081	1081	596	84.5	missing	AD	37.49	Male
adni_b34.133C	b34.133C	34	133C	R4229	4229	925	66.4	0	EMCI_LMCI	9.92	Male
adni_b34.134N	b34.134N	34	134N	R4764	4764	912.4	82.7	1	EMCI_LMCI	27.57	Female
adni_b34.134C	b34.134C	34	134C	R6312	6312	1157	80.3	1	EMCI_LMCI	49.92	Male
adni_b34.135N	b34.135N	34	135N	R4646	4646	1105	60.8	1	EMCI_LMCI	39.17	Female
adni_b35.127C	b35.127C	35	127C	R91	91	502.6	62.4	missing	AD	30.16	Male
adni_b35.128N	b35.128N	35	128N	R4631	4631	725.4	69.5	1	EMCI_LMCI	30.41	Male
adni_b35.128C	b35.128C	35	128C	R4566	4566	1653	83.4	1	CN_SMC	33.37	Female
adni_b35.129N	b35.129N	35	129N	R4332	4332	1531	69	1	EMCI_LMCI	21.19	Male
adni_b35.129C	b35.129C	35	129C	R4365	4365	1152	80.3	1	CN_SMC	15.69	Male
adni_b35.130N	b35.130N	35	130N	R6429	6429	872.5	68.8	0	CN_SMC	16.04	Female
adni_b35.130C	b35.130C	35	130C	R567	567	368.6	73.6	missing	EMCI_LMCI	20.69	Male
adni_b35.131N	b35.131N	35	131N	R6185	6185	1065	82.7	0	CN_SMC	29.69	Male
adni_b35.131C	b35.131C	35	131C	R843	843	1298	70.5	missing	CN_SMC	11.86	Male
adni_b35.132N	b35.132N	35	132N	R4127	4127	906.5	63.1	0	EMCI_LMCI	8	Female
adni_b35.132C	b35.132C	35	132C	R4730	4730	588.2	81.1	1	AD	24.06	Female
adni_b35.133N	b35.133N	35	133N	R4200	4200	1544	70.2	0	CN_SMC	13.05	Female
adni_b35.133C	b35.133C	35	133C	R4067	4067	396.6	65	1	EMCI_LMCI	15.53	Male
adni_b35.134N	b35.134N	35	134N	R4215	4215	576.4	81.6	1	AD	27.32	Male
adni_b35.134C	b35.134C	35	134C	R602	602	1251	70.7	missing	CN_SMC	16.98	Male
adni_b35.135N	b35.135N	35	135N	R4945	4945	757	56.5	1	EMCI_LMCI	28.27	Male
adni_b36.127N	b36.127N	36	127N	R2394	2394	360.4	67.4	0	EMCI_LMCI	17.5	Male
adni_b36.127C	b36.127C	36	127C	R5028	5028	437.6	61.9	1	AD	49.99	Male
adni_b36.128N	b36.128N	36	128N	R5154	5154	1159	72.4	0	CN_SMC	15.71	Female
adni_b36.128C	b36.128C	36	128C	R739	739	1066	82.8	missing	AD	39.06	Male
adni_b36.129N	b36.129N	36	129N	R97	97	776.6	72.8	missing	CN_SMC	18.06	Female
adni_b36.129C	b36.129C	36	129C	R954	954	603.1	69.3	missing	EMCI_LMCI	34.65	Female
adni_b36.130N	b36.130N	36	130N	R4900	4900	1605	59.8	0	CN_SMC	14.92	Female
adni_b36.130C	b36.130C	36	130C	R4032	4032	1192	70.2	0	CN_SMC	12.23	Female
adni_b36.131N	b36.131N	36	131N	R1265	1265	860.9	82.2	missing	EMCI_LMCI	26.61	Female
adni_b36.131C	b36.131C	36	131C	R4103	4103	1432	70.9	0	CN_SMC	17.69	Male
adni_b36.132N	b36.132N	36	132N	R852	852	410.2	84.3	missing	AD	34.9	Female
adni_b36.132C	b36.132C	36	132C	R4453	4453	2069	65.9	0	CN_SMC	19.29	Male
adni_b36.133N	b36.133N	36	133N	R5013	5013	454.5	68.3	1	AD	22.72	Female
adni_b36.133C	b36.133C	36	133C	R3	3	741.5	81.3	missing	AD	22.83	Male
adni_b36.134N	b36.134N	36	134N	R6054	6054	698.6	78.6	0	CN_SMC	10.49	Female
adni_b36.134C	b36.134C	36	134C	R5017	5017	622.5	84.3	1	AD	54.78	Male
adni_b36.135N	b36.135N	36	135N	R6399	6399	1460	64	0	CN_SMC	13.62	Female
adni_b37.127N	b37.127N	37	127N	R511	511	627.5	57.7	missing	EMCI_LMCI	35.77	Male
adni_b37.127C	b37.127C	37	127C	R2087	2087	436.7	69.5	1	EMCI_LMCI	37.46	Male
adni_b37.128N	b37.128N	37	128N	R5096	5096	613.7	80.4	1	CN_SMC	23.73	Male
adni_b37.128C	b37.128C	37	128C	R6688	6688	709.9	78.5	1	EMCI_LMCI	19.45	Male
adni_b37.129N	b37.129N	37	129N	R731	731	744.2	71.5	missing	CN_SMC	27.56	Male
adni_b37.129C	b37.129C	37	129C	R4598	4598	2696	65.1	0	CN_SMC	29.77	Female
adni_b37.130N	b37.130N	37	130N	R6034	6034	1472	63.9	1	EMCI_LMCI	47.63	Female
adni_b37.130C	b37.130C	37	130C	R6402	6402	2275	79.7	0	EMCI_LMCI	28.6	Male
adni_b37.131N	b37.131N	37	131N	R4198	4198	712.2	78.4	1	CN_SMC	19.27	Female
adni_b37.131C	b37.131C	37	131C	R1225	1225	1275	76.4	missing	EMCI_LMCI	22.9	Male
adni_b37.132N	b37.132N	37	132N	R2193	2193	1139	75.5	0	EMCI_LMCI	12.07	Male
adni_b37.132C	b37.132C	37	132C	R173	173	991.3	73.2	missing	CN_SMC	29.3	Male
adni_b37.133N	b37.133N	37	133N	R5261	5261	568.5	78.1	1	CN_SMC	19.03	Female
adni_b37.133C	b37.133C	37	133C	R4714	4714	915.7	64.5	1	EMCI_LMCI	36.67	Female
adni_b37.134N	b37.134N	37	134N	R6788	6788	707.2	69.7	1	EMCI_LMCI	71.81	Male
adni_b37.134C	b37.134C	37	134C	R4073	4073	836.7	76.2	1	EMCI_LMCI	15.34	Male
adni_b37.135N	b37.135N	37	135N	R2018	2018	2074	76.4	0	EMCI_LMCI	17.92	Female
adni_b38.127N	b38.127N	38	127N	R4499	4499	1841	83.8	0	CN_SMC	26.29	Male
adni_b38.127C	b38.127C	38	127C	R2148	2148	1331	67.8	0	EMCI_LMCI	15.92	Female
adni_b38.128N	b38.128N	38	128N	R4213	4213	1691	78	0	CN_SMC	18.85	Female
adni_b38.128C	b38.128C	38	128C	R4009	4009	1340	90.3	0	AD	20.15	Male
adni_b38.129N	b38.129N	38	129N	R2190	2190	963.2	82.4	missing	EMCI_LMCI	35.48	Male
adni_b38.129C	b38.129C	38	129C	R4909	4909	781	78.2	1	EMCI_LMCI	34.88	Female
adni_b38.130N	b38.130N	38	130N	R4964	4964	549.7	80.9	1	AD	39.35	Male
adni_b38.130C	b38.130C	38	130C	R4917	4917	1690	75	0	EMCI_LMCI	19.4	Male
adni_b38.131N	b38.131N	38	131N	R4171	4171	765.6	69.4	1	EMCI_LMCI	55	Male
adni_b38.131C	b38.131C	38	131C	R4469	4469	3949	66.1	0	CN_SMC	33.74	Male
adni_b38.132N	b38.132N	38	132N	R5027	5027	493.4	75.5	1	AD	32.67	Male
adni_b38.132C	b38.132C	38	132C	R6668	6668	362	75.6	1	EMCI_LMCI	48.77	Female
adni_b38.133N	b38.133N	38	133N	R1247	1247	649.1	72.5	missing	EMCI_LMCI	31.94	Female
adni_b38.133C	b38.133C	38	133C	R1321	1321	1113	83.2	missing	EMCI_LMCI	13.99	Male
adni_b38.134N	b38.134N	38	134N	R4256	4256	1389	62.8	1	EMCI_LMCI	17.51	Female
adni_b38.134C	b38.134C	38	134C	R374	374	495.2	75.9	missing	AD	24.03	Female
adni_b38.135N	b38.135N	38	135N	R33	33	673	83.3	missing	EMCI_LMCI	34.93	Male
adni_b39.127N	b39.127N	39	127N	R441	441	1614	72.7	missing	CN_SMC	21.45	Female
adni_b39.127C	b39.127C	39	127C	R256	256	288.4	70.1	missing	EMCI_LMCI	27.12	Male
adni_b39.128N	b39.128N	39	128N	R5277	5277	780.3	71.8	1	CN_SMC	34.39	Female
adni_b39.128C	b39.128C	39	128C	R4059	4059	374.4	71.9	1	EMCI_LMCI	20.2	Male
adni_b39.129N	b39.129N	39	129N	R5119	5119	910.3	77	1	AD	74.52	Female
adni_b39.129C	b39.129C	39	129C	R5091	5091	1551	68	0	CN_SMC	24.08	Male
adni_b39.130N	b39.130N	39	130N	R5113	5113	1762	65.1	0	CN_SMC	17.65	Male
adni_b39.130C	b39.130C	39	130C	R2373	2373	780.7	79	1	EMCI_LMCI	67.02	Female
adni_b39.131N	b39.131N	39	131N	R6326	6326	1625	75.7	0	EMCI_LMCI	21.63	Male
adni_b39.131C	b39.131C	39	131C	R1203	1203	1330	83.3	missing	CN_SMC	17.77	Male
adni_b39.132N	b39.132N	39	132N	R4796	4796	755.2	72.6	1	EMCI_LMCI	74.45	Female
adni_b39.132C	b39.132C	39	132C	R6309	6309	2096	65.2	0	CN_SMC	12.43	Female
adni_b39.133N	b39.133N	39	133N	R4767	4767	822.1	66.4	0	EMCI_LMCI	17.02	Female
adni_b39.133C	b39.133C	39	133C	R4007	4007	662.5	78.1	1	EMCI_LMCI	23.42	Male
adni_b39.134N	b39.134N	39	134N	R2247	2247	858.9	65.1	missing	EMCI_LMCI	14.24	Male
adni_b39.134C	b39.134C	39	134C	R1126	1126	566.3	80.4	missing	EMCI_LMCI	22.82	Male
adni_b39.135N	b39.135N	39	135N	R4022	4022	427.9	86.4	1	EMCI_LMCI	47.72	Male
adni_b40.127N	b40.127N	40	127N	R259	259	803.6	70.6	missing	CN_SMC	32.32	Male
adni_b40.127C	b40.127C	40	127C	R4508	4508	685.5	77.1	1	CN_SMC	17.34	Female
adni_b40.128N	b40.128N	40	128N	R5271	5271	1840	80.4	0	CN_SMC	28.56	Male
adni_b40.128C	b40.128C	40	128C	R754	754	392.1	67.7	missing	AD	34.11	Female
adni_b40.129N	b40.129N	40	129N	R565	565	212.3	74.6	missing	AD	27.29	Male
adni_b40.129C	b40.129C	40	129C	R6047	6047	654	71.1	1	EMCI_LMCI	11.81	Female
adni_b40.130N	b40.130N	40	130N	R1041	1041	502.4	70.9	missing	AD	28.22	Male
adni_b40.130C	b40.130C	40	130C	R4750	4750	1989	83.7	0	EMCI_LMCI	14	Female
adni_b40.131N	b40.131N	40	131N	R4004	4004	2525	66.8	0	EMCI_LMCI	25.75	Female
adni_b40.131C	b40.131C	40	131C	R866	866	1271	80	missing	CN_SMC	16.13	Female
adni_b40.132N	b40.132N	40	132N	R314	314	379.7	72.1	missing	EMCI_LMCI	32.43	Male
adni_b40.132C	b40.132C	40	132C	R4896	4896	2198	68.1	0	EMCI_LMCI	21.23	Male
adni_b40.133N	b40.133N	40	133N	R1268	1268	545.1	82.7	missing	EMCI_LMCI	14.62	Male
adni_b40.133C	b40.133C	40	133C	R4494	4494	308.5	71.1	1	AD	46.73	Male
adni_b40.134N	b40.134N	40	134N	R6059	6059	1675	64.9	0	CN_SMC	19.06	Female
adni_b40.134C	b40.134C	40	134C	R1292	1292	596.6	76.2	missing	EMCI_LMCI	62.48	Male
adni_b40.135N	b40.135N	40	135N	R4240	4240	337.5	70.8	1	EMCI_LMCI	27.73	Male
adni_b41.127N	b41.127N	41	127N	R4390	4390	1595	76.2	0	EMCI_LMCI	15.94	Female
adni_b41.127C	b41.127C	41	127C	R4587	4587	686.4	65.7	missing	CN_SMC	24.38	Female
adni_b41.128N	b41.128N	41	128N	R6058	6058	2631	68.3	0	CN_SMC	21.13	Female
adni_b41.128C	b41.128C	41	128C	R6871	6871	1649	68.1	0	EMCI_LMCI	16.93	Female
adni_b41.129N	b41.129N	41	129N	R1055	1055	494.6	84.6	missing	AD	38.42	Male
adni_b41.129C	b41.129C	41	129C	R260	260	1520	78.6	missing	CN_SMC	15.47	Female
adni_b41.130N	b41.130N	41	130N	R6014	6014	1163	67.1	0	CN_SMC	10.87	Male
adni_b41.130C	b41.130C	41	130C	R6927	6927	563.8	59.5	1	AD	38.89	Female
adni_b41.131N	b41.131N	41	131N	R4473	4473	998.8	74.8	1	EMCI_LMCI	40.95	Male
adni_b41.131C	b41.131C	41	131C	R725	725	566.7	80.9	missing	EMCI_LMCI	21.53	Male
adni_b41.132N	b41.132N	41	132N	R6292	6292	1651	76.6	0	CN_SMC	16.47	Male
adni_b41.132C	b41.132C	41	132C	R2347	2347	1010	71	0	EMCI_LMCI	24.18	Male
adni_b41.133N	b41.133N	41	133N	R4713	4713	954.8	70.5	1	EMCI_LMCI	26.7	Male
adni_b41.133C	b41.133C	41	133C	R6515	6515	1201	89.9	1	CN_SMC	48.6	Female
adni_b41.134N	b41.134N	41	134N	R1117	1117	446.8	68.9	missing	EMCI_LMCI	45.26	Female
adni_b41.134C	b41.134C	41	134C	R2002	2002	1504	64.8	0	EMCI_LMCI	14.73	Male
adni_b41.135N	b41.135N	41	135N	R2151	2151	1130	70.6	missing	EMCI_LMCI	15.97	Male
adni_b42.127N	b42.127N	42	127N	R10	10	357.4	73.9	missing	AD	31.26	Female
adni_b42.127C	b42.127C	42	127C	R4720	4720	483.9	77.4	1	EMCI_LMCI	31.28	Male
adni_b42.128N	b42.128N	42	128N	R720	720	738.9	77.4	missing	AD	18.57	Female
adni_b42.128C	b42.128C	42	128C	R2130	2130	476.6	76.4	1	EMCI_LMCI	30.39	Male
adni_b42.129N	b42.129N	42	129N	R344	344	556.7	78.8	missing	EMCI_LMCI	29.26	Male
adni_b42.129C	b42.129C	42	129C	R4806	4806	927.5	55.9	0	EMCI_LMCI	8.87	Male
adni_b42.130N	b42.130N	42	130N	R783	783	1038	79.2	missing	EMCI_LMCI	22.19	Female
adni_b42.130C	b42.130C	42	130C	R6025	6025	993.8	79.7	0	CN_SMC	17.95	Female
adni_b42.131N	b42.131N	42	131N	R2185	2185	1760	73	0	EMCI_LMCI	28.58	Male
adni_b42.131C	b42.131C	42	131C	R4037	4037	1809	75.6	0	CN_SMC	17.76	Male
adni_b42.132N	b42.132N	42	132N	R4815	4815	781.3	69.8	1	EMCI_LMCI	60.12	Female
adni_b42.132C	b42.132C	42	132C	R5289	5289	1665	59.7	1	CN_SMC	15.79	Female
adni_b42.133N	b42.133N	42	133N	R35	35	709.6	76.9	missing	CN_SMC	21.7	Male
adni_b42.133C	b42.133C	42	133C	R478	478	1495	56.1	missing	EMCI_LMCI	14.25	Male
adni_b42.134N	b42.134N	42	134N	R4624	4624	608.9	77.6	1	EMCI_LMCI	37.45	Female
adni_b42.134C	b42.134C	42	134C	R4679	4679	1046	69.1	1	EMCI_LMCI	31.59	Male
adni_b42.135N	b42.135N	42	135N	R4485	4485	1563	73.3	0	CN_SMC	25.67	Male
adni_b43.127N	b43.127N	43	127N	R855	855	638.3	75.6	missing	EMCI_LMCI	58.05	Male
adni_b43.127C	b43.127C	43	127C	R4291	4291	762	75.5	1	CN_SMC	18.84	Female
adni_b43.128N	b43.128N	43	128N	R4447	4447	871	67.5	1	EMCI_LMCI	45.51	Female
adni_b43.128C	b43.128C	43	128C	R5278	5278	1336	80.2	missing	CN_SMC	31.48	Male
adni_b43.129N	b43.129N	43	129N	R269	269	576.8	67.1	missing	EMCI_LMCI	32.75	Male
adni_b43.129C	b43.129C	43	129C	R423	423	559.7	79.3	missing	EMCI_LMCI	26.34	Male
adni_b43.130N	b43.130N	43	130N	R1170	1170	730.9	72.9	missing	AD	48.82	Male
adni_b43.130C	b43.130C	43	130C	R5169	5169	1490	65.7	0	CN_SMC	26.06	Female
adni_b43.131N	b43.131N	43	131N	R4366	4366	729.9	73.6	1	EMCI_LMCI	46.64	Male
adni_b43.131C	b43.131C	43	131C	R172	172	2070	70.6	missing	CN_SMC	21.19	Female
adni_b43.132N	b43.132N	43	132N	R4989	4989	1087	60.1	0	EMCI_LMCI	9.02	Female
adni_b43.132C	b43.132C	43	132C	R5097	5097	1328	67.5	0	CN_SMC	16.48	Male
adni_b43.133N	b43.133N	43	133N	R4817	4817	600.2	60.7	0	EMCI_LMCI	11.94	Male
adni_b43.133C	b43.133C	43	133C	R818	818	1843	74	missing	CN_SMC	18.7	Female
adni_b43.134N	b43.134N	43	134N	R5259	5259	1353	78.8	0	CN_SMC	17.12	Female
adni_b43.134C	b43.134C	43	134C	R4929	4929	563.2	75.7	1	EMCI_LMCI	45.24	Female
adni_b43.135N	b43.135N	43	135N	R4638	4638	1739	74	0	CN_SMC	15.52	Male
adni_b44.127N	b44.127N	44	127N	R4571	4571	2125	60.5	missing	EMCI_LMCI	25.68	Male
adni_b44.127C	b44.127C	44	127C	R6370	6370	752.8	69.8	1	EMCI_LMCI	20.48	Female
adni_b44.128N	b44.128N	44	128N	R5296	5296	1460	69.3	1	CN_SMC	20.9	Male
adni_b44.128C	b44.128C	44	128C	R2307	2307	741.3	78.6	0	EMCI_LMCI	32.58	Female
adni_b44.129N	b44.129N	44	129N	R1224	1224	496.4	81.1	missing	EMCI_LMCI	26.56	Male
adni_b44.129C	b44.129C	44	129C	R4898	4898	711.2	75.2	1	EMCI_LMCI	16.42	Male
adni_b44.130N	b44.130N	44	130N	R2219	2219	2306	74.3	1	EMCI_LMCI	29.38	Male
adni_b44.130C	b44.130C	44	130C	R578	578	585.6	77	missing	CN_SMC	27.56	Female
adni_b44.131N	b44.131N	44	131N	R5	5	547.3	73.7	missing	CN_SMC	33.43	Male
adni_b44.131C	b44.131C	44	131C	R481	481	594	84.8	missing	EMCI_LMCI	35.95	Male
adni_b44.132N	b44.132N	44	132N	R6024	6024	1210	67.4	0	CN_SMC	28.04	Female
adni_b44.132C	b44.132C	44	132C	R2208	2208	1541	68.8	0	EMCI_LMCI	14.73	Male
adni_b44.133N	b44.133N	44	133N	R4061	4061	1369	64.1	0	EMCI_LMCI	16.73	Female
adni_b44.133C	b44.133C	44	133C	R47	47	1410	84.7	missing	CN_SMC	21.4	Male
adni_b44.134N	b44.134N	44	134N	R4192	4192	564.5	82.2	missing	AD	21.54	Male
adni_b44.134C	b44.134C	44	134C	R5038	5038	553	81.5	0	AD	12.57	Male
adni_b44.135N	b44.135N	44	135N	R4842	4842	1340	73	0	EMCI_LMCI	10.17	Female
adni_b45.127N	b45.127N	45	127N	R4501	4501	741.5	79	1	AD	31.57	Male
adni_b45.127C	b45.127C	45	127C	R2171	2171	738.2	65.3	1	EMCI_LMCI	42.04	Female
adni_b45.128N	b45.128N	45	128N	R4522	4522	1084	66.8	0	EMCI_LMCI	10.76	Male
adni_b45.128C	b45.128C	45	128C	R4904	4904	646.7	65.7	1	EMCI_LMCI	24.16	Female
adni_b45.129N	b45.129N	45	129N	R4613	4613	1428	67.8	0	EMCI_LMCI	18.1	Male
adni_b45.129C	b45.129C	45	129C	R4351	4351	703.7	67.8	1	EMCI_LMCI	24.86	Female
adni_b45.130N	b45.130N	45	130N	R417	417	542.8	79.8	missing	EMCI_LMCI	28.99	Male
adni_b45.130C	b45.130C	45	130C	R931	931	1435	86.1	missing	CN_SMC	21.4	Female
adni_b45.131N	b45.131N	45	131N	R6019	6019	1360	81.7	1	CN_SMC	24.8	Male
adni_b45.131C	b45.131C	45	131C	R222	222	620.3	85.9	missing	EMCI_LMCI	31.9	Male
adni_b45.132N	b45.132N	45	132N	R4762	4762	1020	73.8	0	CN_SMC	9.56	Male
adni_b45.132C	b45.132C	45	132C	R4272	4272	601.8	70.9	0	EMCI_LMCI	20.08	Male
adni_b45.133N	b45.133N	45	133N	R6104	6104	1180	69	1	CN_SMC	27.6	Male
adni_b45.133C	b45.133C	45	133C	R1109	1109	449.2	77.8	missing	AD	32.4	Female
adni_b45.134N	b45.134N	45	134N	R2392	2392	1189	64.4	missing	EMCI_LMCI	14.37	Female
adni_b45.134C	b45.134C	45	134C	R6255	6255	728	75.3	1	CN_SMC	41.75	Female
adni_b45.135N	b45.135N	45	135N	R4350	4350	1918	72.9	0	CN_SMC	18.8	Male
adni_b46.127N	b46.127N	46	127N	R498	498	2001	70.3	missing	CN_SMC	19.71	Male
adni_b46.127C	b46.127C	46	127C	R5202	5202	545.3	65.7	1	CN_SMC	21.4	Female
adni_b46.128N	b46.128N	46	128N	R1090	1090	420	71.3	missing	AD	41.03	Male
adni_b46.128C	b46.128C	46	128C	R1033	1033	907.3	73.3	missing	EMCI_LMCI	28.6	Female
adni_b46.129N	b46.129N	46	129N	R4711	4711	1417	74.9	0	EMCI_LMCI	18.45	Female
adni_b46.129C	b46.129C	46	129C	R4595	4595	957.2	76.6	1	EMCI_LMCI	53	Male
adni_b46.130N	b46.130N	46	130N	R4462	4462	721.6	71.3	1	EMCI_LMCI	21.12	Male
adni_b46.130C	b46.130C	46	130C	R4367	4367	857.7	65.1	0	CN_SMC	19.49	Female
adni_b46.131N	b46.131N	46	131N	R4911	4911	330.9	74.5	1	AD	17.17	Male
adni_b46.131C	b46.131C	46	131C	R4282	4282	543.1	89.6	missing	AD	31.76	Male
adni_b46.132N	b46.132N	46	132N	R126	126	536.8	77.5	missing	EMCI_LMCI	24.94	Female
adni_b46.132C	b46.132C	46	132C	R4205	4205	992.5	81.4	1	EMCI_LMCI	27.46	Female
adni_b46.133N	b46.133N	46	133N	R2210	2210	316.1	79.8	1	EMCI_LMCI	11.79	Female
adni_b46.133C	b46.133C	46	133C	R1016	1016	1044	78.3	missing	CN_SMC	24.71	Female
adni_b46.134N	b46.134N	46	134N	R697	697	385.3	86.8	missing	EMCI_LMCI	31.25	Male
adni_b46.134C	b46.134C	46	134C	R4431	4431	618.5	74.1	1	EMCI_LMCI	14.89	Male
adni_b46.135N	b46.135N	46	135N	R5234	5234	391.2	78.6	1	CN_SMC	10.29	Female
adni_b47.127N	b47.127N	47	127N	R972	972	696	77.9	missing	CN_SMC	46.32	Male
adni_b47.127C	b47.127C	47	127C	R401	401	1100	63.9	missing	EMCI_LMCI	14.57	Male
adni_b47.128N	b47.128N	47	128N	R2381	2381	684.7	69.1	1	EMCI_LMCI	57.7	Male
adni_b47.128C	b47.128C	47	128C	R981	981	1606	84.3	missing	CN_SMC	34.13	Female
adni_b47.129N	b47.129N	47	129N	R5129	5129	803.1	74.5	0	CN_SMC	33.16	Female
adni_b47.129C	b47.129C	47	129C	R4813	4813	2198	67.6	1	EMCI_LMCI	19.89	Male
adni_b47.130N	b47.130N	47	130N	R4635	4635	359.3	72.7	1	EMCI_LMCI	20.45	Female
adni_b47.130C	b47.130C	47	130C	R6378	6378	1644	69.2	0	EMCI_LMCI	17.07	Male
adni_b47.131N	b47.131N	47	131N	R5100	5100	1536	71.2	0	CN_SMC	12.93	Male
adni_b47.131C	b47.131C	47	131C	R2093	2093	2126	59.5	0	EMCI_LMCI	30.84	Female
adni_b47.132N	b47.132N	47	132N	R4825	4825	1646	71.9	0	EMCI_LMCI	22.82	Male
adni_b47.132C	b47.132C	47	132C	R2074	2074	1641	62	0	EMCI_LMCI	15.39	Male
adni_b47.133N	b47.133N	47	133N	R295	295	888.1	84.8	missing	CN_SMC	34.73	Male
adni_b47.133C	b47.133C	47	133C	R6266	6266	1198	66.1	0	CN_SMC	15.33	Female
adni_b47.134N	b47.134N	47	134N	R644	644	338.4	75	missing	EMCI_LMCI	16.04	Male
adni_b47.134C	b47.134C	47	134C	R41	41	414.6	70.9	missing	EMCI_LMCI	18.07	Female
adni_b47.135N	b47.135N	47	135N	R1379	1379	1539	87.7	missing	AD	24.47	Male
adni_b48.127N	b48.127N	48	127N	R5214	5214	1269	69.6	missing	CN_SMC	14.56	Female
adni_b48.127C	b48.127C	48	127C	R6200	6200	1212	72.3	0	CN_SMC	16.4	Male
adni_b48.128N	b48.128N	48	128N	R4377	4377	1349	69.3	1	EMCI_LMCI	26.47	Female
adni_b48.128C	b48.128C	48	128C	R1402	1402	392.5	69.3	missing	AD	64.37	Male
adni_b48.129N	b48.129N	48	129N	R5153	5153	2239	79	0	CN_SMC	20.68	Male
adni_b48.129C	b48.129C	48	129C	R4105	4105	974.3	70.8	0	CN_SMC	11.29	Female
adni_b48.130N	b48.130N	48	130N	R4783	4783	596.3	83.2	1	AD	22.07	Male
adni_b48.130C	b48.130C	48	130C	R5123	5123	1300	73.5	1	AD	53.32	Female
adni_b48.131N	b48.131N	48	131N	R2374	2374	2272	81.3	0	EMCI_LMCI	21.32	Female
adni_b48.131C	b48.131C	48	131C	R4443	4443	1620	67.9	0	EMCI_LMCI	18.04	Male
adni_b48.132N	b48.132N	48	132N	R1269	1269	997.6	73.4	missing	EMCI_LMCI	46.2	Male
adni_b48.132C	b48.132C	48	132C	R4986	4986	780.5	85.3	0	EMCI_LMCI	11.27	Male
adni_b48.133N	b48.133N	48	133N	R1137	1137	743.9	81.5	missing	AD	40.09	Female
adni_b48.133C	b48.133C	48	133C	R4743	4743	844.8	70.1	missing	EMCI_LMCI	22.83	Male
adni_b48.134N	b48.134N	48	134N	R2099	2099	1638	83.7	0	EMCI_LMCI	42.53	Female
adni_b48.134C	b48.134C	48	134C	R4465	4465	1423	61.1	0	EMCI_LMCI	20.98	Female
adni_b48.135N	b48.135N	48	135N	R55	55	805.2	75.5	missing	CN_SMC	13.39	Male
adni_b49.127N	b49.127N	49	127N	R4514	4514	1479	67.6	0	EMCI_LMCI	11.39	Female
adni_b49.127C	b49.127C	49	127C	R6314	6314	1079	73.6	0	CN_SMC	11.24	Male
adni_b49.128N	b49.128N	49	128N	R4223	4223	834.6	75.8	1	AD	23.49	Male
adni_b49.128C	b49.128C	49	128C	R448	448	1645	85.5	missing	EMCI_LMCI	20.87	Male
adni_b49.129N	b49.129N	49	129N	R5125	5125	1518	65.2	0	CN_SMC	14.06	Female
adni_b49.129C	b49.129C	49	129C	R4012	4012	1009	68.9	0	EMCI_LMCI	28.5	Female
adni_b49.130N	b49.130N	49	130N	R5253	5253	1914	68.1	0	CN_SMC	18.55	Male
adni_b49.130C	b49.130C	49	130C	R722	722	1954	70.1	missing	EMCI_LMCI	24.96	Male
adni_b49.131N	b49.131N	49	131N	R2403	2403	572.4	79.1	1	EMCI_LMCI	24.66	Female
adni_b49.131C	b49.131C	49	131C	R2234	2234	1804	63.6	0	EMCI_LMCI	18.29	Female
adni_b49.132N	b49.132N	49	132N	R107	107	1652	60.7	missing	EMCI_LMCI	16.31	Female
adni_b49.132C	b49.132C	49	132C	R6258	6258	514.1	79.8	1	EMCI_LMCI	14.68	Male
adni_b49.133N	b49.133N	49	133N	R4513	4513	1085	60.6	0	EMCI_LMCI	15.28	Male
adni_b49.133C	b49.133C	49	133C	R4076	4076	1939	72.6	0	CN_SMC	15.14	Female
adni_b49.134N	b49.134N	49	134N	R4173	4173	1358	69.8	0	CN_SMC	13.03	Female
adni_b49.134C	b49.134C	49	134C	R4360	4360	1305	59.5	0	EMCI_LMCI	12.34	Female
adni_b49.135N	b49.135N	49	135N	R4689	4689	747.3	69.6	1	EMCI_LMCI	32.4	Male
adni_b50.127N	b50.127N	50	127N	R6510	6510	689.8	66.9	1	CN_SMC	22.84	Male
adni_b50.127C	b50.127C	50	127C	R4060	4060	737.5	84.4	0	CN_SMC	14.75	Male
adni_b50.128N	b50.128N	50	128N	R6002	6002	1392	71.7	0	EMCI_LMCI	11.96	Male
adni_b50.128C	b50.128C	50	128C	R4801	4801	375.7	77.7	1	AD	26.96	Male
adni_b50.129N	b50.129N	50	129N	R4376	4376	2108	76.5	0	CN_SMC	23.97	Female
adni_b50.129C	b50.129C	50	129C	R2367	2367	1086	74.7	0	EMCI_LMCI	18.85	Male
adni_b50.130N	b50.130N	50	130N	R4339	4339	481.2	84.3	1	CN_SMC	27.13	Male
adni_b50.130C	b50.130C	50	130C	R4331	4331	992	75.3	0	EMCI_LMCI	12.78	Female
adni_b50.131N	b50.131N	50	131N	R2225	2225	1100	70.4	1	EMCI_LMCI	27.75	Male
adni_b50.131C	b50.131C	50	131C	R803	803	1147	84.7	missing	AD	70.52	Female
adni_b50.132N	b50.132N	50	132N	R6446	6446	1333	61.5	0	EMCI_LMCI	12.18	Male
adni_b50.132C	b50.132C	50	132C	R176	176	670.7	74.7	missing	EMCI_LMCI	40.9	Male
adni_b50.133N	b50.133N	50	133N	R4922	4922	537.8	76.2	1	EMCI_LMCI	29.47	Male
adni_b50.133C	b50.133C	50	133C	R6178	6178	867.7	66	1	CN_SMC	31.49	Female
adni_b50.134N	b50.134N	50	134N	R4594	4594	1931	62.1	0	EMCI_LMCI	15.13	Male
adni_b50.134C	b50.134C	50	134C	R1290	1290	681.4	79.3	missing	AD	25.98	Female
adni_b50.135N	b50.135N	50	135N	R2116	2116	1676	61.6	0	EMCI_LMCI	10.09	Male
adni_b51.127N	b51.127N	51	127N	R5272	5272	2358	69.9	1	CN_SMC	25.05	Female
adni_b51.127C	b51.127C	51	127C	R4250	4250	757.1	78.5	1	EMCI_LMCI	43.93	Male
adni_b51.128N	b51.128N	51	128N	R4235	4235	697.2	63.8	1	EMCI_LMCI	32.64	Male
adni_b51.128C	b51.128C	51	128C	R4894	4894	423.6	60.7	1	AD	47.59	Female
adni_b51.129N	b51.129N	51	129N	R150	150	817	73.9	missing	EMCI_LMCI	47.6	Male
adni_b51.129C	b51.129C	51	129C	R4084	4084	2349	68.4	0	CN_SMC	20.67	Female
adni_b51.130N	b51.130N	51	130N	R4300	4300	633	80.6	0	EMCI_LMCI	14.1	Female
adni_b51.130C	b51.130C	51	130C	R1161	1161	797.2	79.8	missing	AD	62.9	Male
adni_b51.131N	b51.131N	51	131N	R4381	4381	1720	55	missing	EMCI_LMCI	15.25	Female
adni_b51.131C	b51.131C	51	131C	R4984	4984	750.3	73.1	1	AD	38.54	Female
adni_b51.132N	b51.132N	51	132N	R5200	5200	1112	76.4	0	CN_SMC	9.63	Female
adni_b51.132C	b51.132C	51	132C	R621	621	467	62.3	missing	EMCI_LMCI	42.85	Female
adni_b51.133N	b51.133N	51	133N	R341	341	313.1	74	missing	AD	19.33	Male
adni_b51.133C	b51.133C	51	133C	R112	112	498.6	70.6	missing	EMCI_LMCI	24.43	Male
adni_b51.134N	b51.134N	51	134N	R4539	4539	1093	66.4	0	EMCI_LMCI	11.13	Female
adni_b51.134C	b51.134C	51	134C	R1304	1304	338.5	74.7	missing	AD	44.82	Female
adni_b51.135N	b51.135N	51	135N	R6347	6347	513.9	85.9	1	AD	19.66	Male
adni_b52.127N	b52.127N	52	127N	R4565	4565	495.8	82.4	1	EMCI_LMCI	16.72	Male
adni_b52.127C	b52.127C	52	127C	R31	31	1774	77.7	missing	CN_SMC	22.55	Female
adni_b52.128N	b52.128N	52	128N	R618	618	1323	74.8	missing	CN_SMC	18.66	Male
adni_b52.128C	b52.128C	52	128C	R4029	4029	1063	61.1	0	EMCI_LMCI	25.32	Male
adni_b52.129N	b52.129N	52	129N	R1034	1034	666.2	75.1	missing	EMCI_LMCI	15.79	Male
adni_b52.129C	b52.129C	52	129C	R626	626	644.9	83.2	missing	EMCI_LMCI	36.67	Male
adni_b52.130N	b52.130N	52	130N	R5102	5102	1406	66.4	1	CN_SMC	24.23	Female
adni_b52.130C	b52.130C	52	130C	R6612	6612	601.5	67.9	1	EMCI_LMCI	18.17	Female
adni_b52.131N	b52.131N	52	131N	R4955	4955	395	71.4	1	EMCI_LMCI	13.28	Male
adni_b52.131C	b52.131C	52	131C	R6145	6145	4211	70.3	0	CN_SMC	35.02	Female
adni_b52.132N	b52.132N	52	132N	R4299	4299	1771	76.8	0	EMCI_LMCI	22.2	Female
adni_b52.132C	b52.132C	52	132C	R19	19	1848	73.1	missing	CN_SMC	18.05	Female
adni_b52.133N	b52.133N	52	133N	R637	637	2594	76.1	missing	CN_SMC	26.17	Female
adni_b52.133C	b52.133C	52	133C	R2168	2168	2184	71.3	0	EMCI_LMCI	24.02	Male
adni_b52.134N	b52.134N	52	134N	R4131	4131	589.1	82.4	1	EMCI_LMCI	28.22	Male
adni_b52.134C	b52.134C	52	134C	R177	177	1367	74.8	missing	CN_SMC	21.41	Female
adni_b52.135N	b52.135N	52	135N	R45	45	383.3	85.9	missing	EMCI_LMCI	58.65	Male
adni_b53.127N	b53.127N	53	127N	R4780	4780	1171	70.2	0	EMCI_LMCI	20.74	Female
adni_b53.127C	b53.127C	53	127C	R514	514	826.8	80.7	missing	EMCI_LMCI	10.41	Male
adni_b53.128N	b53.128N	53	128N	R2027	2027	1763	61.9	0	EMCI_LMCI	14.41	Female
adni_b53.128C	b53.128C	53	128C	R4707	4707	451.7	68	1	AD	17.93	Male
adni_b53.129N	b53.129N	53	129N	R5110	5110	2008	68.8	0	CN_SMC	14	Female
adni_b53.129C	b53.129C	53	129C	R4862	4862	751	77.3	1	EMCI_LMCI	39.6	Male
adni_b53.130N	b53.130N	53	130N	R4715	4715	1009	56.7	1	EMCI_LMCI	64.5	Female
adni_b53.130C	b53.130C	53	130C	R429	429	1014	62.7	missing	EMCI_LMCI	15.55	Male
adni_b53.131N	b53.131N	53	131N	R1293	1293	291.1	77.1	missing	EMCI_LMCI	20.8	Male
adni_b53.131C	b53.131C	53	131C	R4276	4276	2335	73.9	0	CN_SMC	21.92	Female
adni_b53.132N	b53.132N	53	132N	R6065	6065	528.8	71.2	1	CN_SMC	24.49	Female
adni_b53.132C	b53.132C	53	132C	R4756	4756	675.3	84.2	1	AD	27.12	Male
adni_b53.133N	b53.133N	53	133N	R6755	6755	1543	68.3	0	EMCI_LMCI	17.41	Male
adni_b53.133C	b53.133C	53	133C	R6073	6073	319	62.9	1	EMCI_LMCI	21.13	Male
adni_b53.134N	b53.134N	53	134N	R433	433	831.3	85.5	missing	CN_SMC	24.9	Female
adni_b53.134C	b53.134C	53	134C	R6396	6396	2579	75.3	0	CN_SMC	22.51	Female
adni_b53.135N	b53.135N	53	135N	R994	994	699.3	55.1	missing	EMCI_LMCI	51.42	Female
adni_b54.127N	b54.127N	54	127N	R5057	5057	1283	75.2	0	AD	10.77	Male
adni_b54.127C	b54.127C	54	127C	R4115	4115	1968	67.4	0	EMCI_LMCI	20.59	Male
adni_b54.128N	b54.128N	54	128N	R2213	2213	1124	82.3	1	EMCI_LMCI	30.59	Female
adni_b54.128C	b54.128C	54	128C	R400	400	265.6	69.2	missing	AD	28.51	Male
adni_b54.129N	b54.129N	54	129N	R352	352	1239	77	missing	CN_SMC	15.45	Female
adni_b54.129C	b54.129C	54	129C	R4079	4079	704.5	64.5	missing	EMCI_LMCI	50.27	Female
adni_b54.130N	b54.130N	54	130N	R908	908	1314	62.9	missing	EMCI_LMCI	14.64	Female
adni_b54.130C	b54.130C	54	130C	R4394	4394	1086	75.9	0	EMCI_LMCI	14.77	Female
adni_b54.131N	b54.131N	54	131N	R4382	4382	3088	75.9	0	CN_SMC	32.3	Female
adni_b54.131C	b54.131C	54	131C	R4119	4119	1892	79.3	0	CN_SMC	29.53	Male
adni_b54.132N	b54.132N	54	132N	R5171	5171	1596	72.8	0	CN_SMC	18.57	Female
adni_b54.132C	b54.132C	54	132C	R4184	4184	1275	62.3	0	EMCI_LMCI	9.42	Female
adni_b54.133N	b54.133N	54	133N	R6459	6459	2901	66	0	CN_SMC	24.94	Female
adni_b54.133C	b54.133C	54	133C	R4910	4910	749.9	81.4	1	AD	29.25	Female
adni_b54.134N	b54.134N	54	134N	R6321	6321	1301	72.8	0	CN_SMC	12.41	Male
adni_b54.134C	b54.134C	54	134C	R930	930	293.7	75	missing	EMCI_LMCI	21.22	Male
adni_b54.135N	b54.135N	54	135N	R4867	4867	624.1	74.4	1	AD	37.72	Male
adni_b55.127N	b55.127N	55	127N	R4765	4765	845.8	76	1	EMCI_LMCI	50.75	Male
adni_b55.127C	b55.127C	55	127C	R6147	6147	1472	69.6	1	CN_SMC	28.56	Male
adni_b55.128N	b55.128N	55	128N	R4591	4591	651	65.9	missing	AD	28.67	Female
adni_b55.128C	b55.128C	55	128C	R4615	4615	864.5	86.5	1	AD	30.62	Male
adni_b55.129N	b55.129N	55	129N	R6846	6846	463.9	77.1	1	EMCI_LMCI	28.54	Male
adni_b55.129C	b55.129C	55	129C	R6031	6031	846.5	67.2	0	CN_SMC	21.99	Female
adni_b55.130N	b55.130N	55	130N	R4871	4871	1244	66.4	0	EMCI_LMCI	13.86	Female
adni_b55.130C	b55.130C	55	130C	R5269	5269	590.4	64.9	0	CN_SMC	10.55	Male
adni_b55.131N	b55.131N	55	131N	R6033	6033	2058	57.9	0	EMCI_LMCI	17.48	Female
adni_b55.131C	b55.131C	55	131C	R4429	4429	2175	77	1	CN_SMC	25.29	Male
adni_b55.132N	b55.132N	55	132N	R4936	4936	518.3	78.1	1	EMCI_LMCI	18.52	Male
adni_b55.132C	b55.132C	55	132C	R1046	1046	732.9	71.6	missing	EMCI_LMCI	17.92	Male
adni_b55.133N	b55.133N	55	133N	R6277	6277	2778	70.7	0	CN_SMC	30.15	Female
adni_b55.133C	b55.133C	55	133C	R2390	2390	892.1	87.8	1	EMCI_LMCI	38.61	Female
adni_b55.134N	b55.134N	55	134N	R4905	4905	568.8	72.7	1	AD	46.04	Female
adni_b55.134C	b55.134C	55	134C	R792	792	536.8	73.5	missing	EMCI_LMCI	25.34	Male
adni_b55.135N	b55.135N	55	135N	R4218	4218	2274	80.7	0	CN_SMC	25.45	Male
adni_b56.127N	b56.127N	56	127N	R4270	4270	479.7	74.6	1	CN_SMC	19.03	Female
adni_b56.127C	b56.127C	56	127C	R4278	4278	422.8	75	1	CN_SMC	19.33	Male
adni_b56.128N	b56.128N	56	128N	R6288	6288	616.3	72.6	1	CN_SMC	39.71	Male
adni_b56.128C	b56.128C	56	128C	R4225	4225	713.7	69.9	1	CN_SMC	38.07	Male
adni_b56.129N	b56.129N	56	129N	R321	321	688.2	68.3	missing	AD	44.82	Male
adni_b56.129C	b56.129C	56	129C	R4982	4982	692	58.2	1	AD	40.66	Female
adni_b56.130N	b56.130N	56	130N	R4636	4636	744.4	77.1	missing	EMCI_LMCI	30.4	Female
adni_b56.130C	b56.130C	56	130C	R4746	4746	880.2	71.2	1	EMCI_LMCI	20.32	Female
adni_b56.131N	b56.131N	56	131N	R5000	5000	395.8	76.6	1	EMCI_LMCI	35.28	Male
adni_b56.131C	b56.131C	56	131C	R821	821	1081	79.2	missing	EMCI_LMCI	59.86	Male
adni_b56.132N	b56.132N	56	132N	R4196	4196	1400	78.4	1	CN_SMC	36.31	Male
adni_b56.132C	b56.132C	56	132C	R426	426	374.5	79.6	missing	AD	14.3	Male
adni_b56.133N	b56.133N	56	133N	R1190	1190	1880	76.5	missing	CN_SMC	33.74	Female
adni_b56.133C	b56.133C	56	133C	R2238	2238	1788	68.5	0	EMCI_LMCI	16.13	Male
adni_b56.134N	b56.134N	56	134N	R4536	4536	1799	77.9	0	EMCI_LMCI	22.73	Female
adni_b56.134C	b56.134C	56	134C	R4507	4507	718.2	78.2	1	EMCI_LMCI	28.58	Male
adni_b56.135N	b56.135N	56	135N	R6524	6524	1111	66.4	0	CN_SMC	15.48	Female
adni_b57.127N	b57.127N	57	127N	R6146	6146	1545	65.5	0	CN_SMC	18.1	Female
adni_b57.127C	b57.127C	57	127C	R921	921	608.2	71.4	missing	EMCI_LMCI	48.22	Male
adni_b57.128N	b57.128N	57	128N	R677	677	988.7	70.8	missing	CN_SMC	15.07	Male
adni_b57.128C	b57.128C	57	128C	R552	552	648.4	60.1	missing	EMCI_LMCI	39.15	Female
adni_b57.129N	b57.129N	57	129N	R2391	2391	412.7	71.7	1	EMCI_LMCI	19.78	Female
adni_b57.129C	b57.129C	57	129C	R4732	4732	402.4	77.2	0	AD	38.42	Male
adni_b57.130N	b57.130N	57	130N	R2146	2146	2426	66.3	missing	EMCI_LMCI	20.09	Male
adni_b57.130C	b57.130C	57	130C	R4869	4869	2188	77.2	0	EMCI_LMCI	17.04	Male
adni_b57.131N	b57.131N	57	131N	R6168	6168	1285	76	0	CN_SMC	12.31	Female
adni_b57.131C	b57.131C	57	131C	R4420	4420	795	81.4	1	EMCI_LMCI	32.22	Male
adni_b57.132N	b57.132N	57	132N	R76	76	503.5	78.3	missing	AD	44.86	Male
adni_b57.132C	b57.132C	57	132C	R748	748	520.8	79.6	missing	EMCI_LMCI	16.76	Male
adni_b57.133N	b57.133N	57	133N	R4039	4039	593.6	55.9	missing	AD	57.04	Male
adni_b57.133C	b57.133C	57	133C	R6330	6330	689.2	70.2	1	CN_SMC	45.64	Male
adni_b57.134N	b57.134N	57	134N	R4102	4102	1101	66.9	missing	EMCI_LMCI	11.53	Female
adni_b57.134C	b57.134C	57	134C	R4857	4857	888.5	68.3	1	EMCI_LMCI	36.33	Male
adni_b57.135N	b57.135N	57	135N	R2083	2083	1033	88.3	0	EMCI_LMCI	13.69	Female
adni_b58.127N	b58.127N	58	127N	R2164	2164	1097	70.9	1	EMCI_LMCI	12.57	Female
adni_b58.127C	b58.127C	58	127C	R906	906	908.9	65.3	missing	EMCI_LMCI	32.63	Female
adni_b58.128N	b58.128N	58	128N	R1341	1341	507.1	71.6	missing	AD	33.26	Female
adni_b58.128C	b58.128C	58	128C	R5147	5147	2124	76.5	0	CN_SMC	26.23	Male
adni_b58.129N	b58.129N	58	129N	R4302	4302	948.3	76.1	1	EMCI_LMCI	31.98	Male
adni_b58.129C	b58.129C	58	129C	R4545	4545	1373	67	0	CN_SMC	11.89	Female
adni_b58.130N	b58.130N	58	130N	R6503	6503	827	75.8	1	EMCI_LMCI	56.76	Male
adni_b58.130C	b58.130C	58	130C	R4612	4612	499.5	68.4	1	CN_SMC	13.89	Female
adni_b58.131N	b58.131N	58	131N	R555	555	560.6	77	missing	CN_SMC	20.13	Male
adni_b58.131C	b58.131C	58	131C	R1276	1276	428.8	71.8	missing	CN_SMC	8	Female
adni_b58.132N	b58.132N	58	132N	R519	519	1263	74.1	missing	CN_SMC	15.07	Male
adni_b58.132C	b58.132C	58	132C	R4206	4206	1784	68.6	missing	EMCI_LMCI	24.56	Male
adni_b58.133N	b58.133N	58	133N	R6810	6810	562.6	73.2	1	AD	30.43	Male
adni_b58.133C	b58.133C	58	133C	R4799	4799	779.1	68	1	EMCI_LMCI	21.53	Male
adni_b58.134N	b58.134N	58	134N	R2106	2106	361.3	77.5	1	EMCI_LMCI	48.31	Male
adni_b58.134C	b58.134C	58	134C	R6085	6085	1703	55.8	0	CN_SMC	15.07	Female
adni_b58.135N	b58.135N	58	135N	R4992	4992	418	63.7	1	AD	18.42	Female
adni_b59.127N	b59.127N	59	127N	R896	896	1208	76.8	missing	CN_SMC	17.58	Male
adni_b59.127C	b59.127C	59	127C	R443	443	1850	63	missing	EMCI_LMCI	27.73	Male
adni_b59.128N	b59.128N	59	128N	R1062	1062	424.7	81.9	missing	AD	15.51	Male
adni_b59.128C	b59.128C	59	128C	R6354	6354	867.8	70.8	0	CN_SMC	21.21	Female
adni_b59.129N	b59.129N	59	129N	R4275	4275	1775	72.8	0	CN_SMC	20.11	Male
adni_b59.129C	b59.129C	59	129C	R4641	4641	660.7	73.6	1	AD	21.43	Female
adni_b59.130N	b59.130N	59	130N	R1168	1168	915	81.2	missing	EMCI_LMCI	19.88	Female
adni_b59.130C	b59.130C	59	130C	R6142	6142	825.7	86.1	1	AD	43.03	Female
adni_b59.131N	b59.131N	59	131N	R4858	4858	662.4	55	missing	EMCI_LMCI	42.25	Male
adni_b59.131C	b59.131C	59	131C	R4742	4742	852.7	70.6	0	EMCI_LMCI	8.94	Female
adni_b59.132N	b59.132N	59	132N	R4782	4782	312.3	71.9	0	EMCI_LMCI	20.02	Male
adni_b59.132C	b59.132C	59	132C	R4951	4951	1024	71.9	0	CN_SMC	12.12	Female
adni_b59.133N	b59.133N	59	133N	R4359	4359	871.9	76.7	1	EMCI_LMCI	46.74	Male
adni_b59.133C	b59.133C	59	133C	R422	422	1907	61.6	missing	EMCI_LMCI	21.84	Male
adni_b59.134N	b59.134N	59	134N	R672	672	1631	62	missing	CN_SMC	19.13	Female
adni_b59.134C	b59.134C	59	134C	R4500	4500	510.7	90.3	1	AD	37.41	Female
adni_b59.135N	b59.135N	59	135N	R4096	4096	267.2	84.5	1	EMCI_LMCI	20.04	Male
adni_b60.127N	b60.127N	60	127N	R579	579	1429	65.4	missing	EMCI_LMCI	19.43	Female
adni_b60.127C	b60.127C	60	127C	R4480	4480	682.1	63.8	missing	EMCI_LMCI	23.17	Female
adni_b60.128N	b60.128N	60	128N	R4580	4580	857	69.7	0	CN_SMC	25.42	Female
adni_b60.128C	b60.128C	60	128C	R4654	4654	2400	75.4	0	EMCI_LMCI	34.2	Female
adni_b60.129N	b60.129N	60	129N	R4538	4538	761	78.8	1	EMCI_LMCI	28.11	Female
adni_b60.129C	b60.129C	60	129C	R204	204	282.9	71.1	missing	EMCI_LMCI	20.29	Female
adni_b60.130N	b60.130N	60	130N	R4001	4001	294.7	88.5	1	AD	26.31	Female
adni_b60.130C	b60.130C	60	130C	R836	836	854.2	83.1	missing	AD	26.94	Male
adni_b60.131N	b60.131N	60	131N	R6061	6061	581.6	74	1	CN_SMC	28.24	Female
adni_b60.131C	b60.131C	60	131C	R4175	4175	1133	75.5	1	EMCI_LMCI	29.16	Male
adni_b60.132N	b60.132N	60	132N	R5029	5029	277.5	79.6	1	AD	68.07	Male
adni_b60.132C	b60.132C	60	132C	R4093	4093	858.7	70	1	CN_SMC	10.42	Female
adni_b60.133N	b60.133N	60	133N	R6072	6072	791.3	89.2	1	AD	36.4	Female
adni_b60.133C	b60.133C	60	133C	R4521	4521	918.5	70	1	EMCI_LMCI	50.4	Male
adni_b60.134N	b60.134N	60	134N	R431	431	657.2	84	missing	AD	38.61	Male
adni_b60.134C	b60.134C	60	134C	R6243	6243	1406	66.8	0	EMCI_LMCI	15.81	Male
adni_b60.135N	b60.135N	60	135N	R6310	6310	2310	67.2	0	CN_SMC	30.76	Female
adni_b61.127N	b61.127N	61	127N	R89	89	1473	65.1	missing	CN_SMC	14.01	Male
adni_b61.127C	b61.127C	61	127C	R2026	2026	1079	82.5	0	EMCI_LMCI	9.42	Female
adni_b61.128N	b61.128N	61	128N	R4488	4488	1731	72.6	0	CN_SMC	15.91	Male
adni_b61.128C	b61.128C	61	128C	R598	598	1379	72.3	missing	EMCI_LMCI	14.99	Male
adni_b61.129N	b61.129N	61	129N	R4802	4802	687.3	83.2	1	AD	39.39	Male
adni_b61.129C	b61.129C	61	129C	R6067	6067	1173	63.1	0	CN_SMC	14.65	Female
adni_b61.130N	b61.130N	61	130N	R4562	4562	312.4	63.6	1	EMCI_LMCI	23.97	Male
adni_b61.130C	b61.130C	61	130C	R886	886	1737	71.3	missing	CN_SMC	17.65	Female
adni_b61.131N	b61.131N	61	131N	R2407	2407	1824	68	0	EMCI_LMCI	17.79	Female
adni_b61.131C	b61.131C	61	131C	R6005	6005	1198	67.5	0	CN_SMC	16.19	Female
adni_b61.132N	b61.132N	61	132N	R1206	1206	1979	72.9	missing	CN_SMC	20.77	Male
adni_b61.132C	b61.132C	61	132C	R1187	1187	1714	76.4	missing	EMCI_LMCI	26.44	Male
adni_b61.133N	b61.133N	61	133N	R4243	4243	1069	79.3	1	EMCI_LMCI	36.35	Male
adni_b61.133C	b61.133C	61	133C	R4757	4757	701.5	63.1	1	EMCI_LMCI	59.81	Female
adni_b61.134N	b61.134N	61	134N	R4179	4179	301.5	83	1	CN_SMC	20.71	Male
adni_b61.134C	b61.134C	61	134C	R6369	6369	2389	76.9	0	EMCI_LMCI	23.44	Male
adni_b61.135N	b61.135N	61	135N	R4042	4042	633.1	57.2	1	EMCI_LMCI	32.93	Male
adni_b62.127N	b62.127N	62	127N	R4475	4475	1103	83.9	0	EMCI_LMCI	37.85	Male
adni_b62.127C	b62.127C	62	127C	R394	394	643.4	84	missing	EMCI_LMCI	33.87	Female
adni_b62.128N	b62.128N	62	128N	R4553	4553	1221	68.5	missing	EMCI_LMCI	23.2	Female
adni_b62.128C	b62.128C	62	128C	R4063	4063	1905	59.2	0	EMCI_LMCI	19.23	Female
adni_b62.129N	b62.129N	62	129N	R449	449	606	66.5	missing	EMCI_LMCI	37.96	Female
adni_b62.129C	b62.129C	62	129C	R634	634	1770	82.1	missing	EMCI_LMCI	34.68	Male
adni_b62.130N	b62.130N	62	130N	R4941	4941	1337	60.2	0	EMCI_LMCI	11.5	Male
adni_b62.130C	b62.130C	62	130C	R286	286	642.9	65.9	missing	AD	40.28	Male
adni_b62.131N	b62.131N	62	131N	R625	625	645.9	75.9	missing	EMCI_LMCI	20.33	Male
adni_b62.131C	b62.131C	62	131C	R4845	4845	652.1	68	1	AD	38.18	Female
adni_b62.132N	b62.132N	62	132N	R410	410	1327	61.3	missing	EMCI_LMCI	25.42	Female
adni_b62.132C	b62.132C	62	132C	R4680	4680	487.9	63.4	missing	EMCI_LMCI	24.13	Female
adni_b62.133N	b62.133N	62	133N	R4823	4823	1187	82.2	1	EMCI_LMCI	34.01	Male
adni_b62.133C	b62.133C	62	133C	R6260	6260	1011	69	1	CN_SMC	15.44	Male
adni_b62.134N	b62.134N	62	134N	R2142	2142	632.1	82.7	1	EMCI_LMCI	32.49	Female
adni_b62.134C	b62.134C	62	134C	R4644	4644	1778	67.6	0	CN_SMC	17.36	Female
adni_b62.135N	b62.135N	62	135N	R4516	4516	1488	71.4	0	CN_SMC	19.91	Male
adni_b63.127N	b63.127N	63	127N	R880	880	1243	84.2	missing	EMCI_LMCI	15.43	Male
adni_b63.127C	b63.127C	63	127C	R6345	6345	933.2	79.3	1	EMCI_LMCI	54.86	Male
adni_b63.128N	b63.128N	63	128N	R4133	4133	1174	79.7	0	EMCI_LMCI	22.74	Male
adni_b63.128C	b63.128C	63	128C	R5236	5236	1141	85.3	0	CN_SMC	40.99	Male
adni_b63.129N	b63.129N	63	129N	R2100	2100	673.7	87.8	1	EMCI_LMCI	40.16	Female
adni_b63.129C	b63.129C	63	129C	R2264	2264	839.5	69.3	1	EMCI_LMCI	21.16	Male
adni_b63.130N	b63.130N	63	130N	R753	753	547.6	65.5	missing	AD	32.08	Male
adni_b63.130C	b63.130C	63	130C	R120	120	1226	72	missing	CN_SMC	14.38	Male
adni_b63.131N	b63.131N	63	131N	R850	850	618.2	78.1	missing	AD	31.73	Male
adni_b63.131C	b63.131C	63	131C	R2378	2378	1327	59.9	0	EMCI_LMCI	18.65	Male
adni_b63.132N	b63.132N	63	132N	R1246	1246	723.1	72.4	missing	EMCI_LMCI	54.61	Male
adni_b63.132C	b63.132C	63	132C	R4543	4543	2248	70.1	0	EMCI_LMCI	19.68	Female
adni_b63.133N	b63.133N	63	133N	R4414	4414	969.7	60.8	1	EMCI_LMCI	43.22	Female
adni_b63.133C	b63.133C	63	133C	R4094	4094	1754	60	0	EMCI_LMCI	12.99	Female
adni_b63.134N	b63.134N	63	134N	R501	501	568.6	77.9	missing	EMCI_LMCI	34.06	Male
adni_b63.134C	b63.134C	63	134C	R467	467	500.5	81.1	missing	CN_SMC	23.98	Female
adni_b63.135N	b63.135N	63	135N	R5290	5290	899.4	67	1	CN_SMC	53.3	Female
adni_b64.127N	b64.127N	64	127N	R6291	6291	372.3	72.3	0	LMCI	8	Male
adni_b64.127C	b64.127C	64	127C	R16	16	550.6	65.4	missing	CN	15.88	Male
adni_b64.128N	b64.128N	64	128N	R59	59	1605	70.9	missing	CN	16.69	Female
adni_b64.128C	b64.128C	64	128C	R4169	4169	1558	62	0	LMCI	21.86	Female
adni_b64.129N	b64.129N	64	129N	R4419	4419	555.6	63.8	1	EMCI	15.24	Female
adni_b64.129C	b64.129C	64	129C	R5047	5047	1001	68.8	1	LMCI	36.08	Female
adni_b64.130N	b64.130N	64	130N	R4395	4395	982.1	72.4	0	LMCI	11.81	Female
adni_b64.130C	b64.130C	64	130C	R5075	5075	1816	83	0	SMC	16.84	Female
adni_b64.131N	b64.131N	64	131N	R4021	4021	664.3	66.5	0	CN	8	Male
adni_b64.131C	b64.131C	64	131C	R5005	5005	318.1	78.1	1	AD	25.69	Male
adni_b64.132N	b64.132N	64	132N	R61	61	1288	77	missing	CN	22.08	Female
adni_b64.132C	b64.132C	64	132C	R362	362	414.1	70.5	missing	LMCI	78.46	Female
adni_b64.133N	b64.133N	64	133N	R6063	6063	865.1	74	1	SMC	9.6	Female
adni_b64.133C	b64.133C	64	133C	R4878	4878	1768	72.9	0	CN	14.75	Female
adni_b64.134N	b64.134N	64	134N	R6796	6796	476.4	71.7	1	AD	29.88	Male
adni_b64.134C	b64.134C	64	134C	R950	950	494	73.5	missing	LMCI	25.21	Male
adni_b64.135N	b64.135N	64	135N	R4277	4277	2852	71.4	1	CN	19.28	Female
adni_b65.127N	b65.127N	65	127N	R2200	2200	1257	76	missing	EMCI	13.35	Female
adni_b65.127C	b65.127C	65	127C	R5199	5199	467.1	66.8	1	SMC	15.72	Female
adni_b65.128N	b65.128N	65	128N	R56	56	1048	69.6	missing	CN	12.23	Female
adni_b65.128C	b65.128C	65	128C	R4287	4287	737.1	70.9	1	LMCI	46.13	Female
adni_b65.129N	b65.129N	65	129N	R4921	4921	1291	66.7	0	CN	11.77	Male
adni_b65.129C	b65.129C	65	129C	R4877	4877	534.4	84.4	1	LMCI	34.33	Male
adni_b65.130N	b65.130N	65	130N	R5280	5280	731.8	67.5	0	SMC	10.08	Male
adni_b65.130C	b65.130C	65	130C	R4855	4855	746	83.8	1	CN	21.3	Male
adni_b65.131N	b65.131N	65	131N	R5037	5037	700.9	67.3	1	AD	25.91	Male
adni_b65.131C	b65.131C	65	131C	R23	23	1647	71.7	missing	CN	16.74	Male
adni_b65.132N	b65.132N	65	132N	R1063	1063	685.5	78.4	missing	CN	28.29	Female
adni_b65.132C	b65.132C	65	132C	R912	912	2079	73.9	missing	LMCI	32.75	Female
adni_b65.133N	b65.133N	65	133N	R6629	6629	725.4	57	0	SMC	11.12	Female
adni_b65.133C	b65.133C	65	133C	R6621	6621	1203	57.4	0	SMC	16.21	Female
adni_b65.134N	b65.134N	65	134N	R1250	1250	1643	73.2	missing	CN	16.84	Female
adni_b65.134C	b65.134C	65	134C	R5015	5015	783.5	77.8	1	AD	28.64	Female
adni_b65.135N	b65.135N	65	135N	R5040	5040	1879	75.9	0	CN	17.12	Female

## Sheet: Table S2
Supplementary Table 2. Summary demographics and clinical characteristics of study participants from the ADNI cohort.
	Non-AD Participants (AD Biomarker -)			AD Participants (AD Biomarker +)			Overall
	Healthy Controls	Non-AD MCI	Non-AD Dementia	Asymptomatic AD	MCI	AD Dementia
No participants	277 (73.47%)	259 (46.00%)	16 (9.76%)	100 (26.53%)	304 (53.99%)	148 (90.24%)	1104
Age at Enrollment
Mean (SD)	72.46 (5.82)	70.59 (7.84)	79.49 (7.27)	75.34 (5.88)	73.52 (7.25)	74.43 (8.15)	72.94 (7.27)
Sex
Female, n (%)	164(59.21%)	110(42.47%)	4 (25%)	61 (61%)	117(38.49%)	62 (41.89%)	518(46.92%)
Race
Black, n (%)	15 (5.42%)	5 (1.93%)	16 (100%)	4 (4%)	6 (1.97%)	4 (2.7%)	34 (3.08%)
White, n (%)	262(94.58%)	254(98.07%)	0 (0.0%)	96 (96%)	298(98.03%)	144 (97.3%)	1070(96.92%)
APOE genotype
Non-carriers, n (%)	226(81.59%)	194(75.78%)	13 (81.25%)	42 (42%)	92 (30.56%)	38 (26.03%)	605(54.80%)
Heterozygous, n (%)	49 (17.69%)	57 (22.27%)	3 (18.75%)	51 (51%)	153(50.83%)	69 (47.26%)	382(34.60%)
Homozygous, n (%)	2 (0.72%)	5 (1.95%)	0 (0.0%)	7 (7%)	56 (18.60%)	39 (26.71%)	109 (9.87%)
ADAS-Cog11
Mean (SD)	5.52 (2.70)	8.10 (3.47)	16.19 (7.97)	6.21 (3.29)	11.27 (4.74)	19.26 (6.13)	9.76 (6.10)
MoCA
Mean (SD)	26.29 (2.28)	24.27 (2.76)	19.43 (4.50)	25.40 (2.56)	22.54 (3.04)	17.46 (4.35)	23.73 (3.88)
CDR-SB
Mean (SD)	0.03 (0.12)	1.27 (0.80)	4.78 (1.81)	0.04 (0.15)	1.63 (0.89)	4.39 (1.60)	1.41 (1.67)
Data are presented as mean (SD) or number (percentages) unless specified otherwise. APOE, apolipoprotein E genotype (heterozygous and homozygous carrying one and two ε4 alleles, respectively). SD=Standard Deviation; MoCA=Montreal Cognitive Assessment; ADAS-Cog11=Alzheimer’s Disease Assessment Scale; CDR-SB=Clinical Dementia Rating – Sum of Boxes.

## Sheet: Table S3
Supplementary Table 3. Differential abundance analysis of CSF proteins associated with the onset of AD pathology in biomarker negative participants.
Differential abundance analysis of CSF proteins between Aβ- participants who remained Aβ- or converted to Aβ+ status (cAβ+)
Protein	coefficient	standard coefficient	p_value
|A8MTW9	0.0819729	0.0629855	0.274422
A1BG|P04217	0.00651012	0.00633341	0.910288
A2M|P01023	0.03071	0.0799881	0.154068
A4GALT|Q9NPC4	-0.0233432	-0.0460521	0.412374
AAMDC|Q9H7C9	0.0644174	0.0491275	0.442103
AARS|P49588	0.0196656	0.0166012	0.795991
ABAT|P80404	0.0578779	0.0346054	0.554515
ABCA2|Q9BZC7	-0.0250039	-0.055511	0.322992
ABHD14A|Q9BUJ0	0.00874751	0.0135186	0.810818
ABHD14B|Q96IU4	-0.0466406	-0.0463007	0.409853
ABI3BP|Q7Z7G0	-3.06051e-05	-5.20963e-05	0.999261
ACACA|Q13085	0.049349	0.0282514	0.63845
ACAN|P16112	0.0479815	0.0607679	0.279213
ACE|P12821	-0.0281611	-0.0630611	0.261436
ACHE|P22303	-0.0861073	-0.128825	0.0213662
ACLY|P53396	-0.15103	-0.0570624	0.406234
ACO2|Q99798	-0.0415743	-0.0259081	0.716427
ACP1|P24666	-0.135004	-0.100149	0.0932401
ACP2|P11117	-0.0190453	-0.0239194	0.670401
ACP6|Q9NPH0	-0.0408856	-0.0263706	0.67033
ACTA1|P68133	0.0136449	0.0144362	0.797303
ACTB|P60709	0.0232556	0.0259905	0.64375
ACTN1|P12814	0.0648283	0.0412695	0.476386
ACTR3|P61158	0.0940653	0.08114	0.191307
ACVR1|Q04771	0.0238865	0.0324084	0.569728
ACVR1B|P36896	-0.0431965	-0.0782273	0.163367
ACVR2A|P27037	0.0405632	0.046711	0.420173
ACYP1|P07311	0.00278604	0.00471639	0.93313
ACYP2|P14621	-0.0103168	-0.0196992	0.72597
ADA|P00813	0.0962954	0.0832971	0.245756
ADA2|Q9NZK5	-0.0777387	-0.121423	0.0301441
ADAM10|O14672	0.0142748	0.0496462	0.376819
ADAM11|O75078	-0.0112569	-0.0307313	0.58448
ADAM15|Q13444	-0.0144267	-0.0314667	0.575516
ADAM17|P78536	0.00347731	0.00860641	0.878308
ADAM22|Q9P0K1	-0.0176145	-0.0419112	0.4557
ADAM23|O75077	0.0032225	0.008574	0.878762
ADAM28|Q9UKQ2	0.0225159	0.0273369	0.626665
ADAM9|Q13443	-0.0309848	-0.0273426	0.626592
ADAMDEC1|O15204	0.0686598	0.0800973	0.153505
ADAMTS1|Q9UHI8	0.0176882	0.0464144	0.408702
ADAMTS13|Q76LX8	-0.00279693	-0.00198027	0.97919
ADAMTS16|Q8TE57	0.0161552	0.0222924	0.691632
ADAMTS2|O95450	0.0166757	0.025218	0.653641
ADAMTS3|O15072	-0.0595127	-0.0802519	0.15271
ADAMTS4|O75173	0.00628795	0.01456	0.795602
ADAMTS8|Q9UP79	0.0127827	0.029675	0.597466
ADAMTSL1|Q8N6G6	-0.08816	-0.057842	0.327994
ADAMTSL2|Q86TH1	0.00471331	0.0140692	0.802348
ADAMTSL3|P82987	0.0281438	0.0479099	0.393755
ADAMTSL4|Q6UY14	-0.0914581	-0.090695	0.122669
ADAMTSL5|Q6ZMM2	-0.0644509	-0.0485934	0.513601
ADARB1|P78563	-0.0256575	-0.01503	0.790134
ADCYAP1|P18509	-0.041925	-0.0322187	0.575132
ADCYAP1R1|P41586	0.0413797	0.065588	0.245767
ADGRB1|O14514	-0.0277684	-0.0500558	0.37289
ADGRB2|O60241	-0.0431321	-0.0648224	0.248322
ADGRB3|O60242	-0.00425316	-0.00616328	0.912688
ADGRE1|Q14246	0.00496921	0.00651731	0.935018
ADGRF5|Q8IZF2	-0.0504723	-0.0647539	0.270059
ADGRG1|Q9Y653	0.0341824	0.0598407	0.286628
ADGRG6|Q86SQ4	-0.0756195	-0.071853	0.232409
ADGRL1|O94910	-0.0316085	-0.0744838	0.184527
ADGRL2|O95490	-0.00873074	-0.0142775	0.799483
ADGRL3|Q9HAR2	-0.020334	-0.0419915	0.454835
ADH1B|P00325	-0.03117	-0.0165143	0.769964
ADH5|P11766	-0.122381	-0.0565024	0.388558
ADIPOQ|Q15848	0.0629663	0.0497815	0.375517
ADIRF|Q15847	0.0511438	0.0820322	0.143781
ADM|P35318	-0.0501351	-0.108882	0.0520355
ADPGK|Q9BRR6	0.0630921	0.0764486	0.186657
AEBP1|Q8IUX7	0.0272913	0.0659197	0.240388
AFM|P43652	-0.0191136	-0.0163136	0.771629
AGA|P20933	-0.0282927	-0.0515045	0.359197
AGRN|O00468	0.0210769	0.0520278	0.354329
AGRP|O00253	0.118357	0.0720886	0.234293
AGT|P01019	-0.0281622	-0.0508374	0.365462
AHCY|P23526	-0.00579652	-0.00454254	0.935691
AHI1|Q8N157	-0.00989829	-0.0067334	0.907387
AHNAK|Q09666	0.0514639	0.0750269	0.181338
AHNAK2|Q8IVF2	-0.0424118	-0.0453193	0.4243
AHSA1|O95433	0.149345	0.126187	0.108477
AHSG|P02765	0.00250345	0.0025234	0.964193
AHSP|Q9NZD4	-0.108381	-0.0545068	0.390811
AIF1|P55008	-0.0322407	-0.0452106	0.436046
AIF1L|Q9BQI0	0.0344133	0.0236219	0.760482
AJAP1|Q9UKB5	-0.0239488	-0.0303287	0.589414
AK1|P00568	0.0541428	0.0379602	0.504785
AKAP12|Q02952	0.0758488	0.102666	0.0670532
AKR1A1|P14550	0.00453845	0.00562117	0.920341
AKR1B1|P15121	0.0289193	0.0679074	0.226471
ALAD|P13716	0.0195775	0.010979	0.84562
ALB|P02768	0.0148834	0.0157412	0.779431
ALCAM|Q13740	-0.00686355	-0.0153999	0.784094
ALDH1A1|P00352	0.00125506	0.00148612	0.978907
ALDH9A1|P49189	-0.0414071	-0.0364253	0.575237
ALDOA|P04075	0.0366312	0.0744521	0.184714
ALDOB|P05062	-0.0202122	-0.0152272	0.811415
ALDOC|P09972	0.0186285	0.0405538	0.470438
ALPL|P05186	0.0407482	0.0268137	0.699951
AMBP|P02760	0.0178086	0.0164992	0.769104
AMIGO1|Q86WK6	0.00789836	0.00681101	0.917107
AMIGO2|Q86SJ2	-0.00441966	-0.00490162	0.934108
AMPH|P49418	0.0457515	0.0776277	0.166628
AMY1A|P04745	-0.00727539	-0.0152398	0.786284
AMY2A|P04746	-0.0747036	-0.0444505	0.507093
AMY2B|P19961	-0.048141	-0.034732	0.610869
ANG|P03950	0.038475	0.0547784	0.329429
ANGPT2|O15123	0.220337	0.216702	0.00478135
ANGPTL1|O95841	0.00249207	0.0032158	0.954666
ANGPTL2|Q9UKU9	-0.013281	-0.0277894	0.620965
ANGPTL3|Q9Y5C1	-0.142917	-0.0810892	0.209709
ANGPTL4|Q9BY76	-0.00316826	-0.00480416	0.931889
ANGPTL7|O43827	-0.0147268	-0.0152028	0.786791
ANK1|P16157	-0.00315154	-0.00170862	0.977831
ANK2|Q01484	-0.0518267	-0.0269793	0.710293
ANKRD2|Q9GZV1	0.00977902	0.00768049	0.900592
ANPEP|P15144	-0.02018	-0.0428292	0.44588
ANTXR1|Q9H6X2	-0.0210312	-0.0442938	0.430466
ANTXR2|P58335	0.0360673	0.0304175	0.601589
ANXA1|P04083	0.0183944	0.0145595	0.799437
ANXA2|P07355	0.0222202	0.0250906	0.655277
ANXA5|P08758	0.0342038	0.0459413	0.413501
ANXA6|P08133	-0.0308541	-0.0238251	0.705512
ANXA7|P20073	-0.251514	-0.115864	0.137137
AOC3|Q16853	-0.0323388	-0.045337	0.419678
AP1B1|Q10567	-0.00604995	-0.00850568	0.879721
AP2A1|O95782	0.0670393	0.0604006	0.293038
AP2A2|O94973	-0.0715156	-0.0838509	0.135077
AP2B1|P63010	0.022034	0.0554789	0.323272
AP5B1|Q2VPB7	0.0432118	0.0496591	0.387461
APCS|P02743	0.0624398	0.0344749	0.539542
APLP1|P51693	-0.0481747	-0.0732207	0.192104
APLP2|Q06481	-0.0092308	-0.0138742	0.805032
APMAP|Q9HDC9	-0.0507738	-0.0636538	0.256971
APOA1|P02647	-0.0001359	-0.000113441	0.99839
APOA2|P02652	0.00612409	0.00455002	0.935484
APOA4|P06727	0.0502411	0.0432135	0.441806
APOB|P04114	0.164557	0.118987	0.0336378
APOC1|P02654	-0.0223127	-0.0161373	0.774029
APOC2|P02655	-0.00181772	-0.00131602	0.981321
APOC3|P02656	0.00926562	0.0067894	0.903859
APOC4|P55056	-0.0919271	-0.0556045	0.372806
APOD|P05090	-0.0045591	-0.00668284	0.905361
APOE|P02649	0.0412943	0.0628999	0.262659
APOE2|APOE2	-0.412088	-0.0720409	0.202248
APOE4|APOE4	1.18249	0.214433	0.000113452
APOF|Q13790	0.0278635	0.0243853	0.664368
APOH|P02749	-0.0493572	-0.045138	0.421723
APOL1|O14791	-0.0071177	-0.00522635	0.92592
APOM|O95445	0.0585336	0.041606	0.45899
APP|P05067	-0.00664569	-0.00885271	0.874853
AQP1|P29972	0.0802578	0.0624441	0.296899
AQP4|P55087	0.0597646	0.104384	0.0625847
ARF1|P84077	0.119117	0.104005	0.0635487
ARG1|P05089	-0.161854	-0.0877169	0.223907
ARHGAP36|Q6ZRI8	-0.044802	-0.0701487	0.211476
ARHGDIA|P52565	0.0359463	0.05866	0.29626
ARHGDIB|P52566	0.00495811	0.0059873	0.915172
ARL8B|Q9NVJ2	0.0427708	0.0358744	0.533888
ARMH4|Q86TY3	-0.0267654	-0.0533723	0.342013
ARPC2|O15144	0.0669021	0.0622796	0.283884
ARPC4|P59998	0.05603	0.0321636	0.602888
ARPC5|O15511	-0.0116887	-0.0064281	0.92986
ARSA|P15289	0.0268535	0.0509555	0.364348
ARSB|P15848	0.0199026	0.0231312	0.68305
ARSG|Q96EG1	0.00591957	0.00594189	0.915813
ARSK|Q6UWY0	-0.0757782	-0.0608652	0.30415
ART3|Q13508	-0.0158635	-0.0329648	0.55746
ART4|Q93070	-0.0404862	-0.0235751	0.749424
ASAH1|Q13510	-0.0154006	-0.0203762	0.716949
ASGR2|P07307	0.0198945	0.0174968	0.778454
ASPH|Q12797	0.00866846	0.0362191	0.519209
ASPN|Q9BXN1	0.0307396	0.0205487	0.743513
ASPRV1|Q53RT3	0.0972729	0.0849025	0.18715
ASRGL1|Q7L266	-0.0374879	-0.0270802	0.671918
ASTN1|O14525	-0.0642501	-0.143942	0.010047
ATF6|P18850	0.0105424	0.014804	0.838929
ATF6B|Q99941	0.00521422	0.016984	0.762519
ATIC|P31939	0.0464077	0.0260776	0.676748
ATOX1|O00244	0.035907	0.0479674	0.399997
ATP1A1|P05023	0.0129192	0.0143844	0.798013
ATP1A2|P50993	-0.0184205	-0.027234	0.627964
ATP1A3|P13637	-0.0300958	-0.0353756	0.528992
ATP1B1|P05026	-0.0109276	-0.0299638	0.593902
ATP1B2|P14415	0.0157513	0.0356607	0.525675
ATP1B3|P54709	0.00137829	0.00153989	0.980363
ATP2B2|Q01814	-0.00901369	-0.00951434	0.865586
ATP6AP1|Q15904	-0.00383529	-0.00742131	0.89496
ATP6AP2|O75787	0.00152126	0.00200135	0.971597
ATP6V1A|P38606	-0.0176192	-0.0117878	0.849678
ATRN|O75882	0.0131878	0.0337893	0.547641
ATRNL1|Q5VV63	-0.001668	-0.00261069	0.962955
AVP|P01185	0.0304107	0.0380722	0.500774
AXL|P30530	0.00623916	0.0153229	0.785147
AZGP1|P25311	0.016133	0.0163182	0.771565
B2M|P61769	-0.00782211	-0.0143778	0.798105
B3GALNT1|O75752	-0.0277583	-0.067276	0.230828
B3GAT1|Q9P2W7	-0.0480536	-0.0579068	0.303281
B3GAT2|Q9NPZ5	-0.0285941	-0.0205121	0.752397
B3GAT3|O94766	-0.0197033	-0.0504824	0.368824
B3GNT2|Q9NY97	0.00499221	0.0162411	0.772615
B3GNT7|Q8NFL0	0.0810814	0.073035	0.196792
B3GNT8|Q7Z7M8	0.0432205	0.0332834	0.559988
B3GNT9|Q6UX72	-0.0260077	-0.0484721	0.388221
B4GALNT1|Q00973	0.013393	0.0269202	0.631931
B4GALNT4|Q76KP1	0.0587172	0.0993058	0.0765481
B4GALT1|P15291	0.0218481	0.0485442	0.387515
B4GALT2|O60909	-0.0285218	-0.0214671	0.71348
B4GALT3|O60512	-0.0517683	-0.0388531	0.531235
B4GALT6|Q9UBX8	0.0590627	0.0326541	0.593193
B4GAT1|O43505	-0.01981	-0.0335512	0.550468
BACE1|P56817	0.0108546	0.024962	0.656931
BAG6|P46379	-0.167086	-0.116902	0.0644319
BAMBI|Q13145	0.0272926	0.050888	0.364984
BASP1|P80723	0.00943491	0.013443	0.810975
BAX|Q07812	-0.0876702	-0.0585633	0.383022
BCAM|P50895	-0.0319133	-0.0833938	0.137225
BCAN|Q96GW7	-0.0305621	-0.0437706	0.435938
BCAS1|O75363	0.0490127	0.0288857	0.680971
BCHE|P06276	0.015255	0.0281675	0.616222
BDNF|P23560	-0.055657	-0.0644678	0.250925
BGLAP|P02818	0.070026	0.0577684	0.339874
BGN|P21810	0.0809173	0.140133	0.0122311
BID|P55957	-0.0450778	-0.0546185	0.330844
BIN1|O00499	0.00830869	0.00827549	0.882953
BLMH|Q13867	0.00725914	0.0181049	0.747361
BLVRA|P53004	-0.0207405	-0.0127898	0.823959
BLVRB|P30043	-0.0135028	-0.005663	0.91975
BMP1|P13497	-0.00409881	-0.00793305	0.887763
BMP2|P12643	-0.0413324	-0.0255073	0.698519
BMP5|P22003	0.146631	0.143638	0.0190883
BMP6|P22004	-0.0197735	-0.0269283	0.631829
BMP7|P18075	0.142517	0.172171	0.00202814
BMPR2|Q13873	-0.0140359	-0.0255539	0.649333
BNC2|Q6ZN30	0.0627946	0.0742406	0.266384
BOC|Q9BWV1	0.0940991	0.068194	0.260606
BOD1L1|Q8NFC6	0.0143716	0.00758475	0.905977
BOLA2|Q9H3K6	-0.115596	-0.106189	0.107456
BPGM|P07738	0.0304321	0.0147559	0.794197
BPNT1|O95861	0.127232	0.109115	0.0672968
BRINP1|O60477	0.0273435	0.0485497	0.387461
BSG|P35613	-0.0377408	-0.0861949	0.124463
BST1|Q10588	-0.00410636	-0.00725714	0.897271
BST2|Q10589	0.0559885	0.0684474	0.252783
BTD|P43251	0.0102473	0.0293866	0.601035
BTN2A1|Q7KYR7	-0.0554948	-0.0961223	0.0865232
BTN3A2|P78410	-0.0348869	-0.0297832	0.626745
C11orf54|Q9H0W9	-0.0230302	-0.0142566	0.820076
C11orf87|Q6NUJ2	0.0118473	0.0142472	0.7999
C12orf49|Q9H741	0.00560358	0.0134041	0.811512
C16orf89|Q6UX73	0.0060128	0.0129007	0.818466
C1GALT1|Q9NS00	0.000204129	0.000451068	0.993597
C1GALT1C1|Q96EU7	-0.0439388	-0.0504244	0.369376
C1QA|P02745	0.0236744	0.0414182	0.461022
C1QB|P02746	-0.00182383	-0.00385837	0.945274
C1QC|P02747	0.00880935	0.0155015	0.782706
C1QL1|O75973	-0.020365	-0.0300082	0.593356
C1QL2|Q7Z5L3	-0.00974776	-0.00576024	0.941106
C1QL3|Q5VWW1	-0.0234988	-0.0554485	0.323538
C1QTNF1|Q9BXJ1	-0.00559777	-0.0106522	0.84969
C1QTNF3|Q9BXJ4	0.0483467	0.0545546	0.331411
C1QTNF4|Q9BXJ3	0.03325	0.0852584	0.128623
C1QTNF5|Q9BXJ0	-0.0305775	-0.0585513	0.297157
C1R|P00736	0.0018326	0.00398205	0.943523
C1RL|Q9NZP8	0.0100322	0.0148172	0.792074
C1S|P09871	0.0101049	0.0271352	0.629212
C2|P06681	-0.034936	-0.0498208	0.375141
C2orf40|Q9H1Z8	-0.0555442	-0.036315	0.518102
C3|P01024	0.0331874	0.0434888	0.4389
C3AR1|Q16581	-0.0251354	-0.0528058	0.347169
C4A|P0C0L4	0.104038	0.067613	0.228495
C4B|P0C0L5	0.0672419	0.0786405	0.161148
C4BPA|P04003	0.115215	0.0652665	0.245089
C4BPB|P20851	0.0507926	0.036598	0.515509
C4orf48|Q5BLP8	-0.0339972	-0.0483838	0.389086
C5|P01031	0.017264	0.014876	0.791267
C6|P13671	0.0388256	0.0377612	0.501566
C6orf120|Q7Z4R8	0.0221708	0.016676	0.771771
C7|P10643	0.0222873	0.0319621	0.569515
C8A|P07357	0.0362983	0.0326542	0.561181
C8B|P07358	0.0458182	0.0383139	0.49532
C8G|P07360	0.0364091	0.0332756	0.553749
C9|P02748	-0.0185941	-0.0149679	0.790008
C9orf64|Q5T6V5	-0.0487773	-0.0316155	0.627468
CA1|P00915	-0.0364186	-0.0105087	0.851692
CA10|Q9NS85	-0.00669304	-0.00927987	0.868868
CA11|O75493	-0.0138956	-0.0205844	0.714182
CA14|Q9ULX7	0.006779	0.0129076	0.819502
CA2|P00918	-0.0421324	-0.0150514	0.788864
CA3|P07451	-0.198882	-0.076789	0.173314
CA4|P22748	-0.00414074	-0.00715853	0.898659
CAB39|Q9Y376	-0.0204235	-0.0180327	0.762212
CACHD1|Q5VU97	-0.0126532	-0.0240549	0.668645
CACNA2D1|P54289	-0.0326812	-0.0453409	0.419637
CACNA2D2|Q9NY47	-6.49478e-05	-0.000131576	0.998132
CACNA2D3|Q8IZS8	-0.0182137	-0.0381277	0.497419
CACYBP|Q9HB71	-0.0203043	-0.0223542	0.702677
CADM1|Q9BY67	0.00140283	0.00321351	0.95441
CADM2|Q8N3J6	-0.000144646	-0.000272981	0.996125
CADM3|Q8N126	-0.0190738	-0.045345	0.419596
CADM4|Q8NFZ8	0.0155007	0.0397658	0.479111
CADPS|Q9ULU8	-0.0423085	-0.0384225	0.613681
CALB1|P05937	-0.00210753	-0.00365027	0.948222
CALB2|P22676	0.0502513	0.102103	0.0685744
CALCA|P01258	0.0380601	0.0457047	0.415913
CALD1|Q05682	-0.0368567	-0.0210529	0.787754
CALM1|P0DP23	0.0219033	0.0453077	0.419978
CALR|P27797	-0.0141543	-0.0353065	0.529798
CALU|O43852	-0.0292013	-0.0513683	0.36047
CALY|Q9NYX4	-0.027414	-0.037767	0.5015
CAMK2A|Q9UQM7	-0.00868989	-0.00937541	0.86753
CAMK2B|Q13554	0.00557208	0.014405	0.797731
CAMK2D|Q13557	0.0409136	0.0892045	0.111799
CAMK2G|Q13555	-0.0115472	-0.0263123	0.63965
CAND1|Q86VP6	-0.029979	-0.0276274	0.623003
CANT1|Q8WVQ1	-0.0153096	-0.0421009	0.45366
CANX|P27824	0.00460417	0.0108645	0.846731
CAP1|Q01518	0.0437126	0.045877	0.416376
CAP2|P40123	-0.0793506	-0.0766891	0.19834
CAPG|P40121	0.0119728	0.020449	0.715981
CAPN1|P07384	0.0417923	0.0261036	0.650849
CAPN2|P17655	-0.00893106	-0.00735302	0.904989
CAPNS1|P04632	0.13436	0.120562	0.0698261
CAPS|Q13938	0.0208122	0.0131003	0.831905
CAPZA1|P52907	-0.0717159	-0.0495756	0.439826
CAPZA2|P47755	0.0375952	0.0404923	0.473928
CAPZB|P47756	-0.0623423	-0.0579835	0.325965
CARTPT|Q16568	-0.0336791	-0.0506808	0.366943
CASC4|Q6P4E1	-0.0320073	-0.111529	0.04655
CASP14|P31944	-0.101669	-0.0584509	0.372382
CAST|P20810	0.00446131	0.0037435	0.946901
CAT|P04040	-0.044352	-0.0189035	0.736621
CBLN1|P23435	-0.007858	-0.0102103	0.855856
CBLN2|Q8IUK8	-0.0460195	-0.0608867	0.278272
CBLN3|Q6UW01	0.00038611	0.000448646	0.993632
CBLN4|Q9NTU7	-0.0424611	-0.0537321	0.338764
CBR1|P16152	0.0316276	0.0659633	0.240076
CCDC126|Q96EE4	0.00914367	0.0235589	0.675083
CCDC3|Q9BQI4	-0.06453	-0.0575897	0.407524
CCDC7|Q96M83	-0.0396532	-0.0214879	0.715096
CCDC80|Q76M96	0.0597987	0.0483707	0.412662
CCER2|I3L3R5	0.0331672	0.0480481	0.39239
CCK|P06307	-0.0361789	-0.051848	0.355996
CCL14|Q16627	-0.0400139	-0.0491256	0.381849
CCL15|Q16663	-0.100109	-0.0651002	0.407562
CCL16|O15467	-0.0983374	-0.0667454	0.350156
CCL18|P55774	-0.00770916	-0.00702978	0.9011
CCL19|Q99731	-0.0671363	-0.0419827	0.501989
CCL2|P13500	0.00375	0.00419319	0.948044
CCN3|P48745	0.0198958	0.0346017	0.53805
CCSMST1|Q4G0I0	-0.0268342	-0.0502351	0.371178
CD109|Q6YHK3	0.00217914	0.00416347	0.940954
CD14|P08571	0.00267619	0.00549982	0.922055
CD163|Q86VB7	-0.0133776	-0.0251346	0.654712
CD177|Q8N6Q3	0.0944395	0.0798317	0.154877
CD200|P41217	-0.0592883	-0.105081	0.0608423
CD209|Q9NNX6	-0.0358558	-0.0418706	0.588842
CD248|Q9HCU0	-0.031219	-0.0845096	0.132026
CD276|Q5ZPR3	-0.0110177	-0.0115637	0.844281
CD300A|Q9UGN4	0.0140541	0.0172158	0.772683
CD302|Q8IX05	-0.0026896	-0.00497475	0.929476
CD320|Q9NPF0	0.0202815	0.0325887	0.565698
CD33|P20138	-0.0346844	-0.0409018	0.466634
CD44|P16070	-0.000409014	-0.000781724	0.988904
CD46|P15529	-0.0240914	-0.0388923	0.488828
CD55|P08174	-0.0092114	-0.0130022	0.817062
CD58|P19256	0.0629172	0.0953459	0.089108
CD59|P13987	0.0238353	0.0470164	0.402645
CD5L|O43866	0.0613325	0.0448869	0.424312
CD74|P04233	-0.0879611	-0.139629	0.0125493
CD81|P60033	0.0261471	0.0274473	0.625273
CD83|Q01151	0.0166197	0.0112598	0.886214
CD84|Q9UIB8	-0.00816511	-0.0169638	0.762793
CD9|P21926	0.0612065	0.0571921	0.308532
CD93|Q9NPY3	-0.0245477	-0.0458174	0.414763
CD97|P48960	0.0552721	0.0613092	0.276467
CD99|P14209	0.0173865	0.0214679	0.702485
CD99L2|Q8TCZ2	0.0138865	0.0208871	0.710167
CDC42|P60953	-0.0940695	-0.0733262	0.330697
CDH1|P12830	0.0253766	0.0504754	0.368891
CDH10|Q9Y6N8	-0.0280732	-0.0452745	0.420319
CDH11|P55287	-0.0114714	-0.0388217	0.489618
CDH12|P55289	-0.0572545	-0.0934625	0.0956359
CDH13|P55290	-0.025012	-0.0305244	0.587013
CDH15|P55291	0.0120716	0.0175356	0.755048
CDH18|Q13634	-0.0425134	-0.0817613	0.145113
CDH19|Q9H159	0.0669454	0.0684666	0.260462
CDH2|P19022	-0.00244185	-0.00472874	0.932956
CDH20|Q9HBT6	-0.00907852	-0.0268505	0.632815
CDH22|Q9UJ99	-0.0214438	-0.048687	0.386118
CDH23|Q9H251	0.0264049	0.0473198	0.402607
CDH3|P22223	-0.108688	-0.10456	0.0621402
CDH4|P55283	0.023103	0.0470111	0.402698
CDH5|P33151	-0.00907275	-0.0201699	0.719693
CDH6|P55285	-0.0187436	-0.0530043	0.345357
CDH7|Q9ULB5	-0.00505908	-0.011938	0.831803
CDH8|P55286	-0.0557688	-0.081265	0.147578
CDH9|Q9ULB4	-0.0497565	-0.0954551	0.0887408
CDHR1|Q96JP9	-0.0581964	-0.0668905	0.251281
CDK14|O94921	-0.191851	-0.104182	0.0807232
CEL|P19835	0.00635974	0.00565785	0.919823
CELSR2|Q9HCU4	-0.0135766	-0.0215498	0.701405
CELSR3|Q9NYQ7	0.0265653	0.0202457	0.730911
CEMIP|Q8WUJ3	-0.00237422	-0.00857799	0.878707
CEND1|Q8N111	-0.0688164	-0.0733964	0.216721
CETP|P11597	0.114202	0.121477	0.0300703
CFAP70|Q5T0N1	0.0255883	0.0216096	0.760168
CFB|P00751	-0.0206789	-0.0195719	0.727671
CFD|P00746	-0.00369412	-0.00485725	0.931138
CFH|P08603	0.00345762	0.00621092	0.912016
CFHR1|Q03591	0.109635	0.0909942	0.104761
CFHR2|P36980	0.0542898	0.0418038	0.456855
CFHR3|Q02985	0.0757502	0.0662162	0.238274
CFHR4|Q92496	-0.0225182	-0.0157678	0.793894
CFHR5|Q9BXR6	0.0207484	0.0241452	0.667474
CFI|P05156	0.00786738	0.00948665	0.865973
CFL1|P23528	0.0184422	0.0256081	0.648638
CFL2|Q9Y281	0.0690833	0.0981844	0.0799496
CFP|P27918	0.0523837	0.0589981	0.29348
CGREF1|Q99674	-0.0335575	-0.0516659	0.357691
CHAD|O15335	0.0352762	0.0505485	0.368197
CHADL|Q6NUI6	-0.0503065	-0.0407358	0.607906
CHGA|P10645	-0.00454757	-0.00435886	0.938189
CHGB|P05060	-0.00700335	-0.0114644	0.838382
CHI3L1|P36222	0.02682	0.0288343	0.607894
CHI3L2|Q15782	0.0349889	0.038821	0.489626
CHID1|Q9BWS9	0.0373768	0.0693951	0.216436
CHIT1|Q13231	-0.0114376	-0.00660071	0.906519
CHL1|O00533	-0.0152449	-0.0210483	0.708032
CHPF|Q8IZ52	-0.0419907	-0.0398387	0.48463
CHRD|Q9H2X0	0.00740777	0.0256164	0.648532
CHRDL1|Q9BU40	-0.00957811	-0.0289562	0.606377
CHST1|O43916	-0.0577652	-0.107267	0.0556378
CHST10|O43529	0.00429064	0.00849345	0.879893
CHST11|Q9NPF2	0.0416144	0.0360129	0.560946
CHST12|Q9NRB3	0.00407953	0.0115627	0.837015
CHST14|Q8NCH0	-0.0197041	-0.0325517	0.562412
CHST15|Q7LFX5	-0.0373663	-0.102626	0.0671591
CHST3|Q7LGC8	0.0365427	0.0506439	0.386106
CHST6|Q9GZX3	0.0632887	0.101315	0.0707487
CHST7|Q9NS84	0.0692558	0.0753441	0.18157
CHST8|Q9H2A9	-0.00177	-0.00350679	0.950569
CHSY3|Q70JA7	-0.0366007	-0.0273183	0.668567
CILP|O75339	0.0162591	0.0112641	0.841913
CKB|P12277	0.00693814	0.00838214	0.881455
CKM|P06732	-0.0868477	-0.0424305	0.475547
CKMT1A|P12532	0.0799861	0.0886974	0.115586
CLCC1|Q96S66	-0.0072808	-0.00592623	0.935152
CLEC11A|Q9Y240	0.00163318	0.00343053	0.951335
CLEC14A|Q86T13	0.0861641	0.0705185	0.353749
CLEC3B|P05452	0.00216974	0.00482249	0.93163
CLEC7A|Q9BXN2	0.118636	0.102489	0.187514
CLIC1|O00299	-0.0422131	-0.0647451	0.248888
CLIC4|Q9Y696	0.0455824	0.0807601	0.150119
CLIC6|Q96NY7	0.377234	0.230288	0.0018707
CLMP|Q9H6B4	-0.0242985	-0.0571587	0.308815
CLN5|O75503	0.00163262	0.00241994	0.96566
CLSTN1|O94985	0.00378181	0.00645081	0.908632
CLSTN2|Q9H4D0	0.0282694	0.0772892	0.16849
CLSTN3|Q9BQT9	-0.00278261	-0.00698809	0.90106
CLTB|P09497	-0.0638816	-0.0588483	0.42369
CLTC|Q00610	-0.0636656	-0.0341114	0.628134
CLU|P10909	0.00931082	0.0224184	0.689979
CLUL1|Q15846	-0.0467677	-0.0622532	0.267608
CNDP1|Q96KN2	-0.0795538	-0.106234	0.0580499
CNDP2|Q96KP4	0.0275457	0.0207397	0.75755
CNIH1|O95406	-0.0516404	-0.0434098	0.493577
CNP|P09543	-0.116121	-0.0679774	0.33044
CNPY2|Q9Y2B0	0.0380927	0.0582361	0.29977
CNPY3|Q9BT09	-0.0226302	-0.041994	0.454809
CNPY4|Q8N129	-0.00820442	-0.00847898	0.882566
CNR1|P21554	-0.0164615	-0.0287981	0.608345
CNRIP1|Q96F85	0.0468624	0.0368885	0.615254
CNTFR|P26992	5.41021e-05	0.000130358	0.99815
CNTN1|Q12860	-0.0156732	-0.0410785	0.46471
CNTN2|Q02246	0.045503	0.0855107	0.127492
CNTN3|Q9P232	-0.0326627	-0.102933	0.0663416
CNTN4|Q8IWV2	-0.00397575	-0.0110045	0.844781
CNTN5|O94779	0.0119422	0.0277562	0.621384
CNTN6|Q9UQ52	0.0129803	0.0337313	0.548329
CNTNAP1|P78357	0.169728	0.142614	0.0163589
CNTNAP2|Q9UHC6	-0.01313	-0.0204173	0.716403
CNTNAP3|Q9BZ76	-0.00896412	-0.0106995	0.849267
CNTNAP4|Q9C0A0	-0.0391149	-0.0676353	0.228341
CNTNAP5|Q8WYK1	-0.0100822	-0.0244363	0.663709
COA3|Q9Y2R0	-0.0128024	-0.0158721	0.78496
COCH|O43405	-0.0336304	-0.0512108	0.361947
COL11A1|P12107	-0.0119546	-0.0230075	0.68227
COL12A1|Q99715	-0.00754861	-0.018431	0.742969
COL14A1|Q05707	-0.00412393	-0.0103891	0.853361
COL15A1|P39059	0.00794698	0.0153691	0.784515
COL16A1|Q07092	-0.0683668	-0.0799212	0.154413
COL18A1|P39060	0.0285591	0.0643754	0.251606
COL1A1|P02452	-0.0184953	-0.0293635	0.60132
COL1A2|P08123	-0.0320663	-0.0602794	0.283103
COL21A1|Q96P44	0.0182278	0.0287625	0.608788
COL28A1|Q2UY09	0.0388679	0.0391992	0.485402
COL2A1|P02458	-0.0362336	-0.0430752	0.44327
COL3A1|P02461	0.000796868	0.00164919	0.976593
COL4A1|P02462	0.022315	0.0467508	0.405311
COL4A2|P08572	-0.0181198	-0.0462159	0.410712
COL5A1|P20908	0.0131801	0.0203428	0.717393
COL5A2|P05997	0.00421926	0.00708867	0.899643
COL6A1|P12109	-0.0235299	-0.0457018	0.415942
COL6A2|P12110	0.0118946	0.025192	0.653974
COL6A3|P12111	0.000415769	0.00109745	0.984423
COL8A1|P27658	-0.00514843	-0.0050945	0.932733
COLEC11|Q9BWP8	0.0640131	0.0578874	0.302678
COLEC12|Q5KU26	-0.0209821	-0.0449106	0.424068
COMP|P49747	0.0522043	0.048877	0.384265
COPB2|P35606	-0.121821	-0.104011	0.150013
CORO1A|P31146	0.0155512	0.0155241	0.782396
CORO1B|Q9BR76	0.0566089	0.0395908	0.582651
CORO1C|Q9ULV4	0.0146853	0.00963176	0.889123
COTL1|Q14019	0.00695694	0.0155774	0.781668
COX16|Q9P0S2	0.0225564	0.0434002	0.439834
COX6B1|P14854	0.0138584	0.0096008	0.894028
CP|P00450	-0.0166329	-0.0186461	0.740077
CPA2|P48052	-0.105192	-0.0453553	0.459659
CPA4|Q9UI42	-0.073677	-0.0543119	0.362667
CPAMD8|Q8IZJ3	0.00441195	0.00678429	0.903931
CPB1|P15086	0.00538306	0.00819288	0.884113
CPB2|Q96IY4	0.0282174	0.0311677	0.579153
CPD|O75976	-0.024548	-0.0686196	0.221627
CPE|P16870	-0.00690238	-0.0106397	0.849865
CPLX2|Q6PUV4	0.0344416	0.0559989	0.318751
CPM|P14384	-0.0428747	-0.0756002	0.178016
CPN1|P15169	-0.00329885	-0.00290122	0.958836
CPN2|P22792	0.00174143	0.0015798	0.977578
CPNE7|Q9UBL6	-0.199582	-0.157539	0.0147699
CPPED1|Q9BRF8	0.0600402	0.0718966	0.200288
CPQ|Q9Y646	-0.0131723	-0.0248415	0.658482
CPVL|Q9H3G5	-0.0291099	-0.0341596	0.543259
CPXM1|Q96SM3	-0.000654935	-0.000806891	0.988547
CPXM2|Q8N436	0.0102615	0.0191149	0.733786
CPZ|Q66K79	0.0114484	0.0143659	0.79952
CRABP1|P29762	0.000509724	0.000505936	0.992818
CRB2|Q5IJ48	0.0350045	0.0758072	0.176827
CREG1|O75629	-0.00703274	-0.0109248	0.845892
CREG2|Q8IUH2	-0.00662526	-0.0041542	0.949929
CRELD1|Q96HD1	-0.0574119	-0.119768	0.032482
CRELD2|Q6UXH1	-0.0609584	-0.0707438	0.260357
CRH|P06850	0.0568287	0.051838	0.496936
CRHBP|P24387	0.0895761	0.0975019	0.0820789
CRIM1|Q9NZV1	-0.026003	-0.0659422	0.240226
CRIP1|P50238	0.0561152	0.0521906	0.356654
CRIP2|P52943	0.0164395	0.0250489	0.655813
CRISP3|P54108	-0.0427561	-0.037116	0.508908
CRISPLD1|Q9H336	0.0132442	0.0306982	0.584885
CRK|P46108	0.0863487	0.0605569	0.310899
CRKL|P46109	-0.00112068	-0.00121476	0.982758
CRLF1|O75462	0.0562197	0.029358	0.700571
CRP|P02741	-0.100795	-0.0345566	0.53858
CRTAC1|Q9NQ79	-0.00613039	-0.0114882	0.838051
CRTAP|O75718	0.0408465	0.048794	0.411044
CRYAB|P02511	-0.0537446	-0.0368446	0.54889
CRYL1|Q9Y2S2	0.0133124	0.00956035	0.901525
CRYM|Q14894	0.0264798	0.0451673	0.421421
CRYZ|Q08257	0.0167453	0.0148976	0.798539
CSF1|P09603	-0.00396888	-0.0126625	0.821761
CSF1R|P07333	-0.00919912	-0.0176163	0.753957
CSF2RA|P15509	-0.0064634	-0.00919526	0.870053
CSMD1|Q96PZ7	-0.0131294	-0.00852945	0.892399
CSMD2|Q7Z408	0.0287333	0.0416306	0.458725
CSMD3|Q7Z407	0.0453801	0.0432051	0.491314
CSPG4|Q6UVK1	-0.00108739	-0.00323736	0.954072
CSPG5|O95196	-0.0122996	-0.0188392	0.737483
CSRP1|P21291	0.011863	0.0160384	0.777459
CST1|P01037	-0.0243224	-0.0139633	0.80533
CST3|P01034	-0.0130628	-0.0223422	0.690978
CST6|Q15828	-0.0196717	-0.0296171	0.598182
CSTA|P01040	0.126693	0.106352	0.0799647
CSTB|P04080	0.0388502	0.0716823	0.201636
CTBS|Q01459	0.00289674	0.00535846	0.924053
CTGF|P29279	0.0408866	0.0634513	0.25849
CTHRC1|Q96CG8	-0.0103281	-0.0196996	0.725964
CTSA|P10619	-0.0329648	-0.0495052	0.378176
CTSB|P07858	-0.0231439	-0.0411172	0.464288
CTSC|P53634	-0.00596763	-0.00908571	0.871588
CTSD|P07339	-0.0468607	-0.0584936	0.297634
CTSF|Q9UBX1	0.0152896	0.0358407	0.523586
CTSH|P09668	-0.0547943	-0.0486306	0.38667
CTSL|P07711	-0.0165025	-0.036097	0.520619
CTSO|P43234	-0.00954379	-0.0179482	0.749474
CTSS|P25774	-0.0444077	-0.0711564	0.204972
CTSZ|Q9UBR2	-0.019708	-0.0324128	0.564081
CUEDC2|Q9H467	-0.187858	-0.155629	0.0244404
CUTA|O60888	-0.00685825	-0.0142855	0.799374
CUX2|O14529	-0.0337292	-0.0234311	0.676746
CX3CL1|P78423	-0.0383947	-0.0435508	0.438248
CXADR|P78310	0.00458059	0.00849691	0.879844
CXCL10|P02778	0.0566043	0.03952	0.52261
CXCL12|P48061	-0.0108705	-0.0138729	0.80505
CXCL16|Q9H2A7	0.0213909	0.0531483	0.344046
CYBB|P04839	-0.0854179	-0.045985	0.467382
CYCS|P99999	0.0479369	0.0879981	0.116748
CYR61|O00622	-0.1187	-0.0592692	0.442636
CYTL1|Q9NRR1	0.0405456	0.0547554	0.329632
CZIB|Q9NWV4	-0.0815475	-0.077493	0.212988
DAG1|Q14118	0.0061077	0.0243067	0.665384
DBH|P09172	-0.0735552	-0.0678437	0.226908
DBI|P07108	0.033373	0.0740887	0.186873
DCBLD1|Q8N8Z6	-0.0622494	-0.0603768	0.295635
DCBLD2|Q96PD2	-0.0108399	-0.0177985	0.751495
DCC|P43146	-0.0225201	-0.045413	0.418897
DCD|P81605	-0.043154	-0.0331462	0.555293
DCHS1|Q96JQ0	0.0233823	0.0476667	0.396162
DCN|P07585	0.0392645	0.0580787	0.30108
DDAH1|O94760	0.0194959	0.0632284	0.26017
DDAH2|O95865	-0.0311105	-0.046117	0.417689
DDB1|Q16531	0.0275551	0.0759235	0.176162
DDI2|Q5TDH0	0.0121227	0.00492334	0.950576
DDR1|Q08345	-0.0514712	-0.0923554	0.0996473
DDR2|Q16832	0.0448299	0.0641496	0.253276
DDRGK1|Q96HY6	0.0905723	0.0907074	0.155236
DDT|P30046	0.0246032	0.0233507	0.677793
DDX46|Q7L014	0.0111665	0.00862251	0.88118
DEFA1|P59665	-0.0328862	-0.017106	0.785746
DEFB1|P60022	0.0624556	0.0532678	0.342961
DGCR2|P98153	0.00267721	0.00654733	0.907271
DHH|O43323	-0.083285	-0.0570764	0.319661
DIPK1C|Q0P6D2	-0.00711321	-0.0137214	0.807137
DIPK2B|Q9H7Y0	0.00382506	0.00864179	0.877811
DISP3|Q9P2K9	0.00382613	0.00532184	0.925406
DKK2|Q9UBU2	0.0413174	0.0322885	0.618675
DKK3|Q9UBP4	-0.0393682	-0.067087	0.232143
DLD|P09622	0.053128	0.106043	0.0585057
DLK1|P80370	0.0595181	0.0479442	0.401762
DLK2|Q6UY11	-0.00925998	-0.0242206	0.666499
DLL1|O00548	-0.0230823	-0.0215917	0.746276
DLST|P36957	0.0349228	0.0724574	0.196791
DMKN|Q6E0U4	0.015553	0.018629	0.740307
DNAH6|Q9C0G6	-0.0525199	-0.0356946	0.623973
DNAJA1|P31689	-0.0883345	-0.0880668	0.223268
DNAJA4|Q8WW22	0.059315	0.0438163	0.588264
DNAJB11|Q9UBS4	0.00327134	0.003553	0.9496
DNAJB2|P25686	-0.0288137	-0.0439912	0.433626
DNAJC3|Q13217	0.00275224	0.00821028	0.883868
DNAJC5|Q9H3Z4	-0.0689007	-0.0503686	0.39114
DNASE1|P24855	-0.113605	-0.0602902	0.31829
DNASE1L1|P49184	-0.00500113	-0.00676447	0.904663
DNASE2|O00115	-0.0191126	-0.0249102	0.657598
DNER|Q8NFT8	-0.00834124	-0.0160367	0.7754
DNM1|Q05193	-0.0317717	-0.0415651	0.459432
DNPH1|O43598	0.000916157	0.000622141	0.993221
DPEP2|Q9H4A9	0.0118793	0.0155854	0.782909
DPP10|Q8N608	0.00215452	0.00408012	0.942134
DPP3|Q9NY33	0.0091784	0.0194442	0.729377
DPP6|P42658	-0.0374558	-0.0945321	0.0918832
DPP7|Q9UHL4	-0.040075	-0.0452406	0.420668
DPT|Q07507	-0.033211	-0.0457778	0.415167
DPYSL2|Q16555	0.000234693	0.00023905	0.996607
DPYSL3|Q14195	0.0188529	0.00977245	0.887781
DRAXIN|Q8NBI3	0.0234936	0.0332367	0.554213
DSC1|Q08554	-0.0298389	-0.0402981	0.473242
DSC2|Q02487	-0.0335221	-0.109345	0.0510391
DSC3|Q14574	-0.0387925	-0.0701473	0.211485
DSCAM|O60469	0.0321317	0.0306749	0.604159
DSCAML1|Q8TD84	-0.00916761	-0.0070409	0.924221
DSG2|Q14126	0.00277949	0.00703979	0.900331
DSP|P15924	-0.0734201	-0.0252282	0.753801
DSTN|P60981	0.0409587	0.0386749	0.495399
DTD1|Q8TEA8	0.00364987	0.0075253	0.893497
DYNC1I2|Q13409	-0.0125405	-0.0133752	0.827151
DYNC1LI1|Q9Y6G9	0.129694	0.073177	0.252862
DYNC1LI2|O43237	0.25183	0.171438	0.0267423
DYNLL1|P63167	-0.0272727	-0.0233293	0.704341
DYNLL2|Q96FJ2	0.034221	0.0728568	0.194328
ECE1|P42892	0.0110234	0.00656347	0.922886
ECM1|Q16610	-0.0099703	-0.0175071	0.755434
ECM2|O94769	0.0035689	0.00750164	0.89383
EDA2R|Q9HAV5	0.0338567	0.0278273	0.62663
EDIL3|O43854	-0.0200952	-0.0327855	0.559607
EDN1|P05305	-0.0303244	-0.0429147	0.450784
EDN3|P14138	0.0297396	0.0675532	0.228908
EDNRB|P24530	0.0034361	0.00488354	0.938268
EEA1|Q15075	-0.0236272	-0.027332	0.662136
EEF1A1P5|Q5VTE0	-0.00935752	-0.0100753	0.857742
EEF1G|P26641	0.0254215	0.0250837	0.679331
EEF2|P13639	-0.0148464	-0.015459	0.783286
EFCAB14|O75071	-0.00919131	-0.0197	0.72596
EFEMP1|Q12805	0.00355028	0.0073298	0.896248
EFEMP2|O95967	0.024499	0.065383	0.244246
EFHB|Q8N7U6	0.0422046	0.024442	0.694293
EFHD1|Q9BUP0	0.223028	0.131719	0.0968526
EFHD2|Q96C19	0.0822112	0.0554983	0.417051
EFNA1|P20827	-0.037467	-0.0605887	0.280636
EFNA3|P52797	-0.0596476	-0.0892206	0.111734
EFNA5|P52803	-0.0373859	-0.0596437	0.28822
EFNB1|P98172	-0.031916	-0.101662	0.0697842
EFNB2|P52799	-0.0186332	-0.041274	0.462586
EFNB3|Q15768	-0.00957016	-0.018221	0.745797
EGFL8|Q99944	-0.103251	-0.0413575	0.505904
EGFLAM|Q63HQ2	-0.0228983	-0.0369659	0.514659
EGFR|P00533	-0.00974688	-0.0251616	0.654365
EHBP1L1|Q8N3D4	0.0106585	0.0072961	0.902055
EHD3|Q9NZN3	-0.0886832	-0.0676333	0.303948
EIF3J|O75822	0.0632274	0.0561807	0.4248
EIF4A2|Q14240	-0.0380642	-0.0311667	0.591408
EIF4G3|O43432	0.109679	0.0881129	0.118014
EIF5A|P63241	-0.0378191	-0.0224475	0.689597
EIF6|P56537	-0.0934444	-0.0503925	0.505346
ELANE|P08246	-0.0118509	-0.00350674	0.957449
ELFN2|Q5R3F8	-0.047312	-0.0814051	0.14688
ELN|P15502	-0.00545412	-0.00620918	0.91204
EMC10|Q5UCC4	-0.0904405	-0.107255	0.0556655
EMC7|Q9NPA0	0.0486421	0.0435811	0.483285
EMCN|Q9ULC0	-0.0182075	-0.0191914	0.755378
EMILIN1|Q9Y6C2	0.0486703	0.0795705	0.156236
EMILIN2|Q9BXX0	0.0214034	0.0365666	0.515205
EMILIN3|Q9NT22	-0.0343661	-0.0608947	0.278209
ENDOD1|O94919	-0.00887009	-0.024575	0.661918
ENG|P17813	0.0319389	0.0453418	0.419628
ENO1|P06733	0.0569511	0.122124	0.0291976
ENO2|P09104	0.0355925	0.0811278	0.148266
ENOPH1|Q9UHY7	0.0362498	0.0743909	0.185077
ENPP1|P22413	-0.123228	-0.0760261	0.305021
ENPP2|Q13822	-0.0174315	-0.0221791	0.69312
ENPP4|Q9Y6X5	-0.0478652	-0.0595257	0.289177
ENPP5|Q9UJA9	-0.101579	-0.15685	0.00498752
ENPP6|Q6UWR7	-0.0153561	-0.0362576	0.518765
ENSA|O43768	-0.163242	-0.106954	0.126918
ENTPD4|Q9Y227	-0.000991171	-0.000887386	0.988142
ENTPD6|O75354	-0.0542058	-0.106664	0.0570357
EPB41|P11171	-0.101721	-0.0426724	0.473032
EPB41L2|O43491	0.0368687	0.0312118	0.579217
EPB41L3|Q9Y2J2	-0.115047	-0.097464	0.125061
EPB42|P16452	-0.255888	-0.125204	0.0997358
EPDR1|Q9UM22	-0.00485897	-0.00563428	0.920156
EPHA10|Q5JZY3	-0.0020548	-0.00385492	0.945323
EPHA4|P54764	-0.0362061	-0.0550766	0.326799
EPHA5|P54756	-0.009352	-0.0236997	0.673253
EPHA6|Q9UF33	-0.0325072	-0.0478299	0.394545
EPHA7|Q15375	-0.013585	-0.0394058	0.483103
EPHB1|P54762	-0.0546026	-0.0411036	0.472304
EPHB2|P29323	0.0119748	0.0308388	0.583165
EPHB3|P54753	0.00900136	0.0144637	0.798184
EPHB4|P54760	-0.0647184	-0.0753503	0.254022
EPHB6|O15197	-0.00169514	-0.00244526	0.965301
ERAP1|Q9NZ08	-0.000825621	-0.00135415	0.98078
ERAP2|Q6P179	0.0601562	0.0375552	0.503904
ERBB3|P21860	-0.0269755	-0.0533113	0.342566
ERBB4|Q15303	-0.00607369	-0.0137913	0.806173
ERLEC1|Q96DZ1	0.1006	0.0502689	0.485243
ERLIN2|O94905	0.040614	0.0345456	0.547169
ERMN|Q8TAM6	0.0566492	0.064355	0.255536
ERP44|Q9BS26	-0.0102045	-0.0324042	0.564184
ERVMER34-1|Q9H9K5	0.0332225	0.0241917	0.713962
ESAM|Q96AP7	-0.026427	-0.0637329	0.256379
ESCO1|Q5FWF5	0.0447297	0.0221463	0.707248
ESD|P10768	0.0196148	0.0322771	0.565715
ESM1|Q9NQ30	0.0192499	0.0172985	0.762743
EVI2A|P22794	-0.00826394	-0.0068826	0.902546
EXT1|Q16394	-0.00208936	-0.00650696	0.90784
EXT2|Q93063	-0.00779282	-0.0260947	0.642421
EXTL2|Q9UBQ6	-0.00370959	-0.00840855	0.881085
EXTL3|O43909	0.0277428	0.0299421	0.59417
EZR|P15311	0.0599948	0.0735012	0.190402
F10|P00742	-0.00743175	-0.0148325	0.791863
F11|P03951	0.0341314	0.0382538	0.495996
F12|P00748	0.111215	0.10359	0.0646194
F13A1|P00488	0.0189356	0.0229262	0.683332
F13B|P05160	0.0368864	0.0450906	0.422212
F2|P00734	0.0188956	0.0195496	0.727968
F2R|P25116	-0.0543637	-0.054885	0.455625
F3|P13726	-0.0141454	-0.0193603	0.737563
F5|P12259	0.011698	0.0161296	0.774134
F7|P08709	0.071738	0.0560504	0.341539
F9|P00740	-0.0248706	-0.0282816	0.614793
FABP1|P07148	-0.0722699	-0.0701261	0.211623
FABP3|P05413	0.0546592	0.0991185	0.0771079
FABP4|P15090	-0.0673279	-0.0410328	0.465207
FABP5|Q01469	0.0343314	0.0808924	0.14945
FABP6|P51161	0.0424813	0.0249904	0.747063
FABP7|O15540	0.0765186	0.104288	0.0628274
FAH|P16930	0.025029	0.0353305	0.529518
FAHD1|Q6P587	-0.0657187	-0.0390099	0.535992
FAIM2|Q9BWQ8	-0.0203183	-0.038484	0.493406
FAM129A|Q9BZQ8	-0.0630724	-0.056007	0.333654
FAM155A|B1AL88	-0.0518636	-0.0377994	0.630845
FAM171A1|Q5VUB5	-0.037958	-0.0799957	0.154028
FAM171B|Q6P995	0.0193235	0.0227916	0.685091
FAM174A|Q8TBP5	-0.0727579	-0.121768	0.0296743
FAM177A1|Q8N128	-0.0489441	-0.0391966	0.508363
FAM19A1|Q7Z5A9	0.013388	0.026813	0.63329
FAM19A2|Q8N3H0	-0.051323	-0.0701841	0.211245
FAM19A5|Q7Z5A7	-0.01439	-0.0315797	0.574145
FAM20A|Q96MK3	-0.0818974	-0.0962521	0.0875989
FAM20B|O75063	-0.0135827	-0.0359192	0.522677
FAM20C|Q8IXL6	0.0163635	0.0714146	0.20333
FAM234A|Q9H0X4	-0.0309123	-0.0319987	0.57091
FAM234B|A2RU67	0.000646944	0.00110834	0.984268
FAM241B|Q96D05	0.0129173	0.0145125	0.796254
FAM3A|P98173	0.0220592	0.0537234	0.338842
FAM3B|P58499	0.00714885	0.00633735	0.9118
FAM3C|Q92520	-0.00675124	-0.00987918	0.860483
FAM3D|Q96BQ1	0.0216866	0.0201221	0.801231
FAM49B|Q9NUQ9	0.00469176	0.00955069	0.865077
FAP|Q12884	0.0268735	0.0210439	0.766262
FAS|P25445	0.105145	0.0720356	0.258411
FAT1|Q14517	-0.0107111	-0.0154772	0.783037
FAT2|Q9NYQ8	0.010957	0.0162755	0.772147
FAT3|Q8TDW7	0.0121987	0.0129654	0.820714
FBLN1|P23142	-0.00391037	-0.00971001	0.862848
FBLN2|P98095	0.0257133	0.0588249	0.294902
FBLN5|Q9UBX5	0.00730703	0.0173866	0.757064
FBLN7|Q53RD9	0.0044983	0.00799706	0.886864
FBN1|P35555	-0.0134837	-0.0327467	0.560071
FCGBP|Q9Y6R7	-0.132106	-0.112399	0.0448563
FCGR2A|P12318	-0.0114694	-0.0137297	0.807022
FCGR3A|P08637	-0.0224939	-0.0361305	0.520232
FCGR3B|O75015	0.0347635	0.0270826	0.644309
FCGRT|P55899	0.0871573	0.116451	0.04145
FCMR|O60667	-0.0690423	-0.036862	0.56026
FCN2|Q15485	-0.0326897	-0.0205425	0.714739
FCN3|O75636	0.0703517	0.0557633	0.320794
FDPS|P14324	0.0434824	0.0850797	0.129429
FETUB|Q9UGM5	-0.0345479	-0.0335812	0.550112
FGA|P02671	-0.00523445	-0.00336733	0.95223
FGB|P02675	-0.00174396	-0.0011442	0.983759
FGFBP2|Q9BYJ0	0.0350402	0.0371673	0.508323
FGFR1|P11362	-0.0190898	-0.0485881	0.387086
FGFR2|P21802	0.000731317	0.00166156	0.976418
FGFR3|P22607	-0.00472963	-0.0101897	0.856145
FGFRL1|Q8N441	0.0359652	0.0293604	0.69318
FGG|P02679	0.0023758	0.00146281	0.979238
FGL2|Q14314	-0.0522744	-0.103627	0.0645218
FHL1|Q13642	0.0107222	0.0101294	0.858787
FIBIN|Q8TAL6	0.0846503	0.0767324	0.222048
FIS1|Q9Y3D6	0.0709998	0.0463364	0.471237
FITM1|A5D6W6	-0.0547112	-0.0913266	0.103494
FJX1|Q86VR8	-0.00557869	-0.0067956	0.905143
FKBP1A|P62942	0.0381406	0.0837997	0.135316
FKBP2|P26885	0.0487139	0.0894595	0.110774
FKBP4|Q02790	0.0153289	0.0236313	0.674142
FKRP|Q9H9S5	-0.0243342	-0.0380427	0.498379
FLG|P20930	-0.0307295	-0.0146907	0.826537
FLNA|P21333	0.0504322	0.0817322	0.145257
FLNB|O75369	-0.0421937	-0.0330947	0.595989
FLNC|Q14315	0.00426365	0.011352	0.839946
FLRT1|Q9NZU1	-0.0130178	-0.0322359	0.566211
FLRT2|O43155	-0.0232186	-0.032737	0.562052
FLRT3|Q9NZU0	0.00350774	0.00473038	0.933891
FLT3|P36888	-0.081641	-0.083011	0.162966
FLT4|P35916	-0.0961984	-0.0767427	0.238225
FMOD|Q06828	-0.00291575	-0.00433286	0.938557
FN1|P02751	0.00614579	0.0126061	0.822541
FN3KRP|Q9HA64	0.135073	0.0889684	0.217342
FNDC1|Q4ZHG4	-0.135528	-0.0430548	0.503244
FOLH1|Q04609	0.0310521	0.0287009	0.688138
FOLR1|P15328	0.0314662	0.0507575	0.366218
FOLR2|P14207	-0.00308106	-0.00551307	0.921868
FREM1|Q5H8C1	0.0226131	0.0162921	0.803382
FREM2|Q5SZK8	-0.027983	-0.0342385	0.542328
FRMPD1|Q5SYB0	0.0199273	0.0178579	0.750693
FRRS1L|Q9P0K9	-0.0525738	-0.067866	0.226755
FRZB|Q92765	-0.0142692	-0.0275732	0.623686
FSCN1|Q16658	0.019129	0.0415552	0.459539
FST|P19883	0.00259714	0.0017577	0.979947
FSTL1|Q12841	0.00658027	0.0136034	0.808763
FSTL3|O95633	0.0290332	0.0537619	0.338496
FSTL4|Q6MZW2	-0.0170437	-0.0219758	0.695792
FSTL5|Q8N475	0.00653708	0.0111682	0.842503
FTH1|P02794	0.0116413	0.0209042	0.709941
FTL|P02792	-0.00486101	-0.00590723	0.916302
FUCA1|P04066	-0.0879356	-0.0939101	0.0940509
FUCA2|Q9BTY2	-0.064129	-0.0446794	0.426459
FURIN|P09958	0.0238568	0.0469872	0.402937
FUT1|P19526	-0.0195808	-0.0169698	0.797536
FUT10|Q6P4F1	-0.0516235	-0.0389338	0.596776
FUT11|Q495W5	-0.00782501	-0.0213891	0.703525
FUT8|Q9BYC5	0.0313424	0.0375824	0.514583
FXYD1|O00168	-0.0142194	-0.0217584	0.698655
FXYD6|Q9H0Q3	0.0546669	0.0878599	0.117326
FZD1|Q9UP38	0.0310468	0.0452602	0.420466
FZD3|Q9NPG1	-0.0625413	-0.0645577	0.278241
FZD4|Q9ULV1	0.0200949	0.0203056	0.795733
FZD6|O60353	-0.0124719	-0.0105441	0.874188
FZD7|O75084	0.00440827	0.00826954	0.883036
GAA|P10253	0.00136554	0.00328605	0.953382
GABARAP|O95166	0.00658279	0.00837721	0.89989
GABARAPL2|P60520	-0.00240417	-0.00759639	0.892497
GABBR2|O75899	-0.0784664	-0.107077	0.0773694
GAL3ST4|Q96RP7	0.0378815	0.0669766	0.235142
GALC|P54803	0.0724649	0.0748228	0.182531
GALM|Q96C23	0.02246	0.0182624	0.818705
GALNS|P34059	0.00665119	0.00957537	0.864732
GALNT1|Q10472	-0.00500641	-0.0161357	0.774051
GALNT10|Q86SR1	-0.027612	-0.0954024	0.0889177
GALNT11|Q8NCW6	-0.0139197	-0.0243735	0.664521
GALNT12|Q8IXK2	-0.0837738	-0.0546952	0.39992
GALNT13|Q8IUC8	-0.00850914	-0.0183179	0.744491
GALNT15|Q8N3T1	0.0413627	0.0778063	0.165652
GALNT16|Q8N428	0.00189847	0.00468388	0.93359
GALNT17|Q6IS24	-0.00964354	-0.0205538	0.714589
GALNT18|Q6P9A2	-0.00162456	-0.00441208	0.937436
GALNT2|Q10471	0.00377423	0.0147102	0.793541
GALNT4|Q8N4A0	0.206054	0.162304	0.00658997
GALNT5|Q7Z7M9	-0.0126168	-0.0193316	0.730884
GALNT6|Q8NCL4	0.00847711	0.0122568	0.82738
GALNT7|Q86SF2	0.020306	0.0575073	0.305869
GANAB|Q14697	0.0103346	0.0247396	0.659795
GAP43|P17677	0.0221865	0.039199	0.485404
GAPDH|P04406	-0.0170658	-0.0166739	0.766728
GAS1|P54826	0.0301571	0.0304005	0.599948
GAS6|Q14393	0.00133654	0.00470976	0.933224
GASK1A|Q9UFP1	0.0263408	0.0414297	0.460898
GASK1B|Q6UWH4	-0.0147214	-0.034654	0.537436
GBA|P04062	0.00305308	0.00681367	0.903517
GBE1|Q04446	0.0689869	0.0369296	0.567518
GC|P02774	-0.00855063	-0.00880911	0.875465
GCHFR|P30047	0.0292557	0.0277362	0.651251
GCLC|P48506	-0.0185278	-0.00890231	0.89042
GCNT2|Q8N0V5	-0.0256008	-0.0258964	0.652364
GCSH|P23434	0.0922656	0.0862454	0.192479
GDA|Q9Y2T3	0.00898588	0.0141873	0.800723
GDF10|P55107	0.0178189	0.0252785	0.659608
GDF11|O95390	-0.0133475	-0.0388974	0.488772
GDF15|Q99988	0.111125	0.103651	0.0915867
GDI1|P31150	0.0313159	0.120107	0.0319904
GDI2|P50395	0.0060781	0.00960963	0.864252
GFAP|P14136	-0.00283784	-0.00270198	0.961661
GFRA1|P56159	0.016553	0.0448649	0.42454
GFRA2|O00451	-0.029262	-0.0393107	0.484161
GFRA3|O60609	0.00185505	0.00351648	0.950117
GGCT|O75223	-0.0067856	-0.0166344	0.767265
GGH|Q92820	-0.000534116	-0.000834116	0.98816
GGT5|P36269	-0.0916332	-0.0702894	0.298206
GGT7|Q9UJ14	-0.0336395	-0.0670429	0.232452
GINM1|Q9NU53	-0.000685563	-0.00113977	0.983822
GJA1|P17302	-0.0500983	-0.070569	0.208746
GLA|P06280	0.0255817	0.0459361	0.413554
GLB1|P16278	0.0086445	0.00806641	0.893874
GLCE|O94923	0.00153006	0.0015894	0.980541
GLDN|Q6ZMI3	0.00163016	0.00186094	0.973589
GLG1|Q92896	-0.0151827	-0.0520816	0.353831
GLO1|Q04760	0.0504872	0.0746595	0.183491
GLOD4|Q9HC38	0.0233251	0.053896	0.337291
GLRX|P35754	0.0473037	0.085952	0.125532
GLTP|Q9NZD2	0.0641891	0.0556162	0.420461
GLUL|P15104	0.0506031	0.0525395	0.373512
GM2A|P17900	0.00356719	0.00591868	0.91614
GMFB|P60983	0.0371147	0.110045	0.0495617
GMFG|O60234	0.000843049	0.000572959	0.994299
GNAL|P38405	-0.128674	-0.0684616	0.386686
GNAO1|P09471	0.159889	0.0959208	0.0955884
GNAS|O95467	-0.00321321	-0.00612273	0.91326
GNB1|P62873	-0.109266	-0.0931494	0.176632
GNB3|P16520	-0.0167648	-0.0133782	0.851986
GNG2|P59768	0.104261	0.06689	0.261209
GNPDA1|P46926	0.00982499	0.0108603	0.854398
GNPDA2|Q8TDQ7	0.0775589	0.0676814	0.393621
GNPTAB|Q3T906	-0.115023	-0.0817971	0.185184
GNPTG|Q9UJJ9	0.0052232	0.0183369	0.744236
GNRH1|P01148	-0.000849534	-0.000554765	0.993502
GNS|P15586	-0.00311466	-0.00477964	0.932236
GOLIM4|O00461	-0.00524539	-0.012047	0.83029
GOLM1|Q8NBJ4	0.0218109	0.0543728	0.333028
GORASP2|Q9H8Y8	0.0326122	0.0273042	0.680406
GOT1|P17174	0.0348683	0.0653271	0.24465
GOT2|P00505	-0.0462924	-0.0638581	0.255444
GP1BA|P07359	-0.116836	-0.0696514	0.220629
GPC1|P35052	0.00430436	0.00910141	0.871368
GPC3|P51654	0.117151	0.100272	0.219024
GPC4|O75487	0.0448238	0.0817671	0.145085
GPC5|P78333	0.0488618	0.039155	0.520977
GPC6|Q9Y625	-0.0184895	-0.0208359	0.726622
GPHN|Q9NQX3	-0.140938	-0.0737123	0.267679
GPI|P06744	0.022435	0.0436782	0.436907
GPIHBP1|Q8IV16	0.0159403	0.0162559	0.77594
GPLD1|P80108	-0.000309923	-0.000352186	0.995001
GPM6A|P51674	-0.102759	-0.0839605	0.196794
GPM6B|Q13491	0.087907	0.0402573	0.613256
GPN1|Q9HCN4	0.0406682	0.0357382	0.582472
GPNMB|Q14956	-0.0278104	-0.0383598	0.494803
GPR158|Q5T848	-0.0247106	-0.0380177	0.498662
GPR180|Q86V85	0.000797471	0.00145699	0.979321
GPR37|O15354	0.00963409	0.015473	0.783095
GPR37L1|O60883	-0.0223852	-0.0245231	0.662589
GPRC5B|Q9NZH0	0.0241554	0.0240598	0.672549
GPX3|P22352	-0.0127734	-0.0318329	0.571077
GRB2|P62993	-0.0184707	-0.0432983	0.440909
GREM1|O60565	-0.00775649	-0.00872309	0.876671
GRIA2|P42262	-0.0290529	-0.0546876	0.330232
GRIA3|P42263	-0.0143439	-0.00921027	0.876327
GRIA4|P48058	-0.0136427	-0.0162016	0.773153
GRID2|O43424	-0.0369076	-0.0329615	0.557499
GRM1|Q13255	0.0472717	0.0470464	0.528258
GRM5|P41594	0.100886	0.0622659	0.36929
GRN|P28799	-0.0167992	-0.0365389	0.515524
GRP|P07492	0.0636428	0.0645592	0.254792
GSN|P06396	0.0193732	0.0388972	0.488773
GSR|P00390	-0.0458968	-0.0832573	0.137872
GSS|P48637	0.0375697	0.0859261	0.125646
GSTM2|P28161	0.0306681	0.0466054	0.406775
GSTM3|P21266	0.0857802	0.0430758	0.481724
GSTO1|P78417	0.0299758	0.0353359	0.529455
GSTP1|P09211	-0.00976855	-0.0200836	0.720843
GSTT1|P30711	0.0255526	0.0149497	0.811852
GTF2IRD2|Q86UP8	0.0321173	0.0301692	0.593727
GUCA2A|Q02747	-0.0112344	-0.00783894	0.894258
GXYLT1|Q4G148	-2.46682e-05	-3.30086e-05	0.999531
GYG1|P46976	0.0291325	0.0178096	0.751346
GYPA|P02724	0.0187519	0.00727796	0.905777
H6PD|O95479	-0.052868	-0.0610684	0.293371
HABP2|Q14520	-0.0367597	-0.0367809	0.512744
HACD3|Q9P035	0.0241478	0.0329953	0.557095
HAGH|Q16775	-0.0220752	-0.024709	0.66019
HAMP|P81172	-0.0492902	-0.0570261	0.309941
HAPLN1|P10915	0.0338415	0.0216785	0.721402
HAPLN2|Q9GZV7	-0.0244468	-0.0402536	0.473732
HAPLN3|Q96S86	0.0560501	0.0359665	0.579264
HAPLN4|Q86UW8	0.0172018	0.0206298	0.71358
HAVCR2|Q8TDQ0	-0.0166489	-0.0376863	0.502415
HBA1|P69905	-0.0575531	-0.0130655	0.816187
HBB|P68871	-0.0609673	-0.01314	0.815158
HBD|P02042	-0.0478668	-0.0129869	0.817275
HBE1|P02100	0.0126878	0.0041758	0.957678
HBEGF|Q99075	-0.0884025	-0.124881	0.0266717
HBG1|P69891	-0.0242627	-0.00703317	0.900425
HBG2|P69892	-0.206675	-0.0690957	0.330952
HCN1|O60741	0.0369102	0.0337108	0.554957
HCRT|O43612	-0.0246795	-0.0300089	0.624784
HDHD2|Q9H0R4	0.0391955	0.0770175	0.172034
HEBP2|Q9Y5Z4	-0.0175372	-0.0310407	0.580701
HEG1|Q9ULI3	0.00714344	0.0126949	0.821313
HEPACAM|Q14CZ8	-0.002616	-0.00560385	0.920586
HEPH|Q9BQS7	0.0361435	0.0423047	0.459447
HERC1|Q15751	-0.0481595	-0.0356013	0.628578
HEXA|P06865	-0.00140523	-0.00214645	0.969539
HEXB|P07686	0.00962096	0.0173507	0.75755
HGFAC|Q04756	0.00298956	0.00284959	0.959568
HHIP|Q96QV1	0.0466682	0.0406706	0.471981
HHIPL1|Q96JK4	-0.0103364	-0.0103037	0.880047
HIBADH|P31937	-0.00112206	-0.00150849	0.97859
HILPDA|Q9Y5L2	-0.0644657	-0.0540599	0.365757
HINT1|P49773	-0.0589925	-0.0368295	0.532176
HIST1H1B|P16401	-0.076545	-0.0601861	0.297166
HIST1H1D|P16402	-0.149024	-0.0881702	0.116032
HIST1H2AB|P04908	-0.105786	-0.0506571	0.37252
HIST1H2BK|O60814	-0.112391	-0.0607954	0.278995
HIST1H4A|P62805	-0.103535	-0.0543213	0.333487
HIST3H3|Q16695	-0.105385	-0.0529074	0.371006
HK1|P19367	0.0275656	0.0473914	0.398899
HLA-A|P01892	-0.0741179	-0.0525118	0.349863
HLA-A|P05534	0.0235885	0.0186566	0.739936
HLA-A|P30455	-0.0325095	-0.0256943	0.653306
HLA-B|P30461	0.133676	0.0453986	0.513937
HLA-B|Q29718	-0.0896367	-0.0815193	0.146311
HLA-C|P10321	-0.035823	-0.0291846	0.607571
HLA-C|P30504	-0.224196	-0.127055	0.0232331
HLA-C|Q07000	0.0298103	0.0193354	0.751799
HLA-DPA1|P20036	-0.0756153	-0.0764741	0.338014
HLA-DPB1|P04440	-0.0645293	-0.0480389	0.554097
HLA-DRA|P01903	-0.124826	-0.117169	0.0364651
HLA-DRB1|P01912	0.0160772	0.0137568	0.806649
HLA-DRB1|P13760	-0.17147	-0.122104	0.0292237
HLA-E|P13747	0.00912721	0.0131725	0.81471
HMCN1|Q96RW7	-0.00084672	-0.00198453	0.971836
HMCN2|Q8NDA2	-0.0051251	-0.0038521	0.953464
HNRNPA2B1|P22626	-0.064872	-0.0454379	0.432194
HNRNPK|P61978	0.229812	0.116238	0.142001
HP|P00738	-0.112204	-0.0450776	0.422345
HPCAL1|P37235	-0.0488676	-0.0646875	0.24931
HPR|P00739	0.0150321	0.00891181	0.874025
HPRT1|P00492	0.0413524	0.079138	0.158506
HPX|P02790	-0.00352558	-0.00369902	0.947531
HRC|P23327	-0.0265207	-0.0124188	0.850764
HRG|P04196	0.00910399	0.00793755	0.8877
HRNR|Q86YZ3	-0.119399	-0.0682134	0.274062
HS3ST1|O14792	0.0251947	0.030098	0.620508
HS6ST1|O60243	-0.0117576	-0.0225269	0.688557
HS6ST2|Q96MM7	-0.0143574	-0.0182658	0.745194
HS6ST3|Q8IZP7	-0.0299137	-0.0447054	0.426191
HSP90AA1|P07900	-0.0037054	-0.00606059	0.914137
HSP90AB1|P08238	0.0936458	0.13622	0.0149007
HSP90B1|P14625	0.0207773	0.0349049	0.534492
HSPA13|P48723	0.0132238	0.0323322	0.565051
HSPA1A|P0DMV8	-0.0557746	-0.0393934	0.483241
HSPA2|P54652	0.0138106	0.0231163	0.680849
HSPA4|P34932	0.00140371	0.0011723	0.983413
HSPA5|P11021	-0.0028559	-0.0107131	0.848841
HSPA8|P11142	-0.0120386	-0.0218082	0.697998
HSPB1|P04792	0.0457104	0.0496133	0.377135
HSPE1|P61604	0.0348049	0.0692532	0.217379
HSPG2|P98160	0.0165605	0.0448111	0.425096
HTRA1|Q92743	0.0245022	0.0687598	0.220681
HYAL1|Q12794	0.0153185	0.0316633	0.573131
HYOU1|Q9Y4L1	-0.00175827	-0.0059449	0.91577
ICAM1|P05362	-0.0112482	-0.0192309	0.732232
ICAM2|P13598	-0.0288063	-0.066749	0.23451
ICAM5|Q9UMF0	-0.0424394	-0.0613826	0.274369
ICOSLG|O75144	-0.0108614	-0.0171818	0.759837
IDH1|O75874	0.0345021	0.0822665	0.142636
IDS|P22304	-0.0137336	-0.0296158	0.598197
IDUA|P35475	0.0974413	0.0770571	0.186887
IFI27L2|Q9H2X8	0.0287379	0.0367112	0.574686
IFI30|P13284	-0.0129736	-0.0150297	0.789161
IFI6|P09912	-0.0497113	-0.0474465	0.39835
IFNAR1|P17181	-0.0349844	-0.0377468	0.511344
IFNAR2|P48551	-0.0287208	-0.0574901	0.306014
IFNGR1|P15260	-0.0242738	-0.0375589	0.571762
IGDCC4|Q8TDY8	0.0606906	0.0500704	0.37275
IGF1|P05019	-0.0119082	-0.0175885	0.755841
IGF1R|P08069	0.00760817	0.00531828	0.934267
IGF2|P01344	-0.0135117	-0.0279263	0.619246
IGF2R|P11717	-0.00483435	-0.0223377	0.691038
IGFALS|P35858	0.0119925	0.0109159	0.846016
IGFBP1|P08833	0.00160218	0.00140232	0.981162
IGFBP2|P18065	-0.0157421	-0.0357271	0.524904
IGFBP3|P17936	0.0187368	0.0233487	0.677819
IGFBP4|P22692	-0.00873921	-0.0230292	0.681987
IGFBP5|P24593	-0.00662133	-0.0134447	0.810953
IGFBP6|P24592	-0.0675663	-0.0892853	0.111473
IGFBP7|Q16270	0.00421899	0.00525613	0.925499
IGFBPL1|Q8WX77	-0.0332341	-0.040035	0.476139
IGFLR1|Q9H665	0.0367062	0.0393518	0.58202
IGHA1|P01876	-0.0435331	-0.022401	0.690207
IGHA2|P01877	-0.0786641	-0.0400323	0.476168
IGHD|P01880	0.00547013	0.00213791	0.96966
IGHG1|P01857	-0.0157791	-0.0127832	0.820091
IGHG2|P01859	-0.0717531	-0.0439485	0.434072
IGHG3|P01860	-0.0218279	-0.0123618	0.825926
IGHG4|P01861	-0.104445	-0.0434075	0.439757
IGHM|P01871	0.071505	0.0316688	0.573064
IGHV1-18|A0A0C4DH31	-0.0188346	-0.0144892	0.796574
IGHV1-2|P23083	-0.049469	-0.0348777	0.534811
IGHV1-24|A0A0C4DH33	-0.0981802	-0.0686369	0.221509
IGHV1-3|A0A0C4DH29	-0.0187472	-0.013461	0.811905
IGHV1-46|P01743	0.0634461	0.0482273	0.390624
IGHV1-58|A0A0C4DH39	-0.0867515	-0.051318	0.360942
IGHV1-69|P01742	-0.113107	-0.0535046	0.340816
IGHV1-69D|A0A0B4J2H0	-0.00808488	-0.00504323	0.933773
IGHV1-8|P0DP01	-0.0740507	-0.0268134	0.669385
IGHV2-26|A0A0B4J1V2	-0.0365834	-0.0220483	0.694838
IGHV2-5|P01817	-0.0669422	-0.0401272	0.475123
IGHV2-70|P01814	-0.034375	-0.0170313	0.761877
IGHV2-70D|A0A0C4DH43	0.166363	0.0536269	0.339712
IGHV3-11|P01762	0.0387979	0.0270113	0.630779
IGHV3-13|P01766	-0.0463948	-0.0355554	0.526899
IGHV3-15|A0A0B4J1V0	-0.0138215	-0.0115547	0.837126
IGHV3-20|A0A0C4DH32	-0.0877197	-0.0506254	0.367467
IGHV3-21|A0A0B4J1V1	-0.0102405	-0.00748222	0.894103
IGHV3-23|P01764	-0.0380489	-0.0248121	0.658861
IGHV3-30|P01768	-0.00425074	-0.00349579	0.95041
IGHV3-43|A0A0B4J1X8	-0.0239442	-0.020278	0.718255
IGHV3-43D|P0DP04	-0.0534214	-0.0389882	0.487756
IGHV3-48|P01763	-0.0169109	-0.00977451	0.861946
IGHV3-49|A0A0A0MS15	-0.0160921	-0.0104273	0.852828
IGHV3-53|P01767	0.151992	0.103177	0.0982011
IGHV3-64|A0A075B6Q5	0.0111588	0.0097593	0.862159
IGHV3-64D|A0A0J9YX35	-0.0284336	-0.024318	0.665238
IGHV3-66|A0A0C4DH42	-0.0492127	-0.0322682	0.565822
IGHV3-7|P01780	-0.0201368	-0.013845	0.805434
IGHV3-72|A0A0B4J1Y9	-0.00962701	-0.00764901	0.891757
IGHV3-73|A0A0B4J1V6	-0.054614	-0.0677717	0.227402
IGHV3-74|A0A0B4J1X5	0.0428528	0.0267911	0.633568
IGHV3-9|P01782	-0.0339062	-0.0285288	0.611704
IGHV4-28|A0A0C4DH34	-0.00869993	-0.00644939	0.908652
IGHV4-30-2|A0A087WSY4	-0.0402514	-0.0196823	0.730384
IGHV4-30-4|P0DP06	-0.0132431	-0.0052599	0.931061
IGHV4-34|P06331	-0.0799925	-0.0492978	0.38018
IGHV4-38-2|P0DP08	-0.151057	-0.0804546	0.162431
IGHV4-39|P01824	-0.0608104	-0.0401028	0.475392
IGHV4-4|A0A075B6R2	-0.0177952	-0.0121046	0.829491
IGHV4-61|A0A0C4DH41	0.0241607	0.013861	0.806424
IGHV5-10-1|A0A0J9YXX1	0.00837293	0.0028406	0.959695
IGHV5-51|A0A0C4DH38	0.0361267	0.024107	0.667969
IGHV6-1|A0A0B4J1U7	-0.00555953	-0.00335742	0.952371
IGHV7-4-1|A0A0J9YVY3	-0.200687	-0.0808838	0.174054
IGKC|P01834	-0.0240017	-0.0188457	0.737396
IGKJ1|A0A0A0MT89	-0.10199	-0.0701726	0.21132
IGKV1-12|A0A0C4DH73	0.00425782	0.00377239	0.946492
IGKV1-16|P04430	-0.07115	-0.0498815	0.374558
IGKV1-27|A0A075B6S5	-0.071515	-0.0544432	0.332401
IGKV1-39|P01597	-0.0339455	-0.0221506	0.693494
IGKV1-5|P01602	-0.128341	-0.112387	0.0448807
IGKV1-6|A0A0C4DH72	0.00581971	0.00338105	0.952036
IGKV1-8|A0A0C4DH67	0.039046	0.0376982	0.526913
IGKV1-9|A0A0C4DH69	-0.0419147	-0.0323713	0.564581
IGKV1D-13|A0A0B4J2D9	-0.0585862	-0.038372	0.506489
IGKV1D-17|A0A075B6S4	0.000786604	0.000493041	0.994265
IGKV1D-33|P01593	-0.0280035	-0.0237211	0.672975
IGKV2-24|A0A0C4DH68	0.00177836	0.00142357	0.979795
IGKV2-28|A0A075B6P5	0.0187691	0.0161716	0.773562
IGKV2-29|A2NJV5	0.0375106	0.0180935	0.78035
IGKV2-30|P06310	-0.0131769	-0.0124083	0.825281
IGKV2-40|A0A087WW87	0.0479068	0.0345893	0.538196
IGKV2D-26|A0A0A0MRZ7	-0.255321	-0.139532	0.017043
IGKV2D-29|A0A075B6S2	-0.0196697	-0.0103681	0.853654
IGKV3-11|P04433	0.0363455	0.0238053	0.671881
IGKV3-15|P01624	-0.0433467	-0.0289082	0.606975
IGKV3-20|P01619	-0.0224068	-0.0178388	0.750952
IGKV3D-15|A0A087WSY6	0.0167493	0.00858304	0.880554
IGKV3D-20|A0A0C4DH25	0.00424487	0.0033409	0.952605
IGKV3D-7|A0A0C4DH55	0.0454986	0.0296755	0.597459
IGKV4-1|P06312	-0.0604398	-0.0477919	0.394921
IGKV6-21|A0A0C4DH24	-0.0482102	-0.0324476	0.563663
IGKV6D-21|A0A0A0MT36	0.0503866	0.0229103	0.683539
IGLC3|P0DOY3	-0.0281994	-0.0175142	0.755338
IGLC7|A0M8Q6	0.00422706	0.0020915	0.970319
IGLL1|P15814	-0.0282544	-0.0183106	0.74459
IGLL5|B9A064	-0.0302033	-0.0217478	0.698794
IGLON5|A6NGN9	0.0136429	0.0415725	0.459352
IGLV1-36|A0A0B4J1U3	0.0735239	0.0536424	0.383542
IGLV1-40|P01703	-0.036555	-0.0402953	0.473273
IGLV1-44|P01699	0.0122651	0.00926596	0.869063
IGLV1-47|P01700	0.0278847	0.022181	0.693095
IGLV1-51|P01701	0.074377	0.0461193	0.411692
IGLV10-54|A0A075B6I4	-0.0275726	-0.00857072	0.878808
IGLV2-11|P01706	-0.053226	-0.032992	0.557135
IGLV2-18|A0A075B6J9	-0.0547645	-0.0396066	0.480874
IGLV2-23|P01705	-0.055641	-0.0421078	0.453586
IGLV2-8|P01709	-0.0535653	-0.0371386	0.50865
IGLV3-1|P01715	0.0236418	0.015582	0.781605
IGLV3-12|A0A075B6K2	-0.0948113	-0.0449964	0.423183
IGLV3-19|P01714	-0.0610989	-0.0432665	0.441246
IGLV3-21|P80748	-0.00149413	-0.000946937	0.986559
IGLV3-22|A0A075B6J6	-0.0568946	-0.0393276	0.581289
IGLV3-25|P01717	0.00715403	0.0056338	0.920163
IGLV3-27|P01718	-0.0130182	-0.0100856	0.857598
IGLV3-9|A0A075B6K5	0.0724892	0.0403452	0.472725
IGLV4-60|A0A075B6I1	-0.0255091	-0.0110529	0.847055
IGLV4-69|A0A075B6H9	0.00248908	0.00145127	0.979402
IGLV5-37|A0A075B6J1	-0.124789	-0.0754635	0.254348
IGLV5-45|A0A087WSX0	0.0656489	0.0355835	0.526572
IGLV6-57|P01721	0.0190977	0.0127509	0.820538
IGLV7-43|P04211	0.136943	0.0728604	0.202241
IGLV7-46|A0A075B6I9	0.0207312	0.0120948	0.829627
IGLV8-61|A0A075B6I0	0.0359341	0.0160121	0.775735
IGLV9-49|A0A0B4J1Y8	0.000527202	0.000275293	0.996092
IGSF1|Q8N6C5	0.0198923	0.0418713	0.456129
IGSF11|Q5DX21	-0.00914246	-0.0155429	0.78214
IGSF21|Q96ID5	-0.00758317	-0.0146445	0.794442
IGSF8|Q969P0	0.00218529	0.00579862	0.917835
IL13RA1|P78552	0.00121265	0.00107747	0.987148
IL18BP|O95998	-0.0603745	-0.108525	0.0528137
IL1R1|P14778	0.0212981	0.0154025	0.826498
IL1R2|P27930	0.0956823	0.0724635	0.266515
IL1RAP|Q9NPH3	0.0309316	0.0388761	0.489009
IL1RAPL1|Q9NZN1	-0.0279754	-0.042912	0.45008
IL34|Q6ZMJ4	0.0389994	0.0206661	0.754715
IL6R|P08887	-0.0631133	-0.106505	0.0574095
IL6ST|P40189	-0.00804603	-0.0174022	0.756852
ILDR2|Q71H61	0.0287768	0.0151805	0.82244
IMPA1|P29218	0.0376153	0.100601	0.0727668
IMPAD1|Q9NX62	0.014991	0.0304701	0.587679
INAFM1|C9JVW0	-0.0726906	-0.107131	0.0559509
INAFM2|P0DMQ5	-0.0143362	-0.031458	0.575622
INHBA|P08476	0.0018151	0.00183971	0.97389
INHBB|P09529	-0.00485453	-0.00476881	0.936228
INHBC|P55103	0.148694	0.101668	0.158368
INSR|P06213	-0.0856169	-0.0736862	0.276508
IQGAP1|P46940	-0.180896	-0.0981473	0.211188
ISLR|O14498	0.0121929	0.0373621	0.5061
ISLR2|Q6UXK2	-0.0189	-0.0386361	0.491698
ISM1|B1AKI9	-0.0919888	-0.0720819	0.387254
ITFG1|Q8TB96	-0.122968	-0.137139	0.0493414
ITGA1|P56199	-0.0172906	-0.0088393	0.88612
ITGA6|P23229	0.0485714	0.0434666	0.464038
ITGA7|Q13683	0.039926	0.0723085	0.197715
ITGAM|P11215	0.126142	0.125029	0.0355302
ITGAV|P06756	-0.0272049	-0.01913	0.802731
ITGB1|P05556	0.00755189	0.0217075	0.699326
ITGB2|P05107	0.0755024	0.105859	0.0589468
ITGB4|P16144	-0.0648826	-0.0599456	0.301536
ITGBL1|O95965	-0.0149064	-0.0243594	0.664704
ITIH1|P19827	0.0195432	0.0152079	0.786721
ITIH2|P19823	0.0559302	0.042657	0.447713
ITIH3|Q06033	-0.0307981	-0.0273334	0.626709
ITIH4|Q14624	0.039783	0.0338472	0.546954
ITIH5|Q86UX2	-0.00613496	-0.0141355	0.801436
ITLN1|Q8WWA0	0.0189722	0.0155133	0.806413
ITM2A|O43736	-0.0101125	-0.0168472	0.764375
ITM2B|Q9Y287	0.0123178	0.0228047	0.68492
ITM2C|Q9NQX7	0.00177074	0.00388141	0.944948
ITPA|Q9BY32	0.141257	0.0835298	0.26764
IZUMO4|Q1ZYL8	-0.0409422	-0.0358158	0.5769
JAG1|P78504	-0.00349177	-0.0108503	0.84693
JAG2|Q9Y219	0.0155246	0.0164288	0.792051
JAM2|P57087	0.0136132	0.0430533	0.443502
JAM3|Q9BX67	0.00647931	0.0149889	0.78972
JAML|Q86YT9	0.0319531	0.0308667	0.584616
JCHAIN|P01591	0.00290708	0.00141946	0.979853
JMJD8|Q96S16	-0.0137345	-0.0140222	0.833947
JPT1|Q9UK76	-0.0819247	-0.0729355	0.195972
JUP|P14923	-0.160879	-0.0736621	0.353072
KCNE5|Q9UJ90	0.00375265	0.00328151	0.955937
KCT2|Q8NC54	0.113985	0.0858851	0.137121
KCTD12|Q96CX2	0.0184882	0.0237517	0.687621
KCTD16|Q68DU8	0.02579	0.0346324	0.602108
KDR|P35968	-0.010482	-0.0122627	0.830007
KIAA0319|Q5VV43	-0.00776884	-0.0146157	0.794838
KIAA0319L|Q8IZA0	0.00499021	0.0154397	0.78355
KIAA1549L|Q6ZVL6	-0.0172555	-0.0243444	0.664896
KIR3DL3|Q8N743	0.0179521	0.0195041	0.760362
KIRREL3|Q8IZU9	-0.056694	-0.0324863	0.658073
KIT|P10721	-0.00194647	-0.00406394	0.942364
KITLG|P21583	0.0272701	0.038118	0.497529
KLK10|O43240	0.0664849	0.0835156	0.13665
KLK11|Q9UBX7	0.00438355	0.00457443	0.935139
KLK6|Q92876	-0.0130962	-0.025198	0.653897
KLK7|P49862	-0.0486878	-0.0671957	0.231386
KLKB1|P03952	0.0278427	0.0284446	0.612755
KNG1|P01042	0.0209289	0.0210479	0.708038
KREMEN1|Q96MU8	-0.0258699	-0.0273392	0.626636
KRT1|P04264	0.00262672	0.00110015	0.984385
KRT10|P13645	0.00848546	0.00402635	0.942896
KRT14|P02533	0.0711216	0.0385062	0.495901
KRT16|P08779	0.0829806	0.0415702	0.459377
KRT17|Q04695	0.0361737	0.016347	0.787262
KRT2|P35908	0.0732494	0.0374097	0.505559
KRT23|Q9C075	-0.246975	-0.109106	0.150636
KRT5|P13647	0.0437236	0.0215064	0.701977
KRT6B|P04259	-0.00786377	-0.00362482	0.948582
KRT9|P35527	-0.00500442	-0.00233063	0.966927
L1CAM|P32004	0.00346566	0.0071044	0.899421
LAIR1|Q6GTX8	-0.0289499	-0.0394886	0.482184
LAMA2|P24043	0.0133238	0.0444973	0.42835
LAMA3|Q16787	-0.0431458	-0.0301583	0.592682
LAMA4|Q16363	0.00994564	0.026331	0.639411
LAMA5|O15230	0.00119874	0.002702	0.961661
LAMB1|P07942	-0.000808356	-0.00247296	0.964908
LAMB2|P55268	0.00222184	0.00899177	0.872904
LAMC1|P11047	-0.000628176	-0.00229687	0.967406
LAMC3|Q9Y6N6	0.0118404	0.0246929	0.660398
LAMP1|P11279	-0.025704	-0.0434669	0.439131
LAMP2|P13473	-0.0177782	-0.0239679	0.669771
LAMP5|Q9UJQ1	-0.0460034	-0.0662049	0.238355
LAMTOR3|Q9UHA4	-0.0293788	-0.0358487	0.527456
LAP3|P28838	-0.0540467	-0.0622749	0.275134
LARGE1|O95461	-0.0726832	-0.0706016	0.335655
LASP1|Q14847	-0.132661	-0.124382	0.0613551
LAYN|Q6UX15	-0.0155331	-0.0195144	0.728438
LBP|P18428	0.0595503	0.0458353	0.41458
LCAT|P04180	0.00801364	0.0136614	0.807964
LCN2|P80188	0.00126676	0.00148711	0.978893
LCP1|P13796	0.00540384	0.00865208	0.877667
LDHA|P00338	0.0441505	0.1183	0.0346842
LDHB|P07195	0.0312115	0.0778333	0.165504
LDLR|P01130	-0.0348018	-0.0674228	0.22981
LDLRAD3|Q86YD5	0.00199498	0.00210329	0.970531
LECT2|O14960	-0.0835597	-0.0615888	0.275809
LEFTY2|O00292	0.0310808	0.0234835	0.679955
LEP|P41159	0.274321	0.118855	0.0928587
LFNG|Q8NES3	0.0169771	0.0462613	0.410252
LGALS1|P09382	0.0227098	0.0561823	0.317166
LGALS3|P17931	0.00431266	0.00757108	0.892853
LGALS3BP|Q08380	-0.00695469	-0.0159895	0.776043
LGI1|O95970	0.0154315	0.0335907	0.549999
LGI2|Q8N0V4	0.0283728	0.0138789	0.860852
LGI3|Q8N145	-0.00524043	-0.00515446	0.929514
LGMN|Q99538	-0.0320782	-0.044697	0.426277
LHPP|Q9H008	-0.00773698	-0.0161675	0.773618
LIFR|P42702	-0.149448	-0.102	0.0873182
LILRA2|Q8N149	0.0403571	0.0636099	0.2573
LILRA3|Q8N6C8	-0.0619418	-0.0467469	0.504628
LILRB1|Q8NHL6	-0.00236266	-0.00191757	0.978665
LILRB4|Q8NHJ6	-0.00536708	-0.010017	0.858558
LILRB5|O75023	-0.0505066	-0.0382105	0.604599
LINGO1|Q96FE5	-0.0266033	-0.0334901	0.551195
LINGO2|Q7L985	0.100572	0.0926498	0.143284
LINGO3|P0C6S8	-0.0199444	-0.0359844	0.521921
LIPA|P38571	0.0444079	0.0542958	0.333713
LIPG|Q9Y5X9	0.0337406	0.0269869	0.633797
LIPH|Q8WWY8	-0.0211414	-0.0111151	0.878069
LMAN1|P49257	0.0171239	0.0441504	0.431962
LMAN2|Q12907	0.00684503	0.017855	0.750732
LMNA|P02545	0.234047	0.135416	0.0691251
LNPEP|Q9UIQ6	0.0157352	0.0254488	0.652747
LOXL1|Q08397	0.00480269	0.00722673	0.898182
LOXL3|P58215	-0.0533554	-0.0900169	0.10856
LPA|P08519	-0.046238	-0.0426413	0.447881
LPL|P06858	-0.0108612	-0.0182615	0.745252
LPP|Q93052	0.130373	0.0901489	0.263061
LRFN1|Q9P244	0.127898	0.070199	0.276715
LRFN2|Q9ULH4	-0.0460035	-0.068128	0.224962
LRFN5|Q96NI6	0.0763758	0.0720065	0.26955
LRG1|P02750	0.0338453	0.0271907	0.62851
LRIG1|Q96JA1	-0.152826	-0.171873	0.00235422
LRIG2|O94898	0.0139649	0.0188351	0.740755
LRP1|Q07954	0.00303802	0.0125451	0.823386
LRP11|Q86VZ4	-0.00988104	-0.0240388	0.668852
LRP1B|Q9NZR2	0.00657445	0.0176117	0.754019
LRP2|P98164	0.0216809	0.0289626	0.606297
LRP4|O75096	0.0321624	0.0587961	0.295139
LRP6|O75581	0.216728	0.131201	0.0826204
LRP8|Q14114	-0.0227151	-0.0633695	0.259106
LRPAP1|P30533	0.170995	0.114086	0.0711799
LRRC17|Q8N6Y2	0.0327968	0.0280191	0.64917
LRRC4|Q9HBW1	-0.005103	-0.00911605	0.871162
LRRC4B|Q9NT99	-0.0256021	-0.0444775	0.428555
LRRC4C|Q9HCJ2	-0.128047	-0.0921825	0.127969
LRRN1|Q6UXK5	0.00799677	0.0232476	0.679137
LRRTM1|Q86UE6	-0.0957954	-0.0737338	0.2138
LRRTM2|O43300	-0.0250057	-0.0558373	0.320151
LRTM2|Q8N967	-0.058548	-0.076882	0.170751
LSAMP|Q13449	-0.00634212	-0.0116469	0.835845
LSP1|P33241	-0.0539628	-0.027085	0.737148
LSR|Q86X29	-0.0219324	-0.0584554	0.29795
LTA4H|P09960	0.00877249	0.0153831	0.784324
LTBP1|Q14766	0.0245135	0.0583493	0.29883
LTBP2|Q14767	0.0059143	0.0107193	0.848756
LTBP3|Q9NS15	-0.0391251	-0.0884349	0.114937
LTBP4|Q8N2S1	0.0144757	0.0374013	0.505655
LTF|P02788	-0.037962	-0.0325834	0.562031
LUM|P51884	0.0101023	0.0129587	0.817664
LUZP2|Q86TE4	-0.0337519	-0.0318647	0.663365
LY6D|Q14210	0.00719807	0.00655106	0.922504
LY6E|Q16553	0.00757	0.0114505	0.838576
LY6H|O94772	-0.0763808	-0.0875307	0.118711
LY75|O60449	0.000542741	0.00106919	0.984824
LY86|O95711	-0.147568	-0.0842688	0.241491
LY96|Q9Y6Y9	-0.0513164	-0.0460993	0.479059
LYNX1|P0DP58	-0.0168722	-0.0305821	0.586305
LYPD1|Q8N2G4	0.0882611	0.0939264	0.108011
LYPD6B|Q8NI32	-0.0272931	-0.0191676	0.737999
LYSMD3|Q7Z3D4	0.00997875	0.0164993	0.769102
LYVE1|Q9Y5Y7	0.0210386	0.0330382	0.556583
LYZ|P61626	-0.0428586	-0.0438048	0.435578
MAG|P20916	-0.00888915	-0.0187112	0.739203
MAMDC2|Q7Z304	0.0144001	0.0304123	0.588388
MAN1A1|P33908	-0.0189522	-0.0540023	0.336337
MAN1A2|O60476	-0.00164214	-0.00607928	0.913873
MAN1B1|Q9UKM7	0.00633381	0.0233347	0.678001
MAN1C1|Q9NR34	-0.000179302	-0.000457715	0.993503
MAN2A1|Q16706	0.0046673	0.0184202	0.743114
MAN2A2|P49641	0.0107586	0.0209914	0.708786
MAN2B1|O00754	0.0316526	0.0546715	0.330375
MAN2B2|Q9Y2E5	-0.0247153	-0.0415166	0.459957
MANBA|O00462	-0.00366506	-0.00904163	0.872205
MANEA|Q5SRI9	0.0558328	0.0533233	0.350199
MANEAL|Q5VSG8	-0.0370701	-0.101286	0.0708277
MANF|P55145	0.0156103	0.0236762	0.679455
MANSC1|Q9H8J5	0.000182284	0.000407817	0.994211
MAP1B|P46821	0.0127255	0.00929256	0.874367
MAP1LC3B|Q9GZQ8	-0.019536	-0.0218417	0.708705
MAP2|P11137	-0.0216902	-0.0142739	0.846259
MAP4|P27816	0.0572847	0.0476917	0.528459
MAPK1|P28482	0.00620849	0.00539696	0.929662
MAPT|P10636	0.00895482	0.0077888	0.889791
MARCKS|P29966	0.0462888	0.140594	0.011946
MARCKSL1|P49006	0.00399187	0.00474321	0.940157
MARCO|Q9UEW3	0.0409594	0.047634	0.40947
MARF1|Q9Y4F3	-0.0143795	-0.0168226	0.830702
MASP1|P48740	-0.00916773	-0.0160147	0.7757
MASP2|O00187	-0.00639024	-0.0047015	0.933657
MAT2A|P31153	-0.0936603	-0.122077	0.0374065
MATN2|O00339	0.0133313	0.0299858	0.593632
MATN3|O15232	0.0616298	0.0967641	0.0874333
MB|P02144	-0.107534	-0.0414998	0.460138
MBL2|P11226	0.0168913	0.0116605	0.839019
MBP|P02686	-0.0465499	-0.0365516	0.522089
MCAM|P43121	-0.0151856	-0.0287163	0.609364
MCFD2|Q8NI22	0.0214504	0.0543533	0.333201
MCMBP|Q9BTE3	0.17303	0.158622	0.0324562
MDGA1|Q8NFP4	-0.00704212	-0.0152543	0.786087
MDGA2|Q7Z553	-0.0174254	-0.0431693	0.442273
MDH1|P40925	0.0338343	0.067333	0.230432
MDH2|P40926	-0.0111202	-0.0171221	0.760646
MDK|P21741	0.00469806	0.00915886	0.870563
ME1|P48163	0.026757	0.0497525	0.375797
MEGF10|Q96KG7	-0.0279197	-0.0588721	0.294514
MEGF11|A6BM72	0.0613296	0.0479508	0.444928
MEGF6|O75095	-0.111062	-0.082112	0.230526
MEGF8|Q7Z7M0	-0.0273419	-0.0507339	0.36644
MEGF9|Q9H1U4	-0.0161773	-0.039007	0.487546
MELTF|P08582	-0.000279068	-0.00071595	0.989838
MENT|Q9BUN1	-0.0353164	-0.0549232	0.330453
MEP1A|Q16819	0.0570382	0.0513003	0.361107
MEPE|Q9NQ76	0.0599288	0.0423544	0.590236
MERTK|Q12866	-0.00305507	-0.00839699	0.881247
MESD|Q14696	-0.0107418	-0.0316732	0.573011
MET|P08581	0.00814697	0.0243486	0.664842
METRN|Q9UJH8	-0.00112715	-0.00239597	0.966
METRNL|Q641Q3	-0.0181486	-0.045464	0.418375
METTL21A|Q8WXB1	-0.0701366	-0.0830977	0.267419
METTL24|Q5JXM2	-0.11585	-0.0845942	0.271301
MEX3A|A1L020	0.0191472	0.0187919	0.818255
MFAP2|P55001	0.0993381	0.13477	0.0195332
MFAP4|P55083	-0.0301227	-0.0687763	0.22057
MFAP5|Q13361	-0.0383518	-0.0539064	0.337197
MFGE8|Q08431	0.00107157	0.00169515	0.975941
MFNG|O00587	-0.0919969	-0.0667216	0.253292
MFRP|Q9BY79	0.00921314	0.0128291	0.819456
MGARP|Q8TDB4	-0.061771	-0.0585637	0.303242
MGAT1|P26572	0.0313375	0.0638828	0.255259
MGAT2|Q10469	0.00778858	0.0190377	0.73482
MGAT3|Q09327	-0.015593	-0.0320036	0.569013
MGAT4A|Q9UM21	0.0557909	0.0698023	0.241805
MGAT4B|Q9UQ53	0.146505	0.107495	0.126874
MGAT5|Q09328	0.0243626	0.0765078	0.172848
MGAT5B|Q3V5L5	-0.0577511	-0.0366494	0.639224
MGP|P08493	0.0381185	0.0503762	0.369833
MGRN1|O60291	-0.0274023	-0.0227071	0.696249
MIA|Q16674	0.048985	0.0462884	0.409978
MIA3|Q5JRA6	-0.00282829	-0.00964805	0.863715
MICA|Q29983	0.0252217	0.0130727	0.865642
MIEN1|Q9BRT3	0.0925212	0.0499449	0.417224
MIF|P14174	0.0330755	0.0767736	0.171357
MILR1|Q7Z6M3	-0.00478526	-0.00488395	0.950204
MINPP1|Q9UNW1	0.00963248	0.0359058	0.522831
MLEC|Q14165	0.0112724	0.0272464	0.627807
MMP14|P50281	0.0119166	0.0269121	0.632035
MMP15|P51511	-0.00556015	-0.00749948	0.894697
MMP16|P51512	-0.0361777	-0.0424009	0.462873
MMP17|Q9ULZ9	-0.000108537	-0.000233494	0.996686
MMP19|Q99542	-0.146393	-0.110268	0.0876118
MMP2|P08253	0.00969879	0.021506	0.701982
MMP28|Q9H239	0.00446966	0.00731311	0.896972
MMP3|P08254	-0.0414017	-0.0325488	0.581581
MMRN1|Q13201	-0.0262539	-0.0265875	0.659517
MMRN2|Q9H8L6	0.0168875	0.0487908	0.385105
MOG|Q16653	-0.0254345	-0.0387356	0.490583
MOXD1|Q6UVY6	0.0332748	0.0463377	0.409478
MPI|P34949	0.0595618	0.103416	0.0650711
MPZ|P25189	0.0130189	0.0123597	0.825955
MPZL1|O95297	-0.0566173	-0.0505751	0.41674
MRC1|P22897	-0.00207213	-0.00407397	0.942221
MRC2|Q9UBG0	-0.0187832	-0.0695574	0.215361
MSLN|Q13421	-0.00953477	-0.00878766	0.875765
MSMP|Q1L6U9	-0.0176695	-0.011171	0.876508
MSN|P26038	0.0338531	0.0621719	0.268234
MST1|P26927	0.0640069	0.0512502	0.361577
MSTN|O14793	-0.0105363	-0.0275178	0.624383
MT1E|P04732	-0.042789	-0.0545598	0.331365
MT1F|P04733	-0.0991655	-0.113853	0.0421433
MT1HL1|P0DM35	-0.0222161	-0.0258419	0.660107
MT2A|P02795	-0.119693	-0.0995797	0.0757354
MT3|P25713	0.0200563	0.0287972	0.608356
MTOR|P42345	-0.0280618	-0.02782	0.628419
MTPN|P58546	0.0716321	0.0509361	0.463904
MTURN|Q8N3F0	0.183869	0.081234	0.269057
MXRA5|Q9NR99	-0.0749179	-0.0568258	0.381788
MXRA7|P84157	-0.0191415	-0.0511235	0.362767
MXRA8|Q9BRK3	-0.00363351	-0.0107926	0.847733
MYDGF|Q969H8	-0.0192748	-0.034666	0.537294
MYH11|P35749	0.106309	0.074059	0.231323
MYH9|P35579	-0.0318981	-0.0322712	0.565786
MYL12A|P19105	0.0594536	0.0487901	0.463496
MYL6|P60660	-0.0795612	-0.0615185	0.274065
MYLK|Q15746	0.020271	0.0199431	0.753208
MYOC|Q99972	-0.0460267	-0.0401063	0.475353
MYRF|Q9Y2G1	0.0491941	0.0871003	0.120541
NAGA|P17050	-0.022149	-0.036165	0.519834
NAGK|Q9UJ70	0.0847927	0.052157	0.425137
NAGLU|P54802	-0.0347702	-0.0681935	0.224516
NAGPA|Q9UK23	-0.0263976	-0.0287122	0.609415
NAPA|P54920	-0.0567958	-0.0328088	0.620606
NAV1|Q8NEY1	-0.094387	-0.115392	0.0679811
NAXD|Q8IW45	0.000213601	0.000196591	0.997392
NAXE|Q8NCW5	0.0344354	0.0623719	0.266695
NBL1|P41271	-0.00872962	-0.0126102	0.822485
NBPF6|Q5VWK0	0.054326	0.0533913	0.495811
NBR1|Q14596	-0.0797742	-0.0809277	0.159273
NCAM1|P13591	0.00823366	0.0156232	0.781043
NCAM2|O15394	0.0148386	0.0279976	0.618352
NCAN|O14594	-0.00327776	-0.00450383	0.936137
NCMAP|Q5T1S8	0.0560057	0.0423276	0.45123
NCR3LG1|Q68D85	-0.0355591	-0.0571808	0.308627
NCS1|P62166	-0.149103	-0.0844109	0.250715
NCSTN|Q92542	0.0505773	0.0377513	0.523407
NDNF|Q8TB73	0.100714	0.0663836	0.30272
NDRG1|Q92597	0.1204	0.111409	0.0977727
NDRG2|Q9UN36	0.0290743	0.0850605	0.129516
NDRG3|Q9UGV2	0.0133697	0.00728914	0.910184
NDRG4|Q9ULP0	0.00180102	0.00362292	0.948609
NDST1|P52848	1.51852e-05	4.13166e-05	0.999414
NDST2|P52849	0.0364157	0.0284888	0.629586
NECAB2|Q7Z6G3	-0.0792631	-0.0683251	0.323281
NECAP1|Q8NC96	0.101295	0.0586099	0.389167
NECTIN1|Q15223	-0.0104149	-0.0250264	0.656102
NECTIN2|Q92692	-0.0328794	-0.0820606	0.143642
NECTIN3|Q9NQS3	0.000150281	0.000274421	0.996105
NEDD8|Q15843	-0.00140365	-0.00309147	0.956139
NEFH|P12036	0.0233439	0.00961763	0.882415
NEFL|P07196	-0.0407007	-0.0305789	0.586345
NEFM|P07197	-0.0152829	-0.011868	0.832774
NEGR1|Q7Z3B1	-0.0368791	-0.0585148	0.297459
NELL1|Q92832	-0.00845061	-0.0157531	0.779268
NELL2|Q99435	-0.0387156	-0.0526121	0.348943
NENF|Q9UMX5	0.0122494	0.037348	0.506262
NEO1|Q92859	-0.00672156	-0.0173328	0.757792
NETO1|Q8TDF5	0.0148091	0.0244891	0.665536
NETO2|Q8NC67	-0.111276	-0.109928	0.135271
NEU1|Q99519	-0.0433443	-0.0759166	0.176202
NEU3|Q9UQ49	0.175097	0.109055	0.11599
NFASC|O94856	-0.0276031	-0.0495905	0.377355
NGF|P01138	-0.0704859	-0.0897936	0.210716
NGFR|P08138	-0.0564685	-0.0827977	0.140067
NHLRC3|Q5JS37	0.00685824	0.0118978	0.832361
NID1|P14543	-0.00503468	-0.0164082	0.770341
NID2|Q14112	-0.0203061	-0.0547975	0.329259
NIF3L1|Q9GZT8	0.0286011	0.0488629	0.384403
NIT2|Q9NQR4	0.0124851	0.00876265	0.901252
NLGN1|Q8N2Q7	-0.0123871	-0.0274589	0.625126
NLGN2|Q8NFZ4	-0.0127318	-0.0328755	0.558528
NLGN3|Q9NZ94	0.0257579	0.0465633	0.407199
NLGN4X|Q8N0W4	-0.0224476	-0.0637661	0.25613
NMB|P08949	0.0174369	0.0108127	0.874752
NME1|P15531	0.0245685	0.0270288	0.630557
NME2|P22392	0.0266079	0.0249406	0.657206
NME3|Q13232	0.0663372	0.134078	0.0165685
NOMO3|P69849	-0.014691	-0.0356197	0.526152
NOTCH1|P46531	-0.0142908	-0.0336763	0.548981
NOTCH2|Q04721	-0.00107151	-0.00279808	0.960298
NOTCH3|Q9UM47	-0.0142711	-0.0441695	0.431762
NPC1|O15118	-0.0174994	-0.0202072	0.719198
NPC2|P61916	0.0150145	0.0283124	0.614408
NPDC1|Q9NQX5	-0.0326891	-0.0614569	0.273788
NPEPPS|P55786	0.0253254	0.0841258	0.133797
NPNT|Q6UXI9	-0.0227681	-0.0412171	0.463203
NPPA|P01160	0.0271803	0.0224248	0.69696
NPPC|P23582	-0.0443232	-0.062197	0.268041
NPTN|Q9Y639	0.0127184	0.0223711	0.690599
NPTX1|Q15818	-0.041894	-0.0566002	0.313574
NPTX2|P47972	-0.077496	-0.0837618	0.135493
NPTXR|O95502	-0.0995244	-0.108339	0.0532237
NPY|P01303	-0.0546714	-0.0661804	0.238529
NQO2|P16083	0.0427682	0.0338076	0.547424
NRCAM|Q92823	-0.0295286	-0.0426768	0.447502
NRG3|P56975	-0.022066	-0.0355655	0.526781
NRGN|Q92686	0.0805487	0.0728199	0.199563
NRN1|Q9NPD7	-0.0223967	-0.0463849	0.409001
NRN1L|Q496H8	0.0368259	0.0613716	0.286131
NRP1|O14786	-0.0267041	-0.0759517	0.176001
NRP2|O60462	-0.0174022	-0.0747846	0.182756
NRSN2|Q9GZP1	-0.0123716	-0.0151031	0.788156
NRXN1|P58400	-0.0286784	-0.0475049	0.39777
NRXN1|Q9ULB1	-0.0136652	-0.0254379	0.650818
NRXN2|P58401	-0.0332416	-0.0523208	0.351622
NRXN2|Q9P2S2	-0.0158323	-0.0284251	0.612999
NRXN3|Q9HDB5	-0.00974004	-0.0181619	0.746593
NRXN3|Q9Y4C0	-0.0300676	-0.0488178	0.384843
NSF|P46459	0.00273799	0.00437298	0.937989
NSFL1C|Q9UNZ2	0.0265923	0.0202083	0.736823
NSG1|P42857	-0.00938477	-0.0199824	0.722191
NSG2|Q9Y328	0.00879249	0.0166133	0.767551
NT5C|Q8TCD5	0.175408	0.0897367	0.245942
NT5E|P21589	-0.00217964	-0.00248123	0.965014
NTM|Q9P121	0.000851362	0.0013442	0.980921
NTNG1|Q9Y2I2	-0.038301	-0.0577982	0.303424
NTNG2|Q96CW9	-0.000713805	-0.00063661	0.991478
NTRK1|P04629	0.0772548	0.0514623	0.428395
NTRK2|Q16620	-0.0182906	-0.0462422	0.410445
NTRK3|Q16288	-0.00897833	-0.0181409	0.746876
NTS|P30990	-0.0380823	-0.0522941	0.351867
NUCB1|Q02818	-0.0122413	-0.031635	0.573475
NUCB2|P80303	0.0145118	0.0265299	0.636882
NUDC|Q9Y266	0.0764237	0.141058	0.0126289
NUDT5|Q9UKK9	0.0178836	0.0374579	0.50501
NUTF2|P61970	0.0283708	0.0653844	0.244236
NXPE3|Q969Y0	-0.140293	-0.107824	0.164171
NXPH1|P58417	-0.0247675	-0.0464323	0.408522
NXPH2|O95156	0.0471338	0.0445012	0.55418
NXPH3|O95157	0.0105993	0.0223149	0.691337
NXPH4|O95158	0.0275483	0.0495009	0.378218
OAF|Q86UD1	-0.0239411	-0.0596725	0.287987
OBP2A|Q9NY56	0.115731	0.0480669	0.413984
OGFOD3|Q6PK18	0.0222152	0.0215823	0.712011
OGN|P20774	-0.000993232	-0.00189185	0.973151
OLA1|Q9NTK5	0.203815	0.11196	0.0854513
OLFM1|Q99784	0.00393074	0.0102005	0.855994
OLFM2|O95897	0.00979002	0.023524	0.675537
OLFM3|Q96PB7	-0.00386401	-0.00331946	0.957273
OLFML1|Q6UWY5	0.0143518	0.0262128	0.640917
OLFML2A|Q68BL7	0.00446963	0.0100758	0.857736
OLFML2B|Q68BL8	-0.0143215	-0.0184475	0.743926
OLFML3|Q9NRN5	0.00588809	0.0132981	0.812975
OMD|Q99983	0.00894568	0.017751	0.752137
OMG|P23515	-0.0235023	-0.0326963	0.560676
OPALIN|Q96PE5	0.0235741	0.028517	0.611851
OPCML|Q14982	-0.0202481	-0.0298101	0.595797
ORM1|P02763	-0.0198442	-0.0151619	0.78735
ORM2|P19652	0.0426033	0.0320987	0.567865
OS9|Q13438	0.0500299	0.0434509	0.449602
OSCAR|Q8IYS5	-0.00666037	-0.0110905	0.843585
OSMR|Q99650	-0.0264401	-0.057562	0.305408
OSTM1|Q86WC4	0.069338	0.0788541	0.17241
OTUB1|Q96FW1	0.047067	0.0580566	0.301265
OXR1|Q8N573	0.0523596	0.0331467	0.601941
OXT|P01178	-0.00846428	-0.0142098	0.800413
P3H1|Q32P28	0.194542	0.128733	0.0876991
P3H4|Q92791	0.0922245	0.0805739	0.174949
P4HB|P07237	-0.0102352	-0.0382091	0.496501
PACSIN1|Q9BY11	-0.0533048	-0.0397567	0.616566
PAFAH1B1|P43034	-0.00820106	-0.0114943	0.841027
PAFAH1B2|P68402	0.113329	0.0566317	0.414255
PALM|O75781	0.00815721	0.00798545	0.896473
PAM|P19021	-0.0214651	-0.0357693	0.524414
PAMR1|Q6UXH9	0.0252216	0.0644931	0.250738
PAPLN|O95428	0.018944	0.0470519	0.402289
PAPPA2|Q9BXP8	-0.016015	-0.039707	0.479762
PARD3|Q8TEW0	-0.000229981	-0.000336681	0.995351
PARK7|Q99497	0.0331194	0.0831994	0.138147
PARM1|Q6UWI2	-0.0872829	-0.0778344	0.221935
PBXIP1|Q96AQ6	-0.00243044	-0.00506435	0.92821
PCBP1|Q15365	-0.10845	-0.0807978	0.309787
PCDH1|Q08174	-0.0278584	-0.0641157	0.253527
PCDH10|Q9P2E7	-0.00404834	-0.00851159	0.879638
PCDH12|Q9NPG4	0.0143121	0.0159062	0.777179
PCDH17|O14917	-0.0133186	-0.034517	0.539046
PCDH18|Q9HCL0	-0.0586634	-0.0642183	0.260402
PCDH19|Q8TAB3	-0.0142552	-0.0300073	0.593367
PCDH7|O60245	-0.0159511	-0.0275224	0.624326
PCDH8|O95206	-0.0207487	-0.0326178	0.561618
PCDH9|Q9HC56	-0.01986	-0.0391903	0.485501
PCDHA4|Q9UN74	0.0691108	0.0655756	0.277635
PCDHA6|Q9UN73	0.050798	0.0556847	0.329244
PCDHAC2|Q9Y5I4	-0.00942731	-0.0261171	0.642136
PCDHB10|Q9UN67	0.0184816	0.0287405	0.609062
PCDHB14|Q9Y5E9	0.0321861	0.0307903	0.689321
PCDHB15|Q9Y5E8	0.0631642	0.062081	0.36165
PCDHB16|Q9NRJ7	0.125899	0.0942375	0.113048
PCDHB4|Q9Y5E5	-0.00810759	-0.00922125	0.905001
PCDHGA10|Q9Y5H3	-0.0598757	-0.0431017	0.523855
PCDHGA11|Q9Y5H2	-0.0670836	-0.0757338	0.208911
PCDHGA12|O60330	-0.00234484	-0.00195953	0.97596
PCDHGA3|Q9Y5H0	-0.0489071	-0.0316243	0.594306
PCDHGA4|Q9Y5G9	0.127616	0.124085	0.0423862
PCDHGA5|Q9Y5G8	0.0207015	0.0157725	0.82283
PCDHGA6|Q9Y5G7	-0.0886747	-0.0824174	0.212044
PCDHGB1|Q9Y5G3	-0.0607736	-0.0449439	0.538072
PCDHGB6|Q9Y5F9	-0.0536405	-0.0547793	0.329421
PCDHGB7|Q9Y5F8	0.0439049	0.0399154	0.486646
PCDHGC3|Q9UN70	0.0182203	0.0467042	0.40578
PCDHGC4|Q9Y5F7	0.0178708	0.0248929	0.65782
PCDHGC5|Q9Y5F6	-0.0118649	-0.0230634	0.681539
PCM1|Q15154	-0.0528315	-0.0397368	0.525966
PCMT1|P22061	0.0200049	0.0342626	0.542043
PCOLCE|Q15113	-0.00317491	-0.00799902	0.886836
PCOLCE2|Q9UKZ9	0.0124526	0.0100251	0.890811
PCP2|Q8IVA1	-0.0499544	-0.0323656	0.589011
PCP4|P48539	-0.0364216	-0.0667141	0.234755
PCP4L1|A6NKN8	-0.136449	-0.0989904	0.21592
PCSK1|P29120	-0.0503273	-0.0517942	0.356496
PCSK1N|Q9UHG2	-0.0208427	-0.0392328	0.485028
PCSK2|P16519	-0.0196559	-0.0292783	0.602377
PCSK5|Q92824	-0.012021	-0.0159774	0.776208
PCSK6|P29122	0.0200774	0.0335908	0.549997
PCSK7|Q16549	-0.0420366	-0.0363817	0.563831
PCSK9|Q8NBP7	0.0079557	0.015592	0.781468
PCYOX1|Q9UHG3	0.055935	0.0832434	0.137938
PCYOX1L|Q8NBM8	-0.185926	-0.103582	0.159446
PDCD1LG2|Q9BQ51	-0.0769845	-0.0672012	0.254804
PDCD5|O14737	0.018556	0.011301	0.875403
PDCD6|O75340	-0.0223963	-0.0155675	0.790037
PDCD6IP|Q8WUM4	0.082916	0.0655046	0.247126
PDGFA|P04085	0.00567747	0.0097906	0.861721
PDGFB|P01127	-0.00484792	-0.0125448	0.823391
PDGFD|Q9GZP0	-0.0329578	-0.0479913	0.39295
PDGFRA|P16234	-0.0637801	-0.0523288	0.428619
PDGFRB|P09619	0.0418133	0.0831963	0.138162
PDGFRL|Q15198	-0.106142	-0.0786048	0.284911
PDIA3|P30101	-0.00539538	-0.0248071	0.658925
PDIA4|P13667	-0.00493409	-0.0214845	0.702266
PDIA6|Q15084	0.0068775	0.0164969	0.769134
PDPN|Q86YL7	-0.0144793	-0.0127135	0.828153
PDXP|Q96GD0	0.0185227	0.0298945	0.594756
PDYN|P01213	-0.0175856	-0.0305126	0.587158
PEA15|Q15121	0.0658632	0.158337	0.00458554
PEAR1|Q5VY43	-0.175676	-0.125505	0.0483497
PEBP1|P30086	0.0221945	0.0508587	0.365261
PEBP4|Q96S96	0.0367742	0.0483316	0.389599
PECAM1|P16284	-0.0474386	-0.0806242	0.150809
PENK|P01210	0.0177189	0.0282435	0.61527
PEPD|P12955	0.0461529	0.055958	0.319105
PF4|P02776	0.119365	0.0818321	0.182496
PFN1|P07737	0.0189941	0.0330753	0.556139
PFN2|P35080	0.0427449	0.0504324	0.373876
PGA5|P0DJD9	0.119271	0.108384	0.137668
PGAM1|P18669	0.0297282	0.0663238	0.237511
PGAM2|P15259	0.0563477	0.109693	0.0503002
PGD|P52209	0.0391332	0.0340637	0.544392
PGK1|P00558	0.0297652	0.0669184	0.233322
PGLS|O95336	0.0285442	0.0595498	0.288981
PGLYRP2|Q96PD5	0.0157694	0.0161487	0.773874
PGM1|P36871	0.010143	0.0262493	0.640451
PGRMC1|O00264	0.00449678	0.0154935	0.782814
PHPT1|Q9NRX4	0.043473	0.0390617	0.580992
PI16|Q6UXB8	-0.00917529	-0.0161483	0.773879
PIANP|Q8IYJ0	-0.0398712	-0.0502898	0.370656
PIGR|P01833	-0.0227059	-0.0309394	0.581937
PIK3IP1|Q96FE7	-0.00544867	-0.0118462	0.833077
PILRA|Q9UKJ1	-0.0541372	-0.0790856	0.158783
PILRB|Q9UKJ0	-0.0649846	-0.0464809	0.520947
PITHD1|Q9GZP4	-0.00436397	-0.00756279	0.89297
PITPNA|Q00169	0.0822148	0.092245	0.100054
PKD1|P98161	0.0174996	0.0137846	0.823266
PKDCC|Q504Y2	0.0172281	0.0236348	0.674096
PKM|P14618	0.0427403	0.0873684	0.119399
PLA1A|Q53H76	-0.001315	-0.00114717	0.985954
PLA2G15|Q8NCC3	-0.0044732	-0.00976707	0.86205
PLA2G7|Q13093	0.110015	0.104604	0.0904631
PLA2R1|Q13018	-0.0615173	-0.0522808	0.434139
PLAT|P00750	0.147734	0.117414	0.082276
PLAUR|Q03405	-0.00505811	-0.0106244	0.850078
PLBD2|Q8NHP8	0.0252064	0.0382407	0.496145
PLD3|Q8IV08	-0.00811422	-0.0130108	0.816944
PLD4|Q96BZ4	-0.0395002	-0.0491661	0.381456
PLD5|Q8N7P1	-0.0161475	-0.0146223	0.851227
PLEC|Q15149	-0.0679309	-0.0344745	0.560796
PLEKHB1|Q9UF11	0.0415118	0.0682014	0.224462
PLEKHB2|Q96CS7	-0.0148574	-0.011839	0.842268
PLG|P00747	0.0526849	0.050126	0.372219
PLIN3|O60664	0.116923	0.0924565	0.205747
PLOD1|Q02809	0.00715073	0.0160534	0.775172
PLOD2|O00469	0.00606318	0.00509348	0.930346
PLOD3|O60568	-0.00164045	-0.00343037	0.951337
PLS3|P13797	0.0849722	0.155272	0.00544863
PLTP|P55058	0.0134767	0.0237612	0.672454
PLXDC1|Q8IUK5	0.0120058	0.0248029	0.65898
PLXDC2|Q6UX71	0.010783	0.0178752	0.75046
PLXNA1|Q9UIW2	-0.0343203	-0.0658865	0.240625
PLXNA2|O75051	-0.0346462	-0.0594382	0.289887
PLXNA3|P51805	-0.0350739	-0.040475	0.485658
PLXNA4|Q9HCM2	-0.00923107	-0.0124848	0.824222
PLXNB1|O43157	0.0223393	0.0683951	0.223145
PLXNB2|O15031	-0.00568981	-0.0170912	0.761065
PLXNB3|Q9ULL4	-0.0232931	-0.0532027	0.343551
PLXNC1|O60486	-0.0547489	-0.0455275	0.483608
PLXND1|Q9Y4D7	0.0308419	0.039149	0.485962
PMCH|P20382	0.000141798	0.000201577	0.997139
PNOC|Q13519	-0.0230164	-0.0316445	0.573359
PNP|P00491	-0.0107223	-0.00533462	0.926076
PODN|Q7Z5L7	-0.00388539	-0.00692337	0.901971
PODXL|O00592	-0.0152029	-0.0232441	0.688936
PODXL2|Q9NZ53	-0.00780109	-0.0224386	0.689715
POFUT2|Q9Y2G5	0.0918173	0.0716632	0.222924
POMC|P01189	0.000133098	0.000105674	0.9985
POMGNT1|Q8WZA1	0.0112964	0.0206472	0.713349
POMK|Q9H5K3	-0.0352189	-0.030664	0.624629
PON1|P27169	0.0282128	0.018499	0.742054
PON2|Q15165	0.00751451	0.00757625	0.894992
PON3|Q15166	0.0136722	0.0130907	0.815839
POSTN|Q15063	0.048325	0.0491672	0.381446
PPA1|Q15181	0.0545677	0.0223481	0.769749
PPBP|P02775	0.0782866	0.0545883	0.331112
PPIA|P62937	0.029415	0.0494217	0.378983
PPIB|P23284	-0.0251579	-0.04846	0.388339
PPIC|P45877	0.0237178	0.0407656	0.468121
PPM1L|Q5SGD2	-0.105998	-0.0921449	0.100425
PPP1CB|P62140	-0.0222056	-0.0187466	0.75523
PPP1R12B|O60237	-0.0841273	-0.0390702	0.564329
PPP1R1B|Q9UD71	-0.0660901	-0.0613983	0.280396
PPP1R7|Q15435	0.0773725	0.0590037	0.315827
PPP2R1A|P30153	0.058436	0.0276252	0.685027
PPP3CA|Q08209	0.0480628	0.0521398	0.357895
PPP3R1|P63098	0.0158903	0.0165112	0.812437
PPP4R3A|Q6IN85	0.0348769	0.0272751	0.701437
PPP5C|P53041	-0.0558286	-0.11465	0.0407138
PPT1|P50897	0.00441187	0.0076434	0.891836
PRAP1|Q96NZ9	-0.0218671	-0.0247053	0.660237
PRB1|P04280	-0.0269385	-0.0189772	0.742986
PRCP|P42785	0.0191733	0.0310961	0.580025
PRDX1|Q06830	0.0203463	0.0324885	0.563172
PRDX2|P32119	0.0271808	0.0140679	0.802366
PRDX3|P30048	0.0635958	0.0765519	0.178831
PRDX5|P30044	0.0532734	0.0394177	0.489261
PRDX6|P30041	-0.00914041	-0.00723596	0.897569
PRELP|P51888	0.0290177	0.0505288	0.368384
PREP|P48147	0.041049	0.120726	0.0311102
PRG2|P13727	0.019483	0.013162	0.816007
PRG4|Q92954	-0.0165706	-0.0149309	0.790514
PRH1|P02810	-0.0207628	-0.0248574	0.662352
PRKAR1A|P10644	0.000174506	0.000243243	0.996547
PRKAR1B|P31321	0.0275351	0.0361827	0.519629
PRKCG|P05129	-0.0344631	-0.0322435	0.590418
PRKCSH|P14314	-0.0206059	-0.0531299	0.344213
PRL|P01236	-0.0249824	-0.0268484	0.634458
PRND|Q9UKY0	-0.062049	-0.067279	0.230807
PRNP|P04156	0.000366483	0.000586254	0.991678
PROC|P04070	0.0130597	0.0243049	0.665407
PROCR|Q9UNN8	-0.0116215	-0.0176803	0.753091
PROS1|P07225	0.0151173	0.0378414	0.500657
PROZ|P22891	-0.0364497	-0.029778	0.596194
PRRG1|O14668	0.0492275	0.0448168	0.425037
PRRT1|Q99946	0.00753872	0.013089	0.815863
PRRT2|Q7Z6L0	0.0263228	0.0568666	0.311298
PRRT3|Q5FWE3	-0.0150612	-0.0267163	0.634516
PRSS2|P07478	-0.0417909	-0.0532511	0.343112
PRSS23|O95084	0.0360033	0.0871837	0.120185
PRSS27|Q9BQR3	-0.117602	-0.0697287	0.374964
PRSS3|P35030	-0.00664394	-0.00532209	0.924567
PRSS35|Q8N3Z0	-0.00076653	-0.000710358	0.990994
PRSS57|Q6UWY2	0.0270762	0.0295751	0.613518
PRSS8|Q16651	-0.0180375	-0.0149988	0.793189
PSAP|P07602	-0.0149942	-0.0215621	0.701243
PSAT1|Q9Y617	0.0240007	0.0623956	0.266513
PSD|A5PKW4	0.0870849	0.118793	0.122853
PSMA1|P25786	0.00686818	0.00581145	0.917654
PSMA2|P25787	-0.0682755	-0.0576381	0.309397
PSMA3|P25788	0.109497	0.0759773	0.301369
PSMA4|P25789	0.0788075	0.0486127	0.392147
PSMA5|P28066	-0.0262792	-0.0228258	0.691331
PSMA6|P60900	0.00402788	0.00404665	0.942608
PSMA7|O14818	0.0173085	0.015548	0.78207
PSMB1|P20618	-0.0112879	-0.0149917	0.789682
PSMB4|P28070	-0.0397707	-0.0267581	0.697118
PSMB5|P28074	-0.0470556	-0.0315592	0.633237
PSMB6|P28072	-0.0663187	-0.0483115	0.48413
PSMB7|Q99436	0.0199161	0.0144793	0.820158
PSMD10|O75832	-0.106562	-0.0606193	0.40607
PSME1|Q06323	-0.0324962	-0.0221103	0.694024
PTGDS|P41222	-0.0439735	-0.0993189	0.0765091
PTGES3|Q15185	-0.0250207	-0.0159893	0.818261
PTGFRN|Q9P2B2	0.0465954	0.0389996	0.499557
PTGR1|Q14914	-0.0976219	-0.0719761	0.207787
PTH2R|P49190	0.321862	0.132746	0.0953064
PTHLH|P12272	-0.0046767	-0.0052398	0.927147
PTK7|Q13308	0.0136053	0.0258762	0.64521
PTMA|P06454	0.030634	0.0287476	0.618758
PTMS|P20962	-0.0194483	-0.0152868	0.822024
PTN|P21246	-0.0288892	-0.0454082	0.418947
PTPA|Q15257	0.0728175	0.0636504	0.256996
PTPN11|Q06124	-0.103148	-0.0677461	0.252624
PTPRB|P23467	-0.00681301	-0.00611866	0.917226
PTPRC|P08575	-0.0111873	-0.0182175	0.754139
PTPRD|P23468	0.0180001	0.0395727	0.481251
PTPRF|P10586	0.0119203	0.0323837	0.564432
PTPRG|P23470	-0.042318	-0.0937231	0.0947104
PTPRJ|Q12913	-0.0245973	-0.0766819	0.171871
PTPRK|Q15262	-0.0286322	-0.0841423	0.133721
PTPRM|P28827	-0.000789071	-0.00215057	0.969481
PTPRN|Q16849	-0.0352596	-0.0472774	0.400036
PTPRN2|Q92932	-0.0252381	-0.0418834	0.455999
PTPRO|Q16827	-0.130234	-0.139645	0.0540147
PTPRR|Q15256	0.0119441	0.0244139	0.663998
PTPRS|Q13332	0.00723443	0.0195994	0.727303
PTPRT|O14522	-0.0208969	-0.0435772	0.43797
PTPRU|Q92729	-0.0275467	-0.0443392	0.43366
PTPRZ1|P23471	-0.00140343	-0.00293394	0.958372
PTTG1IP|P53801	-0.0106445	-0.0133633	0.815013
PUDP|Q08623	0.0863806	0.0683387	0.241945
PVALB|P20472	0.00991061	0.0153346	0.784987
PVR|P15151	-0.0559632	-0.140096	0.0122543
PXDN|Q92626	0.00137982	0.0025781	0.963417
PXYLP1|Q8TE99	-0.0853012	-0.0698709	0.221429
PYCARD|Q9ULZ3	-0.0881885	-0.0502856	0.503824
PYGB|P11216	-0.0846958	-0.0483928	0.424958
PZP|P20742	-0.0745086	-0.0482525	0.390376
QDPR|P09417	0.0208872	0.0364188	0.516906
QPCT|Q16769	-0.0284469	-0.0488259	0.384763
QPCTL|Q9NXS2	0.0322785	0.0315314	0.604623
QPRT|Q15274	0.0145267	0.00841077	0.896651
QSOX1|O00391	0.00719681	0.0234544	0.676443
QSOX2|Q6ZRP7	-0.00721104	-0.014193	0.800644
RAB14|P61106	-0.00556316	-0.00918394	0.870211
RAB1A|P62820	0.0183078	0.0189814	0.735978
RAB2A|P61019	0.0191965	0.0147382	0.83387
RAB4A|P20338	-0.01114	-0.0135546	0.810621
RAB4B|P61018	-0.0369104	-0.0536307	0.339677
RAB6B|Q9NRW1	-0.0101667	-0.00917367	0.872608
RAB7A|P51149	-0.229813	-0.153783	0.0318374
RAD23A|P54725	0.0631533	0.0865304	0.127219
RAD23B|P54727	0.0321352	0.0782574	0.163204
RAN|P62826	-0.125887	-0.0856743	0.137433
RAP1A|P62834	0.0902899	0.0539266	0.36269
RAP2A|P10114	-0.0683529	-0.0414453	0.51591
RARRES1|P49788	-0.0139386	-0.010354	0.874016
RARRES2|Q99969	-0.0218057	-0.0419882	0.454871
RBBP9|O75884	0.039254	0.0312117	0.610297
RBP1|P09455	0.110422	0.127437	0.023696
RBP3|P10745	-0.023094	-0.0232379	0.679264
RBP4|P02753	-0.00236738	-0.00297879	0.957737
RCN1|Q15293	-0.0116819	-0.0336205	0.549644
RCN2|Q14257	0.00586974	0.0172531	0.758872
RDX|P35241	0.0240533	0.0301029	0.6166
RECK|O95980	-0.0057808	-0.0153166	0.785233
REEP2|Q9BRK0	0.0997527	0.0514166	0.489413
REG1A|P05451	0.0662558	0.0628506	0.290319
RELL1|Q8IUW5	-0.089082	-0.105253	0.0776405
RELN|P78509	0.00810726	0.011077	0.843772
RELT|Q969Z4	0.018396	0.0387915	0.489956
RET|P07949	0.13509	0.0472049	0.427282
RETREG1|Q9H6L5	0.0164582	0.0118411	0.860735
RETREG2|Q8NC44	0.0322513	0.0247058	0.66225
REXO2|Q9Y3B8	0.0177019	0.01467	0.845466
RFNG|Q9Y644	-0.00579715	-0.010853	0.846892
RGMA|Q96B86	-0.0249785	-0.0487533	0.385471
RGMB|Q6NW40	-0.0379295	-0.094501	0.0919908
RGN|Q15493	-0.0886903	-0.131954	0.0191352
RHOA|P61586	-0.0712287	-0.0526173	0.35584
RIC3|Q7Z5B4	-0.0104093	-0.0109298	0.862115
RIDA|P52758	-0.000166478	-0.000316228	0.995511
RMDN1|Q96DB5	-0.0041554	-0.0027488	0.961869
RMDN3|Q96TC7	-0.00582049	-0.0142281	0.800163
RNASE1|P07998	0.0106941	0.016505	0.769025
RNASE2|P10153	0.0537738	0.075496	0.178616
RNASE3|P12724	0.0996214	0.064502	0.419227
RNASE4|P34096	0.0277366	0.0571368	0.309
RNASE6|Q93091	-0.0288516	-0.0588098	0.295026
RNASET2|O00584	-0.0128864	-0.0231832	0.679977
RNF11|Q9Y3C5	-0.105503	-0.109418	0.050883
RNF13|O43567	0.000391247	0.00063058	0.991049
RNF130|Q86XS8	-0.0227266	-0.0265882	0.63936
[truncated: 495 more rows]

## Sheet: Table S4
Supplementary Table 4. Overlap analysis of CSF proteins with brain proteome networks revealing biological pathways altered in participants with the onset of AD pathology.
Enrichment analysis of 44 network modules from Johnson et al. (Nature Neuroscience, 2022) in CSF proteins positively associated with the onset of AD pathology.
	turquoise	blue	brown	yellow	green	red	black	pink	magenta	purple	greenyellow	tan	salmon	cyan	midnightblue	lightcyan	grey60	lightgreen	lightyellow	royalblue	darkred	darkgreen	darkturquoise	darkgrey	orange	darkorange	white	skyblue	saddlebrown	steelblue	paleturquoise	violet	darkolivegreen	darkmagenta	sienna3	yellowgreen	skyblue3	plum1	orangered4	mediumpurple3	lightsteelblue1	lightcyan1	ivory	floralwhite
mean_allModules	2.11517660421117	2.18358805215538	2.31589147677299	2.24673023071257	1.94669998289195	2.4976754530857	2.2658027999091	1.78949507890673	2.15425387630011	2.04395303841153	1.87904308708411	1.8195585885471	NaN	2.03912712659999	1.87360125499307	2.4077555418305	NaN	2.31187995891336	1.3528986573637	1.95192254534065	2.51457178727542	1.84478543503789	4.42736104484535	1.76660750794009	2.38037777967925	2.10477744304469	2.10009361643293	2.64254469139882	2.05407497088447	2.76664867651016	1.39785759436108	NaN	2.44385780100112	NaN	NaN	2.08730451832912	1.40337239206199	3.59977700082754	2.33456125875582	NaN	NaN	2.23199029705507	NaN	NaN
NES_module_all	-0.243508975838934	-0.0838846080954289	0.446511322221278	0.126938536941327	-0.268310628482338	0.301908557471434	0.254282819561059	-0.703031666652649	-0.0741663618854618	-0.156049831948284	-1.19321078413358	-0.858466526707355		-0.605261820835657	-0.988238105330686	0.285709058022285		0.149891649560053	-0.847025765596599	-0.25349275126237	0.52244356513252	-0.61880111350521	2.15030634141352	-0.608282670445359	0.453433702285084	-0.240084318668388	-0.334556650740268	0.406853400955591	-0.14270133336727	1.10779049044093	-0.806706031934009		0.241643316974868			-0.176230661499889	-0.778527488613109	2.44258472030248	0.185321502502052			0.0606837574403892
numCommon_all	8	11	16	9	1	1	18	3	1	1	13	5	0	13	9	2	0	2	1	1	3	3	1	2	7	6	10	1	1	4	1	0	1	0	0	2	1	3	2	0	0	5	0	0
pVal_all	0.5399	0.4805	0.2994	0.395	0.4729	0.2506	0.3622	0.7447	0.3753	0.4256	0.9025	0.809		0.7057	0.8458	0.2905		0.3311	0.9394	0.4662	0.2326	0.701	0.0411	0.6903	0.2789	0.536	0.5897	0.2299	0.4122	0.1264	0.8799		0.2734			0.4553	0.8725	0.0261	0.3167			0.4023
NESpVal_all	0.8073	0.9382	0.6559	0.897	0.7823	0.7424	0.8019	0.4561	0.9519	0.8731	0.2173	0.3669		0.5402	0.3083	0.7762		0.8865	0.2036	0.8031	0.5828	0.5151	0.0411	0.5216	0.6463	0.8093	0.7386	0.6649	0.8918	0.2103	0.2689		0.8108			0.8602	0.2759	0.0261	0.8554			0.9498
statmodP_all	0.807319268073193	0.938206179382062	0.655934406559344	0.897010298970103	0.782321767823218	0.742425757424258	0.801919808019198	0.456154384561544	0.951904809519048	0.873112688731127	0.217378262173783	0.366963303669633	NA	0.54024597540246	0.308369163083692	0.776222377762224	NA	0.886511348865114	0.203679632036796	0.803119688031197	0.582841715828417	0.515148485151485	0.0411958804119588	0.521647835216478	0.646335366463354	0.809319068093191	0.738626137386261	0.664933506649335	0.891810818918108	0.21037896210379	0.268973102689731	NA	0.810818918108189	NA	NA	0.86021397860214	0.275972402759724	0.0261973802619738	0.855414458554145	NA	NA	0.94980501949805	NA	NA
geneHit1	FXYD6	CKMT1A	ADA	ALDOA	TENM4	PLAT	AKAP12	DYNLL2	NEU3	NDRG2	C4B	ADIRF		DDAH1	ACTR3	NRGN		HNRNPK	CTGF	HNRNPK	BST2	EIF4G3	MARCKS	GOT1	CAPNS1	A2M	AEBP1	LRPAP1	UGGT1	DDB1	PDCD6IP		SYT1			PCYOX1	ADCYAP1R1	AHSA1	FKBP2			APOE
geneHit2	LINGO2	CYCS	CBR1	CALB2			AKR1B1	PITPNA			CD58	AHNAK		DYNC1LI1	ADCYAP1R1	STMN1		LMNA			ITGAM	SLC1A2		PKM	DYNC1LI2	APOB	BGN			GDI1						SLC8A1		HSP90AB1	RPN1			HTRA1
geneHit3	LRFN5	DLD	CFL2	CAMK2D			BPNT1	RTN1			DBI	AQP4		FABP3	AMPH						ITGB2	VAPB			HDHD2	C4A	COL18A1			TPT1								NUDC				SFRP1
geneHit4	PREP	DLST	CLIC4	CHID1			CLSTN2				EZR	LPP		FKBP1A	CAMK2D										IMPA1	C4BPA	EMILIN1			YWHAE												SMOC1
geneHit5	PSD	GCSH	CNTN2	GNAO1			CSTB				FABP5	SLC4A4		GMFB	GPC4										LDHB	PF4	FLNA															SPOCK2
geneHit6	RTN1	HSPE1	CNTNAP1	GNG2			ENO1				FABP7			LDHA	MTURN										MDH1	THBS1	LPP
geneHit7	SYT1	NME3	CPPED1	HPRT1			ENO2				IDH1			OLA1	PKM										MPI		MFAP2
geneHit8	TMEFF1	PRDX3	EFHD1	YWHAE			GLO1				ITGA7			PDCD6IP	WDR1												MYH11
geneHit9		SLC4A4	ERMN	YWHAZ			GLRX				MSN			PGAM1	YWHAE												TAGLN
geneHit10		SOD2	LMNA				MIF				NT5C			PGK1													VCL
geneHit11		SYT2	NDRG1				NPEPPS				PGAM2			RAD23A
geneHit12			PLEKHB1				NUTF2				PLIN3			RAD23B
geneHit13			PLS3				PARK7				PSAT1			VSNL1
geneHit14			RNH1				PEA15
geneHit15			UNC5B				PKM
geneHit16			VAT1				PLXNB1
geneHit17							SORD
geneHit18							TPD52L2
Enrichment analysis of 44 network modules from Johnson et al. (Nature Neuroscience, 2022) in CSF proteins negatively associated with the onset of AD pathology.
	turquoise	blue	brown	yellow	green	red	black	pink	magenta	purple	greenyellow	tan	salmon	cyan	midnightblue	lightcyan	grey60	lightgreen	lightyellow	royalblue	darkred	darkgreen	darkturquoise	darkgrey	orange	darkorange	white	skyblue	saddlebrown	steelblue	paleturquoise	violet	darkolivegreen	darkmagenta	sienna3	yellowgreen	skyblue3	plum1	orangered4	mediumpurple3	lightsteelblue1	lightcyan1	ivory	floralwhite
mean_allModules	2.00421224953901	2.13514215212134	2.15038185000768	2.10563293482692	2.19763527531266	NaN	2.15461414778936	2.21656799526683	2.44403262941686	2.39277379850429	NaN	2.26155107423155	NaN	2.41754449056268	2.03365203727505	NaN	6.05154624133628	NaN	1.76082968864588	NaN	2.79015372465311	1.63834364708669	1.8286452387545	3.87040252977881	2.6956440357519	2.02894103347525	1.6720943812622	1.80031091685476	NaN	2.2100111567323	1.84738864930167	2.29834400911768	NaN	1.9867771060447	NaN	1.76552066334257	1.64972043791062	2.60544948385275	1.89703018891766	NaN	1.8750643776162	1.81009928627303	NaN	NaN
NES_module_all	-0.645750799787733	0.0687217238976424	0.152649672032881	-0.0176139058997804	0.375739814300502		0.152829971820242	0.23873528883021	1.09294866174395	0.721118103566722		0.352925122463148		0.885374429070038	-0.138536492028311		4.97260557476571		-0.634949094758354		2.36177560673234	-1.02962364367863	-0.711411479366403	2.26936587712238	1.27846597037288	-0.138527051731236	-0.79161264341989	-0.40276554079211		0.202472033737131	-0.575269268764499	0.223505225200317		-0.142170085969508		-0.441917752984834	-0.572257261469758	0.90835553354698	-0.270416458438168		-0.517872226200312	-0.38806453479634
numCommon_all	21	3	8	14	11	0	6	3	6	4	0	3	0	5	2	0	1	0	2	0	7	3	4	1	3	2	2	1	0	2	3	1	0	1	0	1	1	2	1	0	3	1	0	0
pVal_all	0.7304	0.4073	0.4057	0.481	0.3332		0.3966	0.348	0.1369	0.2132		0.3092		0.1822	0.4762		0.0044		0.6905		0.0186	0.8568	0.739	0.0359	0.1122	0.4784	0.7611	0.5483		0.3533	0.6734	0.3219		0.4296		0.5689	0.6246	0.1717	0.4912		0.6503	0.5387
NESpVal_all	0.5178	0.9459	0.8809	0.9865	0.7056		0.8784	0.8188	0.2616	0.4756		0.7287		0.3783	0.8985		0.0044		0.5402		0.0187	0.2894	0.4779	0.0359	0.1727	0.898	0.436	0.721		0.8539	0.5747	0.8543		0.9042		0.676	0.602	0.3507	0.8139		0.6157	0.7316
statmodP_all	0.517848215178482	0.945905409459054	0.880911908809119	0.986501349865013	0.705629437056294	NA	0.878412158784122	0.818818118188181	0.261673832616738	0.475652434756524	NA	0.728727127287271	NA	0.378362163783622	0.898510148985102	NA	0.0044995500449955	NA	0.54024597540246	NA	0.0187981201879812	0.289471052894711	0.477952204779522	0.035996400359964	0.172782721727827	0.898010198980102	0.436056394360564	0.721027897210279	NA	0.853914608539146	0.574742525747425	0.854314568543146	NA	0.904209579042096	NA	0.676032396760324	0.602039796020398	0.350764923507649	0.813918608139186	NA	0.615738426157384	0.731626837316268	NA	NA
geneHit1	AP2A2	CEND1	APLP1	APMAP	ASTN1		DKK3	AP2A2	CASC4	CRELD2		EFNB1		EPB41L3	PTPRK		LRIG1		ACVR1B		CD74	ENSA	FAM19A2	SLC22A17	BOLA2	CA3	BCAM	SORL1		TMED2	EPB41L3	PPM1L		ANXA7		SLC6A1	APLP1	CUEDC2	COPB2		RAN	SLIT2
geneHit2	CD200	CRELD1	CNDP1	CNTN3	CAP2		IGFBP6	CDK14	CPD	LRRC4C		GJA1		PPP5C	TUBB				TAX1BP1		CLIC1	GPHN	NRP2		MAT2A	EPB42	TNXB			XPNPEP1	SCN1B							DNAJA1			S100A8
geneHit3	CDH18	PCP4	CPM	GGT7	CDH8		MT1F	LY6H	ENTPD6	LRTM2		RELL1		PTPN11							FCGBP	PCP4L1	THSD7A		PTGDS						SLC24A2										S100A9
geneHit4	CPNE7		DDR1	GNB1	CDH9		MT2A		FUCA1	PVR				RAB7A							HLA-B		TYRO3
geneHit5	DPP6		DSC2	ITFG1	NPTX2		PTGR1		SDF4					RAN							HLA-DRA
geneHit6	ELFN2		HIST1H1D	LRRTM1	PCYOX1L		STX8		UBL7												HLA-DRB1
geneHit7	FRRS1L		IQGAP1	NCS1	ROBO2																PECAM1
geneHit8	GABBR2		SORT1	NPTXR	SORCS1
geneHit9	GPM6A			RNF11	TENM2
geneHit10	HPCAL1			RTN4RL2	VGF
geneHit11	LAMP5			SCN3B	VWC2
geneHit12	LASP1			SLITRK5
geneHit13	LRFN2			SNCA
geneHit14	NAV1			STX1B
geneHit15	NLGN4X
geneHit16	PCDH1
geneHit17	PLXNA1
geneHit18	PTPRG
geneHit19	ROBO2
geneHit20	SIRPA
geneHit21	SV2A

## Sheet: Table S5
Supplementary Table 5. Classification results of machine learning models across 100 permuted runs in predicting onset of AD pathology.
0=Non-Converters, 1=Converters
Iteration	AUC	TrueLabel_1	TrueLabel_2	TrueLabel_3	TrueLabel_4	TrueLabel_5	TrueLabel_6	TrueLabel_7	TrueLabel_8	TrueLabel_9	TrueLabel_10	TrueLabel_11	TrueLabel_12	TrueLabel_13	TrueLabel_14	TrueLabel_15	TrueLabel_16	TrueLabel_17	TrueLabel_18	TrueLabel_19	TrueLabel_20	TrueLabel_21	TrueLabel_22	TrueLabel_23	TrueLabel_24	TrueLabel_25	TrueLabel_26	TrueLabel_27	TrueLabel_28	TrueLabel_29	TrueLabel_30	TrueLabel_31	TrueLabel_32	TrueLabel_33	TrueLabel_34	TrueLabel_35	TrueLabel_36	TrueLabel_37	TrueLabel_38	TrueLabel_39	TrueLabel_40	TrueLabel_41	TrueLabel_42	TrueLabel_43	TrueLabel_44	TrueLabel_45	TrueLabel_46	TrueLabel_47	TrueLabel_48
1	0.859259	0	0	0	0	0	0	0	0	0	0	0	0	0	0	1	0	0	0	0	0	0	0	0	0	0	0	0	0	1	0	0	1	0	0	1	1	1	0	0	0	0	0	0	0	1	0	0	0
2	0.79362	0	0	0	0	0	0	0	0	0	1	0	1	0	1	0	1	0	0	0	0	0	0	0	0	0	0	1	0	1	0	0	1	0	0	1	0	1	0	1	0	0	0	0	1	0	0	0	1
3	0.767241	0	0	0	0	0	0	0	1	0	1	0	0	1	0	0	0	0	0	0	0	0	0	0	0	0	0	0	1	0	0	0	0	0	1	0	0	0	0	0	0	0	0	0	0	0	0	1	0
4	0.802885	0	0	0	0	1	1	1	0	0	0	0	0	0	0	0	0	0	0	0	0	1	0	0	0	0	0	1	0	0	1	0	0	1	0	0	0	1	1	0	0	0	0	0	1	0	0	0	1
5	0.823148	0	0	0	0	0	1	0	0	0	1	0	0	0	0	1	0	0	0	0	0	0	0	0	0	0	0	0	0	0	0	1	0	0	1	0	0	0	0	0	0	0	1	0	1	0	1	0	0
6	0.803704	0	0	0	0	0	0	1	0	0	0	0	0	1	0	1	0	0	0	0	0	0	0	0	0	1	0	1	0	0	1	0	0	1	0	0	0	1	0	0	0	0	1	0	0	1	0	0	0
7	0.807018	0	0	0	0	0	0	0	0	0	0	0	0	0	0	0	0	1	1	1	0	0	0	0	0	0	0	0	1	1	0	0	0	0	0	0	0	0	0	0	1	0	0	0	0	0	0	1	0
8	0.777244	0	0	0	0	0	1	0	0	0	0	1	0	0	0	0	0	0	1	0	0	0	0	1	0	1	0	0	0	0	0	1	0	0	1	1	0	0	0	0	0	1	0	0	0	0	0	0	0
9	0.761578	0	0	0	0	1	1	1	0	0	0	0	0	0	0	1	0	0	0	0	0	0	0	1	1	0	0	0	0	1	0	1	0	0	1	0	0	0	0	0	0	0	0	0	1	0	0	0	0
10	0.785592	0	0	0	0	0	0	0	1	0	0	1	0	0	0	1	0	0	0	0	0	0	0	0	1	0	0	0	1	0	1	0	0	1	0	1	0	1	0	0	1	0	0	0	0	0	0	0	0
11	0.863409	0	0	0	0	0	0	0	0	1	0	0	1	0	0	0	0	0	0	0	0	0	0	0	1	1	0	0	0	0	0	0	0	0	0	1	0	0	0	0	1	0	0	1	0	0	0	0	0
12	0.786967	0	0	0	0	0	0	1	0	0	0	0	0	0	0	0	0	0	1	0	0	0	0	0	0	0	0	0	0	0	0	0	0	0	1	0	0	0	1	0	0	0	1	0	0	1	0	0	1
13	0.85	0	0	0	0	0	0	0	0	0	1	0	1	0	0	0	0	1	0	0	0	0	1	0	0	0	0	0	0	0	0	0	0	0	0	1	0	0	0	0	0	0	0	1	0	0	1	0	1
14	0.883571	0	1	1	0	0	1	0	1	0	0	0	0	0	0	0	0	0	0	0	1	1	0	1	0	0	0	0	1	1	0	1	0	1	0	0	0	0	1	0	0	0	0	0	0	0	1	0	0
15	0.813218	0	0	0	0	1	0	0	0	1	0	0	0	0	0	0	0	0	0	0	1	0	0	1	0	1	0	0	0	0	0	0	0	0	0	0	0	0	0	0	0	1	0	0	0	0	0	0	0
16	0.800752	0	0	0	0	0	0	0	0	0	0	0	0	0	0	1	0	0	0	0	0	0	1	0	0	0	0	0	1	0	0	0	0	1	0	0	0	1	0	0	0	0	0	0	0	0	0	0	0
17	0.765664	0	0	0	0	0	0	0	0	0	0	0	0	0	0	0	0	1	0	0	1	0	0	0	0	0	0	0	1	0	0	0	0	0	0	0	0	1	0	0	0	0	0	0	0	0	0	0	1
18	0.870536	0	0	0	0	0	0	0	1	0	0	0	0	1	0	0	0	0	0	0	0	1	0	0	0	0	0	1	0	0	0	0	0	0	0	0	0	0	0	0	0	0	1	0	0	1	0	0	0
19	0.764151	0	0	0	1	0	1	0	0	1	1	0	0	0	0	0	0	0	0	0	1	0	1	1	0	0	0	1	0	0	0	0	0	0	0	0	0	0	0	0	0	0	0	1	0	0	1	0	0
20	0.822222	0	0	0	1	1	0	0	0	0	0	0	0	1	0	0	0	0	0	0	0	1	0	0	0	0	0	0	1	0	0	0	0	0	1	0	0	0	1	1	0	1	0	0	0	0	0	0	0
21	0.821612	0	0	0	0	0	0	1	0	0	1	0	0	0	0	0	0	0	0	0	0	0	0	0	0	0	0	0	0	0	0	0	1	0	0	0	0	0	0	1	1	1	0	0	0	0	0	0	1
22	0.854167	0	0	0	0	0	0	0	1	1	0	0	0	0	0	0	0	0	1	0	0	0	0	0	0	0	1	0	0	0	0	1	0	0	0	1	1	0	0	0	0	0	0	0	1	1	1	0	0
23	0.77037	0	0	0	0	0	0	0	0	1	0	1	0	0	0	0	0	0	0	0	1	0	0	0	1	0	0	1	0	0	1	0	0	1	1	0	1	0	0	0	0	0	0	0	0	0	0	0	0
24	0.80463	0	0	0	0	0	0	1	0	1	1	0	1	0	1	1	0	0	0	0	0	0	1	1	0	0	0	0	0	0	0	0	1	0	0	0	0	0	1	0	0	0	0	0	0	0	0	0	0
25	0.830827	0	0	0	0	0	0	1	0	1	0	0	0	0	0	0	0	0	0	0	0	0	0	0	0	0	0	0	0	0	1	0	0	0	0	0	0	0	0	1	0	0	0	1	1	0	0	0	0
26	0.788571	0	0	0	0	1	0	0	0	0	0	0	0	0	0	0	0	1	0	0	0	0	1	1	0	0	0	0	0	0	1	0	1	0	1	0	0	1	1	0	0	0	0	1	0	0	1	0	1
27	0.762019	0	0	0	0	0	0	0	0	0	0	0	1	1	0	0	0	0	0	0	0	0	1	0	0	0	0	1	0	1	0	0	1	0	0	1	0	0	0	1	0	1	0	0	0	1	0	0	1
28	0.787037	0	0	0	0	0	0	0	1	1	0	1	1	0	0	0	0	1	1	0	0	1	0	0	0	0	0	0	0	0	0	0	0	0	0	0	1	0	0	0	0	0	0	0	0	0	0	0	0
29	0.781304	0	0	0	0	0	1	0	0	1	0	0	0	0	0	0	0	0	0	0	0	0	0	0	0	0	1	0	0	0	0	1	0	1	0	1	0	0	1	1	0	0	0	0	1	0	1	0	0
30	0.793519	0	0	0	0	0	0	0	1	0	0	0	1	0	0	0	0	0	0	0	0	0	0	0	0	1	1	0	0	0	0	0	1	1	1	0	0	0	1	0	0	1	0	0	0	0	0	0	0
31	0.808908	0	0	0	0	0	0	1	0	0	0	1	0	0	0	0	0	0	0	0	0	0	0	1	0	0	0	0	0	0	0	0	0	0	0	0	0	1	0	0	0	0	0	0	0	0	0	1	0
32	0.826531	0	0	0	0	0	1	0	0	0	1	0	0	0	1	0	0	0	0	1	1	0	0	0	1	1	0	0	0	0	1	0	0	0	1	0	0	0	0	1	0	0	0	1	1	0	0	0	1
33	0.754386	0	0	0	0	0	0	0	0	0	0	0	0	1	0	0	0	0	0	0	0	0	0	1	0	0	0	0	0	0	0	0	0	0	1	1	0	0	0	1	0	1	0	0	0	0	0	0	0
34	0.817529	0	0	0	0	0	1	1	0	0	1	0	0	0	0	0	0	0	0	0	0	0	0	0	0	0	0	0	0	0	0	0	0	0	0	0	1	0	0	0	0	0	0	0	0	0	0	0	0
35	0.793233	0	0	0	0	0	1	0	0	0	0	0	1	0	0	0	1	0	0	0	0	0	0	0	0	0	0	0	0	0	0	0	0	0	1	0	0	0	0	0	0	0	0	0	0	0	1	0	0
36	0.75188	0	0	0	0	0	0	1	0	0	1	0	0	0	0	0	1	0	0	0	0	0	0	0	0	0	0	0	0	0	0	1	0	0	0	1	0	0	1	0	0	0	0	0	0	0	0	0	0
37	0.781356	0	0	0	1	0	0	0	0	0	0	0	0	0	0	0	0	0	0	0	0	0	0	0	0	0	0	0	0	0	0	0	0	0	0	0	1	0	0	0	0	0	0	0	0	0	0	1	0
38	0.821429	0	0	0	0	0	1	0	0	1	0	0	0	0	0	0	0	0	0	0	0	1	0	0	0	0	1	0	0	0	0	1	0	0	1	0	1	1	0	1	1	0	0	0	0	0	1	0	1
39	0.784598	0	0	0	0	0	1	0	0	0	0	1	0	0	0	0	0	0	0	0	0	0	0	0	0	0	1	0	0	0	0	0	0	0	0	1	0	0	0	0	1	0	0	0	0	0	0	0	0
40	0.780556	0	0	0	0	0	0	1	0	0	0	0	1	0	0	1	0	1	0	0	0	0	0	0	0	0	0	0	0	0	0	0	1	0	0	1	0	0	0	0	0	0	1	0	0	1	0	0	1
41	0.837907	0	0	0	0	0	0	1	0	0	1	0	0	1	0	1	0	0	0	0	0	0	0	0	0	0	1	0	0	0	0	1	0	0	0	0	1	0	0	0	0	0	0	0	1	0	0	1	0
42	0.791295	0	0	0	0	0	1	0	0	0	1	0	0	0	0	0	0	0	0	0	0	0	0	0	0	0	0	0	1	0	0	0	0	1	0	1	0	0	0	1	0	0	0	0	0	0	0	0	0
43	0.858491	0	0	0	0	0	1	0	0	0	0	0	0	1	0	0	0	0	0	0	0	0	0	0	0	0	0	0	0	0	0	1	1	0	0	0	1	1	0	0	0	1	0	0	0	1	0	0	0
44	0.780134	0	0	0	0	0	0	0	0	0	1	0	0	0	0	0	0	0	0	0	0	0	0	0	0	0	0	0	1	0	0	0	0	0	0	1	0	0	0	1	0	1	0	0	0	1	0	0	1
45	0.857759	0	0	0	0	0	0	0	0	0	0	0	0	0	0	0	0	0	0	0	0	0	0	0	0	0	0	0	0	0	1	0	1	0	1	0	0	0	0	1	1	0	0	0	0	0	0	0	0
46	0.775926	0	0	1	1	0	0	0	0	0	0	0	1	0	0	0	0	0	0	1	0	1	0	0	0	0	1	0	0	0	1	0	0	1	0	0	0	0	0	0	0	0	1	0	0	0	0	0	0
47	0.822222	0	0	1	0	0	0	0	0	0	0	0	0	0	0	1	0	0	0	1	0	0	0	0	0	1	1	0	0	0	0	1	0	0	0	0	0	0	0	0	1	0	0	0	1	0	1	0	0
48	0.759596	0	0	0	0	0	0	1	0	1	0	0	0	0	0	0	0	0	0	0	0	0	1	0	0	0	0	1	0	0	0	0	0	1	0	0	0	0	0	0	0	0	0	0	1	0	0	0	0
49	0.856027	0	0	0	0	0	0	0	0	0	0	1	1	1	0	0	0	0	0	0	0	0	0	0	0	0	0	0	0	0	1	0	0	0	0	0	0	0	0	0	0	0	0	0	0	0	0	1	0
50	0.884712	0	0	0	0	0	1	0	0	0	1	0	0	0	0	0	0	0	1	0	0	0	0	0	0	0	0	1	0	0	0	1	0	0	0	0	0	0	0	0	0	0	0	0	0	0	0	1	0
51	0.909774	0	1	0	0	1	0	0	0	0	0	0	0	0	0	0	0	0	1	0	0	0	0	0	0	0	0	0	0	0	0	1	1	0	0	1	0	0	0	0	0	0	0	0	0	0	0	0	0
52	0.894511	0	0	0	0	1	1	0	0	0	0	1	1	0	0	0	0	0	0	0	0	0	0	0	1	1	0	1	0	0	0	0	0	0	0	0	0	0	0	0	0	0	0	0	1	0	0	1	0
53	0.887931	0	0	0	0	1	0	1	1	0	0	0	0	0	0	0	0	0	0	1	0	0	0	0	0	0	0	0	0	0	0	0	0	0	0	0	0	0	0	0	0	0	0	0	0	0	0	1	0
54	0.886218	0	0	0	0	0	0	0	0	1	0	0	0	0	0	1	0	0	0	1	1	0	0	0	0	0	0	1	1	0	0	0	0	0	1	0	0	0	0	0	0	1	0	0	0	1	0	0	0
55	0.889899	0	0	0	0	0	1	0	0	0	0	0	1	0	0	0	0	0	0	0	0	0	0	1	0	0	0	0	0	0	0	1	0	0	0	1	0	0	0	0	0	0	0	0	0	0	1	1	0
56	0.936111	0	0	0	0	0	0	0	1	0	1	0	1	0	1	1	0	0	0	0	0	0	0	0	0	0	0	0	0	0	1	0	0	0	1	0	0	0	1	0	0	0	1	0	0	0	0	0	0
57	0.885965	0	0	0	0	0	1	0	0	0	0	0	0	0	0	0	0	0	0	0	1	0	0	0	0	0	0	0	0	0	0	0	0	0	0	1	1	0	0	0	0	0	0	0	0	0	0	0	0
58	0.939732	0	0	0	0	1	0	0	0	1	0	1	0	0	0	0	0	0	0	0	0	0	0	0	0	0	1	0	0	0	0	0	1	0	0	0	0	1	0	0	0	0	0	0	1	0	0	1	0
59	0.886111	0	0	0	0	0	0	0	0	0	1	0	0	1	0	0	0	0	0	0	1	1	0	0	1	0	0	1	0	0	1	0	0	1	0	0	0	0	0	1	0	0	0	0	0	0	0	0	0
60	0.886124	0	0	0	0	0	0	0	0	0	0	1	0	0	0	0	0	0	0	0	0	0	1	0	0	1	0	1	0	1	1	1	0	1	1	0	0	0	1	0	0	0	0	0	1	0	0	1	0
61	0.916667	0	0	0	1	0	0	0	1	0	0	0	0	0	0	0	0	0	0	0	0	0	1	0	0	0	0	1	0	0	0	0	1	0	0	1	1	1	0	0	1	0	0	0	0	0	1	0	0
62	0.890977	0	0	0	0	0	0	0	0	0	0	0	1	1	0	0	0	0	0	0	1	0	0	0	0	0	0	0	1	0	0	0	0	0	0	0	0	0	0	1	0	0	1	0	0	0	1	0	0
63	0.911859	0	0	0	0	0	0	0	0	0	1	1	0	0	0	0	1	0	0	0	0	0	0	0	0	0	0	0	0	0	0	0	1	0	0	0	0	0	0	0	1	1	0	1	0	0	1	0	0
64	0.975575	0	0	0	0	0	0	1	0	0	0	0	0	0	0	0	0	0	0	0	0	0	0	0	0	0	0	0	0	0	0	0	0	0	0	0	0	0	0	0	0	0	1	0	0	1	0	0	0
65	0.906015	0	0	0	0	0	0	0	0	0	0	0	0	0	0	0	0	0	0	0	0	0	0	0	0	0	1	0	0	0	0	1	0	0	0	0	0	0	1	0	0	0	0	0	0	0	0	0	0
66	0.916667	0	0	0	0	0	1	0	0	0	0	1	0	0	1	0	0	0	0	0	0	0	0	0	0	0	0	0	0	0	0	0	0	0	0	1	0	0	0	0	0	0	0	0	0	0	0	0	0
67	0.908521	0	0	0	0	0	0	0	0	0	0	0	0	0	0	0	0	0	0	0	0	0	0	0	0	0	0	0	0	1	0	0	0	0	0	1	0	1	0	0	0	0	0	1	0	0	1	0	0
68	0.932203	0	0	0	0	0	0	1	0	0	0	0	0	0	0	0	0	0	0	0	0	0	0	0	0	0	0	0	0	1	0	0	0	0	0	0	0	0	0	0	0	0	1	1	1	0	0	0	0
69	0.91183	0	0	0	0	0	0	0	0	1	0	0	1	0	0	0	0	0	0	0	1	0	0	0	0	0	0	0	0	0	0	0	0	0	0	0	0	0	0	1	0	1	1	0	0	0	0	0	0
70	0.915741	0	0	0	0	0	0	0	0	0	0	0	0	0	0	0	0	0	1	0	1	0	0	0	0	0	0	0	0	0	1	0	1	0	0	0	1	0	0	0	0	0	0	1	1	0	1	0	0
71	0.974138	0	0	0	0	0	0	0	0	0	0	0	1	0	0	0	0	1	0	0	0	0	0	0	0	0	0	1	0	0	0	0	0	0	0	0	0	1	1	0	0	1	0	0	0	0	0	0	0
72	0.899554	0	0	0	0	0	0	0	0	0	0	0	0	1	1	0	0	1	0	0	0	0	0	0	0	0	0	0	0	0	0	1	0	0	0	0	0	0	1	0	0	0	1	0	1	0	0	0	0
73	0.890805	0	0	0	0	0	0	0	1	0	0	0	1	0	0	0	0	0	0	0	0	0	0	0	1	0	0	0	0	1	0	0	0	0	0	0	0	0	0	0	0	1	0	0	0	0	0	0	0
74	0.884848	0	0	0	0	0	0	0	0	0	0	0	0	0	0	0	0	0	1	0	0	0	1	0	0	0	1	0	0	0	0	0	0	1	0	1	0	0	0	0	0	0	0	0	0	0	0	1	0
75	0.898496	0	0	0	0	0	0	1	0	0	0	0	1	0	0	0	0	0	0	0	0	0	0	0	0	0	0	0	0	0	0	0	0	0	0	0	1	0	0	0	1	0	0	0	0	0	0	1	0
76	0.894444	0	0	1	1	0	0	0	0	0	0	0	0	0	0	1	0	0	0	0	0	0	0	0	0	0	0	0	1	0	0	0	0	0	1	0	0	0	0	0	0	0	0	1	1	0	1	0	1
77	0.934837	0	0	0	0	0	0	0	0	0	0	0	1	0	0	0	0	0	0	0	0	0	0	0	0	0	0	0	0	0	0	1	0	0	0	0	0	0	0	0	0	0	1	0	0	1	0	0	0
78	0.899554	0	0	1	0	0	0	0	0	0	1	0	0	0	0	0	0	0	0	0	1	0	0	1	0	1	0	0	0	0	0	1	0	0	1	0	0	0	0	0	0	0	0	0	1	0	0	0	0
79	0.912121	0	0	0	0	0	0	0	0	0	1	0	1	1	0	0	1	0	0	0	0	0	0	0	0	0	0	1	0	0	0	0	0	0	0	1	0	0	0	0	0	0	0	0	1	0	0	1	0
80	0.909949	0	0	0	0	0	0	0	1	0	0	0	0	1	0	0	0	0	0	0	0	0	1	0	0	0	0	1	0	0	0	1	0	1	0	0	0	0	0	0	0	0	0	1	0	0	0	0	1
81	0.922991	0	0	0	0	0	0	0	0	0	1	0	1	0	0	0	0	0	0	0	0	0	0	0	0	0	0	0	0	1	0	0	0	1	0	1	0	1	0	1	0	0	0	1	0	0	0	0	0
82	0.92963	0	0	0	0	0	0	0	0	0	0	0	1	0	1	0	0	0	0	0	0	0	0	0	0	1	0	0	0	1	0	0	0	0	1	0	0	0	0	0	0	0	0	0	1	1	1	0	0
83	0.917293	0	0	0	0	0	0	0	1	1	0	0	0	0	0	0	0	0	0	0	0	0	0	0	0	0	0	0	0	1	0	0	0	1	0	0	0	0	0	0	0	0	0	1	0	1	0	0	1
84	0.923148	0	0	0	0	0	1	0	0	1	0	0	0	0	0	0	0	0	0	0	0	0	0	0	0	0	0	0	1	0	0	1	1	1	0	0	0	1	0	0	0	0	0	1	0	0	1	0	0
85	0.935593	0	0	0	0	0	1	0	1	0	0	0	0	0	0	0	0	0	0	0	0	0	0	0	0	0	0	0	0	0	0	0	0	0	0	0	0	1	0	0	0	0	0	0	0	0	0	1	0
86	0.906061	0	0	0	0	0	0	0	1	0	1	0	0	0	0	0	0	1	0	0	0	0	0	0	0	0	0	0	0	0	1	0	0	0	1	0	0	0	1	0	0	0	0	1	0	0	0	0	0
87	0.888571	0	0	0	1	0	1	0	0	1	0	0	0	0	0	0	0	0	0	0	0	1	0	0	0	0	0	0	0	0	0	0	0	1	0	0	1	0	0	1	0	0	0	1	0	1	0	1	0
88	0.922991	0	0	0	0	0	0	0	0	0	0	0	0	0	0	0	0	0	0	0	0	0	0	0	0	0	0	0	0	0	0	0	0	1	1	0	0	0	0	1	0	0	1	1	0	0	1	0	0
89	0.956897	0	0	0	0	0	0	1	0	1	0	0	0	0	0	1	0	0	0	0	0	0	0	0	0	0	0	0	0	0	0	0	0	0	0	0	0	1	0	0	0	0	0	0	0	0	0	0	1
90	0.913889	0	0	0	0	0	0	0	0	0	1	0	0	0	1	0	0	0	0	0	1	0	0	1	0	0	0	0	1	0	0	0	0	0	1	0	0	1	0	0	0	0	0	0	0	0	0	0	1
91	0.917411	0	0	0	0	0	0	0	1	1	1	0	0	0	0	0	1	0	0	0	0	0	0	0	0	0	1	0	0	0	1	0	0	0	0	1	0	0	0	0	0	0	0	0	0	0	0	0	0
92	0.887879	0	0	0	0	0	1	0	0	1	0	0	0	0	0	0	0	0	0	0	0	0	0	0	1	0	0	0	1	0	1	0	0	0	0	0	1	0	0	0	0	0	0	0	0	1	0	0	1
93	0.885965	0	0	0	0	0	1	0	0	1	0	0	1	0	0	0	0	0	0	0	0	0	0	0	0	0	0	0	0	1	0	0	0	0	0	0	0	0	1	1	1	0	0	0	0	0	0	0	0
94	0.887019	0	0	0	0	1	1	0	0	0	0	1	1	0	0	0	0	0	0	0	0	0	0	0	0	0	0	0	0	0	0	0	0	1	0	0	0	0	0	0	0	0	1	1	1	0	0	0	0
95	0.907071	0	0	0	0	0	1	0	0	0	0	0	0	1	0	0	0	0	0	0	0	0	0	0	0	0	0	0	0	0	0	1	1	0	0	0	0	0	0	0	0	0	0	0	0	0	0	0	1
96	0.891081	0	0	0	0	0	1	1	0	0	0	0	1	0	1	1	0	0	0	0	0	0	0	0	0	0	0	0	0	0	1	0	0	0	0	0	1	0	0	0	0	0	0	0	0	0	1	0	1
97	0.887037	0	0	0	1	0	0	0	0	0	0	0	0	0	0	0	0	1	0	0	0	0	0	0	1	1	0	1	0	1	0	1	0	0	0	0	0	0	1	0	0	0	0	0	0	0	0	0	1
98	0.884848	0	0	0	0	1	0	1	0	1	0	0	0	0	0	0	0	0	0	0	0	0	0	0	0	0	0	0	0	0	1	0	0	1	0	0	0	0	0	1	0	0	0	0	0	0	0	0	1
99	0.915254	0	0	0	0	0	0	0	0	0	0	0	0	0	0	0	0	0	0	0	0	0	0	0	0	1	0	1	0	0	0	0	0	0	0	0	0	1	0	0	0	0	0	0	0	0	0	0	0
100	0.966667	0	0	0	0	0	0	0	1	0	0	0	0	0	0	0	0	0	0	0	0	0	0	0	0	1	0	0	0	0	0	0	1	0	0	0	0	1	0	0	0	0	0	1	0	1	0	0	0
[truncated: 80 more columns]

## Sheet: Table S6
Supplementary Table 6. Differential abundance analysis of CSF proteins associated with the onset of symptoms in biomarker positive asymptomatic participants.
Differential abundance analysis of CSF proteins between asymptomatic AD participants who remained asymptomatic or converted to the symptomatic stage (MCI/AD Dementia)
Protein	coefficient	standard coefficient	p_value	p_value (FDR)
|A8MTW9	-0.123771	-0.129362	0.206638	0.482827
A1BG|P04217	0.118631	0.17021	0.0904399	0.316096
A2M|P01023	0.0393245	0.149942	0.136487	0.394916
A4GALT|Q9NPC4	0.124618	0.336694	0.000614387	0.0198838
AAMDC|Q9H7C9	0.210125	0.267753	0.0143968	0.115359
AARS|P49588	-0.0765222	-0.0628638	0.59466	0.817762
ABAT|P80404	0.0546402	0.0413616	0.703665	0.871062
ABCA2|Q9BZC7	-0.0631245	-0.211087	0.0350186	0.183633
ABHD14A|Q9BUJ0	0.026631	0.053995	0.597465	0.819357
ABHD14B|Q96IU4	0.0403351	0.046002	0.649485	0.841225
ABI3BP|Q7Z7G0	0.140004	0.382953	8.41069e-05	0.00838378
ACACA|Q13085	0.109732	0.0861027	0.427795	0.699977
ACAN|P16112	-0.0407611	-0.0738211	0.465435	0.728901
ACE|P12821	-0.0492875	-0.172229	0.0866277	0.305629
ACHE|P22303	-0.0157002	-0.037008	0.714699	0.876172
ACLY|P53396	0.0673304	0.0403193	0.767965	0.903574
ACO2|Q99798	-0.45484	-0.285788	0.0210132	0.141527
ACP1|P24666	-0.0575464	-0.0518871	0.625225	0.834313
ACP2|P11117	-0.0531514	-0.0949639	0.347307	0.629905
ACP6|Q9NPH0	0.141145	0.135445	0.225024	0.505644
ACTA1|P68133	0.0531988	0.10919	0.279516	0.560092
ACTB|P60709	0.0736404	0.157518	0.117543	0.364326
ACTN1|P12814	-0.0575768	-0.058009	0.58707	0.811434
ACTR3|P61158	-0.0186448	-0.0146385	0.898779	0.955528
ACVR1|Q04771	0.109951	0.207123	0.0407216	0.199368
ACVR1B|P36896	-0.0795111	-0.188191	0.0607873	0.252217
ACVR2A|P27037	-0.186742	-0.248665	0.0156605	0.120451
ACYP1|P07311	-0.0109701	-0.0247935	0.806569	0.919894
ACYP2|P14621	-0.0107192	-0.0233473	0.81765	0.925368
ADA|P00813	0.256935	0.192111	0.156058	0.425024
ADA2|Q9NZK5	0.0184835	0.0422231	0.676599	0.858233
ADAM10|O14672	0.00476773	0.0130558	0.897419	0.955153
ADAM11|O75078	-0.0672208	-0.240975	0.0157284	0.1206
ADAM15|Q13444	0.0461152	0.136545	0.175535	0.448214
ADAM17|P78536	0.0330321	0.120637	0.231863	0.514616
ADAM22|Q9P0K1	-0.0565391	-0.193365	0.0539077	0.234038
ADAM23|O75077	-0.0871119	-0.328387	0.000851172	0.0246642
ADAM28|Q9UKQ2	0.0112811	0.0185135	0.854937	0.943535
ADAM9|Q13443	-0.041777	-0.0460181	0.649371	0.841225
ADAMDEC1|O15204	0.0472274	0.0757122	0.454051	0.722077
ADAMTS1|Q9UHI8	-0.0504653	-0.209224	0.0366968	0.187142
ADAMTS13|Q76LX8	0.0738882	0.0767808	0.549768	0.784066
ADAMTS16|Q8TE57	0.0504863	0.0860577	0.397017	0.670756
ADAMTS2|O95450	0.0317692	0.0739406	0.464711	0.728901
ADAMTS3|O15072	-0.0599761	-0.132984	0.187174	0.461296
ADAMTS4|O75173	0.00472279	0.0170935	0.865955	0.947178
ADAMTS8|Q9UP79	-0.131746	-0.341441	0.000507864	0.0173657
ADAMTSL1|Q8N6G6	-0.124026	-0.131296	0.2047	0.482234
ADAMTSL2|Q86TH1	-0.0488496	-0.188396	0.0605012	0.252122
ADAMTSL3|P82987	0.00655465	0.0149311	0.882783	0.951664
ADAMTSL4|Q6UY14	0.105602	0.140898	0.170916	0.444131
ADAMTSL5|Q6ZMM2	-0.0305479	-0.03869	0.763372	0.900295
ADARB1|P78563	0.193837	0.164802	0.10308	0.338886
ADCYAP1|P18509	-0.0124441	-0.0112997	0.912069	0.964517
ADCYAP1R1|P41586	0.0726432	0.162998	0.10696	0.345094
ADGRB1|O14514	-0.134703	-0.349308	0.000367959	0.0158095
ADGRB2|O60241	-0.127878	-0.258458	0.00942187	0.0932988
ADGRB3|O60242	-0.145963	-0.277911	0.00511751	0.0685636
ADGRE1|Q14246	0.0103582	0.015527	0.91567	0.965847
ADGRF5|Q8IZF2	-0.0254141	-0.0302722	0.773307	0.906398
ADGRG1|Q9Y653	-0.0771639	-0.168906	0.0929739	0.318695
ADGRG6|Q86SQ4	0.114586	0.131715	0.205707	0.482827
ADGRL1|O94910	-0.0847048	-0.315075	0.00140863	0.0351032
ADGRL2|O95490	-0.0303613	-0.066331	0.512021	0.755451
ADGRL3|Q9HAR2	-0.0797796	-0.230835	0.0208536	0.141427
ADH1B|P00325	-0.0582743	-0.0500183	0.624764	0.834313
ADH5|P11766	0.143663	0.110792	0.361202	0.639741
ADIPOQ|Q15848	0.0678309	0.0738715	0.465129	0.728901
ADIRF|Q15847	0.0512829	0.110733	0.272734	0.553712
ADM|P35318	-0.00396969	-0.0112118	0.911845	0.964517
ADPGK|Q9BRR6	0.0731105	0.116695	0.262672	0.544234
AEBP1|Q8IUX7	0.0311107	0.101499	0.314979	0.596999
AFM|P43652	0.239992	0.290448	0.003374	0.0581547
AGA|P20933	-0.0175495	-0.0388988	0.700798	0.870348
AGRN|O00468	-0.062666	-0.249186	0.0124159	0.106691
AGRP|O00253	0.149036	0.13011	0.241048	0.526462
AGT|P01019	-0.0289425	-0.0708926	0.483368	0.741109
AHCY|P23526	-0.00152653	-0.0014296	0.988737	0.997469
AHI1|Q8N157	0.116336	0.156206	0.128563	0.383686
AHNAK|Q09666	0.0955716	0.212995	0.0333664	0.181153
AHNAK2|Q8IVF2	0.0703663	0.0938473	0.360545	0.639486
AHSA1|O95433	0.0730268	0.0732541	0.574762	0.804763
AHSG|P02765	0.170925	0.233609	0.019326	0.136666
AHSP|Q9NZD4	0.0237397	0.0135898	0.916508	0.966133
AIF1|P55008	0.133136	0.234823	0.0242495	0.150698
AIF1L|Q9BQI0	0.065115	0.054044	0.718254	0.877374
AJAP1|Q9UKB5	-0.122581	-0.230744	0.020905	0.141427
AK1|P00568	0.125032	0.116908	0.251621	0.533976
AKAP12|Q02952	0.00347542	0.00804061	0.936717	0.976694
AKR1A1|P14550	0.0728816	0.118813	0.239049	0.524394
AKR1B1|P15121	0.00101984	0.00362364	0.971457	0.99216
ALAD|P13716	-0.12501	-0.0861849	0.39388	0.668114
ALB|P02768	0.192581	0.298444	0.00256161	0.0509008
ALCAM|Q13740	-0.0750013	-0.271509	0.00628582	0.0753246
ALDH1A1|P00352	-0.0280183	-0.0471014	0.641681	0.839406
ALDH9A1|P49189	0.161692	0.211072	0.0710443	0.278786
ALDOA|P04075	-0.0724323	-0.201902	0.0439644	0.205552
ALDOB|P05062	0.010851	0.0115217	0.921311	0.968329
ALDOC|P09972	-0.0598377	-0.183736	0.0672696	0.270314
ALPL|P05186	-0.0187497	-0.0137242	0.914286	0.965833
AMBP|P02760	0.216822	0.285562	0.00397744	0.0606025
AMIGO1|Q86WK6	-0.244122	-0.222118	0.0571669	0.243521
AMIGO2|Q86SJ2	0.0102265	0.0153822	0.883014	0.951664
AMPH|P49418	-0.0321632	-0.0871145	0.38878	0.664499
AMY1A|P04745	0.119942	0.186828	0.0627141	0.257469
AMY2A|P04746	-0.0464532	-0.0391234	0.737214	0.888364
AMY2B|P19961	-0.13327	-0.108463	0.382292	0.658739
ANG|P03950	0.0925181	0.180088	0.072984	0.281481
ANGPT2|O15123	-0.0998808	-0.0952657	0.461405	0.727487
ANGPTL1|O95841	0.0659955	0.156383	0.124114	0.375384
ANGPTL2|Q9UKU9	0.035813	0.10914	0.279739	0.560092
ANGPTL3|Q9Y5C1	0.000600778	0.000395022	0.997155	0.999601
ANGPTL4|Q9BY76	0.0348166	0.0695861	0.491486	0.743194
ANGPTL7|O43827	0.0577888	0.0943096	0.350654	0.63138
ANK1|P16157	0.0103889	0.00838551	0.940773	0.97934
ANK2|Q01484	0.171525	0.106695	0.382893	0.658957
ANKRD2|Q9GZV1	0.260372	0.255034	0.021575	0.142513
ANPEP|P15144	0.048578	0.142187	0.158194	0.427429
ANTXR1|Q9H6X2	0.0343314	0.103071	0.307503	0.592193
ANTXR2|P58335	0.22377	0.269417	0.00828587	0.0905631
ANXA1|P04083	0.0427021	0.0575997	0.575205	0.804763
ANXA2|P07355	-0.0145784	-0.0290711	0.774023	0.906398
ANXA5|P08758	-0.00500601	-0.0100233	0.921158	0.968329
ANXA6|P08133	0.139598	0.193672	0.0914708	0.317347
ANXA7|P20073	0.120645	0.0804499	0.551915	0.785479
AOC3|Q16853	0.0559057	0.107085	0.288944	0.569515
AP1B1|Q10567	-0.054629	-0.10778	0.285806	0.56571
AP2A1|O95782	0.0653362	0.0695437	0.500771	0.748908
AP2A2|O94973	0.0219322	0.0273812	0.786837	0.908618
AP2B1|P63010	-0.0640243	-0.15462	0.124536	0.375384
AP5B1|Q2VPB7	0.0116772	0.019245	0.852359	0.942775
APCS|P02743	0.194309	0.153025	0.128516	0.383686
APLP1|P51693	-0.139212	-0.338323	0.000575712	0.019129
APLP2|Q06481	-0.100891	-0.221234	0.0269658	0.159617
APMAP|Q9HDC9	0.121922	0.202598	0.0432253	0.204556
APOA1|P02647	0.209023	0.247373	0.0130897	0.10983
APOA2|P02652	0.23574	0.243597	0.0145959	0.11658
APOA4|P06727	0.216795	0.262923	0.00822125	0.0905631
APOB|P04114	0.112869	0.122104	0.226195	0.50736
APOC1|P02654	-0.00129194	-0.0013569	0.98931	0.997469
APOC2|P02655	0.0612765	0.0618077	0.541272	0.779293
APOC3|P02656	0.119427	0.116376	0.24889	0.53239
APOC4|P55056	0.104025	0.0826182	0.457758	0.725038
APOD|P05090	0.110242	0.231211	0.0206402	0.141427
APOE|P02649	0.0106638	0.0201668	0.842143	0.937547
APOE2|APOE2	-0.146322	-0.0564437	0.576991	0.805524
APOE4|APOE4	0.0467263	0.0107006	0.915849	0.965847
APOF|Q13790	0.140712	0.192927	0.0544652	0.235575
APOH|P02749	0.21536	0.259292	0.00918641	0.0924798
APOL1|O14791	0.231719	0.259231	0.00920345	0.0924798
APOM|O95445	0.158283	0.16482	0.101275	0.335163
APP|P05067	-0.148533	-0.284643	0.00410126	0.0611996
AQP1|P29972	-0.106152	-0.0935941	0.369581	0.649045
AQP4|P55087	0.00205159	0.00549346	0.95674	0.985613
ARF1|P84077	0.00463661	0.00608626	0.952078	0.982505
ARG1|P05089	0.18978	0.152081	0.254433	0.535062
ARHGAP36|Q6ZRI8	-0.0119145	-0.0244683	0.809057	0.9207
ARHGDIA|P52565	0.0464541	0.121346	0.229111	0.510685
ARHGDIB|P52566	0.0466988	0.0977667	0.333196	0.617342
ARL8B|Q9NVJ2	-0.0871152	-0.098036	0.347195	0.629905
ARMH4|Q86TY3	-0.0851121	-0.251987	0.011434	0.102865
ARPC2|O15144	0.0784909	0.115943	0.284882	0.565678
ARPC4|P59998	0.0389874	0.0309043	0.781513	0.907093
ARPC5|O15511	-0.203727	-0.114624	0.371036	0.650684
ARSA|P15289	0.077355	0.188397	0.0605003	0.252122
ARSB|P15848	-0.0379474	-0.056921	0.577725	0.806098
ARSG|Q96EG1	-0.0340568	-0.0478317	0.636517	0.836757
ARSK|Q6UWY0	0.0650772	0.0701347	0.511268	0.755109
ART3|Q13508	-0.0241037	-0.0643945	0.524444	0.764226
ART4|Q93070	0.332694	0.283132	0.0245433	0.151766
ASAH1|Q13510	-0.0115902	-0.0202516	0.841488	0.937457
ASGR2|P07307	0.265182	0.272985	0.0109902	0.100321
ASPH|Q12797	0.0283382	0.143018	0.155752	0.425024
ASPN|Q9BXN1	0.105759	0.089469	0.448415	0.718329
ASPRV1|Q53RT3	-0.0379076	-0.0508468	0.648026	0.841225
ASRGL1|Q7L266	-0.283996	-0.240138	0.0421728	0.201997
ASTN1|O14525	-0.0780032	-0.269716	0.00665283	0.0789469
ATF6|P18850	-0.000203211	-0.000290579	0.998304	0.999774
ATF6B|Q99941	-0.0117274	-0.0531304	0.599586	0.820521
ATIC|P31939	0.0338998	0.0299415	0.798721	0.912853
ATOX1|O00244	-0.0669999	-0.131159	0.19565	0.470164
ATP1A1|P05023	-0.0876023	-0.1081	0.284372	0.565116
ATP1A2|P50993	-0.0741623	-0.0892251	0.377347	0.656682
ATP1A3|P13637	-0.130131	-0.130404	0.195951	0.470434
ATP1B1|P05026	-0.0533953	-0.176241	0.0794298	0.29373
ATP1B2|P14415	-0.0220587	-0.0720525	0.476222	0.740327
ATP1B3|P54709	-0.00244386	-0.0021798	0.98469	0.996284
ATP2B2|Q01814	-0.196932	-0.212315	0.033947	0.182712
ATP6AP1|Q15904	-0.0454059	-0.110953	0.271778	0.553712
ATP6AP2|O75787	-0.102613	-0.145358	0.149026	0.415406
ATP6V1A|P38606	-0.237927	-0.183524	0.110114	0.350452
ATRN|O75882	-0.0179237	-0.0653422	0.518346	0.758383
ATRNL1|Q5VV63	-0.0241406	-0.0578665	0.56741	0.799697
AVP|P01185	0.0862909	0.144963	0.154395	0.42467
AXL|P30530	-0.0231687	-0.0804555	0.426189	0.698725
AZGP1|P25311	0.240923	0.358153	0.000253547	0.0131633
B2M|P61769	0.0102228	0.0267521	0.791622	0.910499
B3GALNT1|O75752	-0.0635868	-0.209197	0.0367225	0.187142
B3GAT1|Q9P2W7	-0.00104842	-0.00152051	0.988021	0.997469
B3GAT2|Q9NPZ5	0.100187	0.0807375	0.52933	0.769149
B3GAT3|O94766	0.0464864	0.154678	0.124392	0.375384
B3GNT2|Q9NY97	-0.0397581	-0.209925	0.036058	0.186729
B3GNT7|Q8NFL0	0.0680818	0.104067	0.307842	0.592336
B3GNT8|Q7Z7M8	0.119174	0.124507	0.219493	0.499522
B3GNT9|Q6UX72	0.0744459	0.147051	0.144297	0.40816
B4GALNT1|Q00973	-0.0362662	-0.0956088	0.344027	0.625778
B4GALNT4|Q76KP1	-0.0582435	-0.136411	0.175962	0.448214
B4GALT1|P15291	0.0733609	0.195113	0.0517343	0.226975
B4GALT2|O60909	0.00474073	0.00647167	0.950908	0.982505
B4GALT3|O60512	0.0720854	0.0831069	0.430932	0.704185
B4GALT6|Q9UBX8	-0.117987	-0.0814258	0.464296	0.728901
B4GAT1|O43505	-0.0887253	-0.248441	0.012689	0.108291
BACE1|P56817	-0.0252884	-0.0553032	0.584724	0.809678
BAG6|P46379	-0.00801152	-0.00833919	0.942618	0.980385
BAMBI|Q13145	-0.0125654	-0.0277326	0.784167	0.907278
BASP1|P80723	-0.118548	-0.279674	0.00483178	0.0657967
BAX|Q07812	0.0185154	0.0203086	0.864586	0.946638
BCAM|P50895	0.00946667	0.0386085	0.702927	0.871056
BCAN|Q96GW7	-0.123571	-0.249799	0.0121947	0.106629
BCAS1|O75363	-0.347609	-0.27713	0.0306011	0.174686
BCHE|P06276	-0.04787	-0.131796	0.191179	0.464967
BDNF|P23560	-0.134738	-0.206647	0.0391309	0.194579
BGLAP|P02818	0.0596861	0.0819098	0.442788	0.712809
BGN|P21810	0.0361666	0.0875528	0.386388	0.663342
BID|P55957	-0.158526	-0.22415	0.0249661	0.15324
BIN1|O00499	-0.0258294	-0.0283428	0.779538	0.906495
BLMH|Q13867	-0.0260844	-0.0781192	0.439787	0.710871
BLVRA|P53004	0.00298124	0.00229267	0.982032	0.995815
BLVRB|P30043	0.0639929	0.0356049	0.725075	0.87923
BMP1|P13497	-0.00354879	-0.0111581	0.912266	0.964517
BMP2|P12643	-0.110956	-0.0802736	0.499606	0.748908
BMP5|P22003	0.162979	0.226665	0.044563	0.207572
BMP6|P22004	0.105533	0.208664	0.0372152	0.188842
BMP7|P18075	0.098123	0.141397	0.160542	0.430888
BMPR2|Q13873	-0.120153	-0.276836	0.005299	0.0696275
BNC2|Q6ZN30	0.0518457	0.109998	0.379278	0.657855
BOC|Q9BWV1	0.0134637	0.0182364	0.862257	0.946424
BOD1L1|Q8NFC6	-0.0655954	-0.0587404	0.614236	0.830536
BOLA2|Q9H3K6	-0.00036875	-0.000427984	0.997194	0.999601
BPGM|P07738	0.166611	0.112796	0.276454	0.557632
BPNT1|O95861	0.150131	0.189401	0.0660189	0.267452
BRINP1|O60477	0.0202889	0.0406888	0.687729	0.864174
BSG|P35613	-0.0527203	-0.164076	0.102846	0.338564
BST1|Q10588	0.0436616	0.113442	0.261102	0.542378
BST2|Q10589	-0.0968468	-0.127685	0.247084	0.531374
BTD|P43251	-0.035595	-0.168192	0.094383	0.320876
BTN2A1|Q7KYR7	-0.0797247	-0.180207	0.0727917	0.281481
BTN3A2|P78410	-0.0870366	-0.0778262	0.48434	0.741109
C11orf54|Q9H0W9	0.0741367	0.0661907	0.554635	0.787617
C11orf87|Q6NUJ2	-0.12827	-0.18951	0.0589687	0.247808
C12orf49|Q9H741	-0.0405499	-0.138291	0.170025	0.443202
C16orf89|Q6UX73	0.0516673	0.128954	0.201011	0.47752
C1GALT1|Q9NS00	0.0152445	0.0494074	0.625436	0.834313
C1GALT1C1|Q96EU7	-0.00218598	-0.00391177	0.969189	0.990491
C1QA|P02745	0.0586473	0.116753	0.247349	0.531374
C1QB|P02746	0.0514932	0.147231	0.143801	0.407682
C1QC|P02747	0.0778859	0.160135	0.111495	0.353045
C1QL1|O75973	-0.00229436	-0.00472778	0.962765	0.988958
C1QL2|Q7Z5L3	-0.605466	-0.350288	0.0117375	0.104092
C1QL3|Q5VWW1	-0.0154663	-0.0448777	0.657507	0.845567
C1QTNF1|Q9BXJ1	0.0574247	0.136773	0.174805	0.448214
C1QTNF3|Q9BXJ4	-0.0296326	-0.0479825	0.635453	0.836757
C1QTNF4|Q9BXJ3	-0.0611507	-0.198418	0.0478212	0.215888
C1QTNF5|Q9BXJ0	0.0411877	0.103817	0.303996	0.589494
C1R|P00736	0.0265865	0.0743961	0.461957	0.727684
C1RL|Q9NZP8	0.118581	0.284883	0.00406853	0.061077
C1S|P09871	0.0421316	0.13057	0.195378	0.470164
C2|P06681	0.0986445	0.225839	0.0238668	0.149433
C2orf40|Q9H1Z8	0.0517733	0.0489832	0.628411	0.835616
C3|P01024	0.10362	0.225652	0.0239861	0.149433
C3AR1|Q16581	-0.0140202	-0.0414602	0.682125	0.860875
C4A|P0C0L4	0.00931752	0.00714387	0.943763	0.980643
C4B|P0C0L5	0.0557161	0.0780987	0.439908	0.710871
C4BPA|P04003	0.119007	0.100378	0.320384	0.601203
C4BPB|P20851	0.174564	0.197302	0.0491143	0.220926
C4orf48|Q5BLP8	-0.156731	-0.356309	0.000274261	0.0139481
C5|P01031	0.196601	0.244185	0.014352	0.115359
C6|P13671	0.139079	0.192095	0.0555339	0.237376
C6orf120|Q7Z4R8	0.0305785	0.0426238	0.678477	0.858483
C7|P10643	0.100366	0.213894	0.0326106	0.178999
C8A|P07357	0.134869	0.193094	0.0542518	0.235123
C8B|P07358	0.16182	0.213133	0.0332493	0.180911
C8G|P07360	0.154762	0.22616	0.0236622	0.149282
C9|P02748	0.149388	0.176305	0.0793189	0.29373
C9orf64|Q5T6V5	0.148313	0.109107	0.354776	0.633483
CA1|P00915	0.0334428	0.0121252	0.904695	0.959831
CA10|Q9NS85	-0.0741596	-0.148948	0.139135	0.399602
CA11|O75493	-0.0909205	-0.174825	0.0819124	0.299187
CA14|Q9ULX7	0.0325225	0.078608	0.444064	0.713941
CA2|P00918	-0.0267817	-0.0119583	0.906002	0.959831
CA3|P07451	0.0470604	0.032637	0.749704	0.89562
CA4|P22748	-0.0956985	-0.261544	0.0085769	0.0909517
CAB39|Q9Y376	-0.0792798	-0.070581	0.511009	0.755109
CACHD1|Q5VU97	-0.00202867	-0.00458843	0.963862	0.989269
CACNA2D1|P54289	-0.197142	-0.396989	4.32582e-05	0.00718662
CACNA2D2|Q9NY47	-0.0861346	-0.257508	0.00969628	0.0954777
CACNA2D3|Q8IZS8	-0.147509	-0.434829	6.16492e-06	0.00658439
CACYBP|Q9HB71	-0.0255922	-0.0318075	0.758353	0.897348
CADM1|Q9BY67	-0.047893	-0.157768	0.116957	0.363011
CADM2|Q8N3J6	-0.107688	-0.312904	0.001526	0.0372822
CADM3|Q8N126	-0.0356314	-0.130041	0.197211	0.472093
CADM4|Q8NFZ8	-0.0538313	-0.192526	0.0549781	0.236624
CADPS|Q9ULU8	-0.169214	-0.11537	0.384234	0.660353
CALB1|P05937	0.0177372	0.0359829	0.722275	0.878397
CALB2|P22676	0.0463313	0.139956	0.164891	0.43621
CALCA|P01258	0.0807993	0.144986	0.150081	0.417413
CALD1|Q05682	-0.251363	-0.18443	0.199785	0.475061
CALM1|P0DP23	-0.065179	-0.174868	0.0818359	0.299187
CALR|P27797	-0.035957	-0.130903	0.194231	0.469133
CALU|O43852	0.0583671	0.168523	0.0937276	0.320001
CALY|Q9NYX4	-0.101822	-0.243255	0.0147395	0.116977
CAMK2A|Q9UQM7	-0.217773	-0.309856	0.00170575	0.0397377
CAMK2B|Q13554	-0.00443978	-0.0140727	0.889478	0.95353
CAMK2D|Q13557	-0.0202458	-0.0522014	0.605992	0.826112
CAMK2G|Q13555	-0.0995221	-0.199469	0.0466292	0.213996
CAND1|Q86VP6	-0.0728297	-0.0681711	0.500359	0.748908
CANT1|Q8WVQ1	-0.0756462	-0.288874	0.00355879	0.0586129
CANX|P27824	-0.0579458	-0.199537	0.0465525	0.213996
CAP1|Q01518	-0.00108855	-0.00171648	0.986617	0.997423
CAP2|P40123	-0.177212	-0.121662	0.242759	0.527454
CAPG|P40121	0.0410148	0.0911161	0.367278	0.646368
CAPN1|P07384	0.114645	0.112364	0.27065	0.552557
CAPN2|P17655	-0.138108	-0.158547	0.137813	0.397285
CAPNS1|P04632	-0.0213301	-0.0321233	0.793299	0.911434
CAPS|Q13938	0.148399	0.139434	0.19773	0.472882
CAPZA1|P52907	0.0945231	0.0735456	0.514074	0.756688
CAPZA2|P47755	0.0924054	0.147312	0.143581	0.40752
CAPZB|P47756	-0.0597633	-0.0874128	0.420772	0.692122
CARTPT|Q16568	-0.0790304	-0.153349	0.127701	0.382489
CASC4|Q6P4E1	-0.0134287	-0.0612658	0.544831	0.781613
CASP14|P31944	0.142822	0.106299	0.354304	0.633375
CAST|P20810	0.106391	0.134694	0.181515	0.455523
CAT|P04040	0.00401011	0.00220518	0.982628	0.995815
CBLN1|P23435	-0.0564074	-0.113804	0.259574	0.541428
CBLN2|Q8IUK8	-0.188539	-0.353371	0.000310516	0.0146001
CBLN3|Q6UW01	-0.064026	-0.116422	0.2487	0.53239
CBLN4|Q9NTU7	-0.204039	-0.39238	5.39935e-05	0.00730991
CBR1|P16152	0.0509167	0.107806	0.28569	0.56571
CCDC126|Q96EE4	0.0197062	0.0771202	0.445676	0.715149
CCDC3|Q9BQI4	0.255977	0.279594	0.0190734	0.135725
CCDC7|Q96M83	-0.0631629	-0.0477891	0.645597	0.841122
CCDC80|Q76M96	0.0837275	0.0907698	0.392171	0.667092
CCER2|I3L3R5	-0.153183	-0.281898	0.00449156	0.0627461
CCK|P06307	-0.130303	-0.268679	0.00687373	0.0811427
CCL14|Q16627	0.144849	0.245783	0.0137064	0.112292
CCL15|Q16663	0.412793	0.329952	0.0107079	0.098465
CCL16|O15467	-0.0068358	-0.00971406	0.946061	0.981884
CCL18|P55774	0.111097	0.137526	0.172421	0.446183
CCL19|Q99731	-0.113387	-0.0925187	0.391261	0.666453
CCL2|P13500	-0.00183195	-0.00264377	0.982543	0.995815
CCN3|P48745	-0.0532284	-0.136693	0.175061	0.448214
CCSMST1|Q4G0I0	-0.0883988	-0.229999	0.0213335	0.142298
CD109|Q6YHK3	-0.00577325	-0.0154554	0.878698	0.951664
CD14|P08571	0.0296205	0.0630873	0.532915	0.772107
CD163|Q86VB7	0.020834	0.0519942	0.607425	0.826139
CD177|Q8N6Q3	0.16218	0.215891	0.0309845	0.175485
CD200|P41217	-0.158551	-0.349473	0.000365441	0.0158095
CD209|Q9NNX6	-0.0441796	-0.0460702	0.743235	0.891738
CD248|Q9HCU0	-0.0784812	-0.256108	0.0101135	0.0969335
CD276|Q5ZPR3	0.0758404	0.1177	0.261177	0.542378
CD300A|Q9UGN4	-0.0318762	-0.0548696	0.617949	0.832056
CD302|Q8IX05	0.0243964	0.0597746	0.554682	0.787617
CD320|Q9NPF0	-0.0169863	-0.0386877	0.703803	0.871062
CD33|P20138	0.00434421	0.00648903	0.94891	0.982505
CD44|P16070	0.0116933	0.0357008	0.724365	0.87923
CD46|P15529	-0.0458984	-0.0956289	0.343926	0.625778
CD55|P08174	-0.115292	-0.228465	0.0222397	0.144703
CD58|P19256	-0.0582774	-0.0757309	0.453939	0.722077
CD59|P13987	-0.0698653	-0.196936	0.0495437	0.222067
CD5L|O43866	0.224642	0.244809	0.0140969	0.114428
CD74|P04233	-0.0837041	-0.164585	0.10177	0.335528
CD81|P60033	0.0851585	0.125168	0.214668	0.49441
CD83|Q01151	0.0405928	0.0380182	0.789018	0.909098
CD84|Q9UIB8	0.019359	0.0529787	0.60063	0.820598
CD9|P21926	0.0966449	0.11244	0.265365	0.546069
CD93|Q9NPY3	0.0213283	0.0537952	0.595021	0.817762
CD97|P48960	0.0355198	0.0412592	0.683583	0.86165
CD99|P14209	0.114867	0.192776	0.0546576	0.235652
CD99L2|Q8TCZ2	-0.115355	-0.239137	0.0165667	0.123002
CDC42|P60953	-0.00940642	-0.00942586	0.947123	0.982202
CDH1|P12830	0.0749451	0.195963	0.0507032	0.226033
CDH10|Q9Y6N8	-0.138123	-0.351021	0.000342637	0.0155246
CDH11|P55287	-0.0444814	-0.207415	0.038392	0.192501
CDH12|P55289	-0.0722404	-0.166334	0.0981335	0.328695
CDH13|P55290	-0.239638	-0.404119	3.05027e-05	0.00711767
CDH15|P55291	0.0971472	0.216967	0.0301363	0.173041
CDH18|Q13634	-0.0842174	-0.211535	0.0346245	0.183613
CDH19|Q9H159	0.0265023	0.0401941	0.711656	0.874413
CDH2|P19022	-0.0850296	-0.239958	0.0161876	0.122241
CDH20|Q9HBT6	-0.0401258	-0.180187	0.0728243	0.281481
CDH22|Q9UJ99	-0.00534991	-0.0166048	0.869754	0.948961
CDH23|Q9H251	0.0228548	0.0477797	0.636884	0.836757
CDH3|P22223	0.11298	0.136397	0.176007	0.448214
CDH4|P55283	-0.097856	-0.279929	0.00479156	0.0656075
CDH5|P33151	0.0599475	0.202109	0.0437432	0.205086
CDH6|P55285	-0.0714352	-0.320954	0.00113084	0.0304289
CDH7|Q9ULB5	-0.00122959	-0.00474156	0.962657	0.988958
CDH8|P55286	-0.161642	-0.371272	0.000143007	0.00910464
CDH9|Q9ULB4	-0.0825595	-0.233547	0.0193592	0.136666
CDHR1|Q96JP9	-0.029292	-0.0408864	0.695599	0.868018
CDK14|O94921	-0.000636512	-0.000606568	0.995345	0.999601
CEL|P19835	0.0961157	0.127614	0.205771	0.482827
CELSR2|Q9HCU4	-0.153772	-0.365589	0.00018382	0.010653
CELSR3|Q9NYQ7	0.11446	0.142527	0.163725	0.434044
CEMIP|Q8WUJ3	0.03458	0.16682	0.0971407	0.325807
CEND1|Q8N111	-0.078849	-0.131443	0.211684	0.490062
CETP|P11597	0.0433238	0.0731135	0.469735	0.733905
CFAP70|Q5T0N1	0.266864	0.328424	0.00517006	0.0686144
CFB|P00751	0.164582	0.255222	0.0103854	0.0972431
CFD|P00746	0.199618	0.345702	0.000426967	0.0161464
CFH|P08603	0.0844354	0.208036	0.0378024	0.189927
CFHR1|Q03591	0.0864522	0.080643	0.425108	0.698227
CFHR2|P36980	0.226482	0.231019	0.0207489	0.141427
CFHR3|Q02985	0.0638961	0.0657211	0.515918	0.758373
CFHR4|Q92496	0.237017	0.214525	0.0447414	0.208014
CFHR5|Q9BXR6	0.0829339	0.144219	0.15227	0.420994
CFI|P05156	0.150012	0.29042	0.00337721	0.0581547
CFL1|P23528	0.0126326	0.0257934	0.798929	0.912853
CFL2|Q9Y281	0.0327904	0.0703567	0.486689	0.74215
CFP|P27918	0.109252	0.192317	0.0552478	0.237097
CGREF1|Q99674	-0.135159	-0.28135	0.00457326	0.0633142
CHAD|O15335	0.000455712	0.00116848	0.990794	0.998407
CHADL|Q6NUI6	0.166523	0.128358	0.341321	0.624044
CHGA|P10645	-0.313367	-0.399902	3.75403e-05	0.00711767
CHGB|P05060	-0.0702191	-0.15913	0.113789	0.35713
CHI3L1|P36222	0.0585327	0.0887016	0.380163	0.657897
CHI3L2|Q15782	0.15247	0.200039	0.0459927	0.211855
CHID1|Q9BWS9	0.0149418	0.0330534	0.74407	0.892106
CHIT1|Q13231	-0.0904556	-0.0731194	0.469699	0.733905
CHL1|O00533	-0.171378	-0.3414	0.000508706	0.0173657
CHPF|Q8IZ52	0.0260258	0.0506445	0.618606	0.8322
CHRD|Q9H2X0	-0.0269358	-0.109206	0.279444	0.560092
CHRDL1|Q9BU40	0.0244164	0.104514	0.300746	0.586054
CHST1|O43916	-0.0229579	-0.0578427	0.56757	0.799697
CHST10|O43529	-0.0780307	-0.228623	0.0221444	0.144461
CHST11|Q9NPF2	0.108764	0.134168	0.220877	0.501299
CHST12|Q9NRB3	-0.000234136	-0.000833859	0.99343	0.999365
CHST14|Q8NCH0	0.0747298	0.157761	0.116973	0.363011
CHST15|Q7LFX5	-0.0249972	-0.0840482	0.405755	0.679073
CHST3|Q7LGC8	0.118602	0.207281	0.0427251	0.203576
CHST6|Q9GZX3	0.0941216	0.200315	0.0456872	0.211622
CHST7|Q9NS84	-0.0365827	-0.0572746	0.57536	0.804763
CHST8|Q9H2A9	0.0789397	0.224426	0.0263092	0.15861
CHSY3|Q70JA7	0.0631676	0.0748919	0.50638	0.751577
CILP|O75339	0.141407	0.16266	0.105891	0.342823
CKB|P12277	0.00875902	0.02779	0.783732	0.907278
CKM|P06732	0.133447	0.109576	0.306685	0.592193
CKMT1A|P12532	0.0233319	0.039894	0.698037	0.869264
CLCC1|Q96S66	-0.057679	-0.0778671	0.583217	0.809678
CLEC11A|Q9Y240	0.0209112	0.0699177	0.489419	0.743194
CLEC14A|Q86T13	-0.329807	-0.264575	0.0377037	0.189813
CLEC3B|P05452	0.0165868	0.0543997	0.590884	0.815328
CLEC7A|Q9BXN2	0.144297	0.163855	0.250584	0.533976
CLIC1|O00299	0.112003	0.224898	0.0244738	0.151713
CLIC4|Q9Y696	0.0603906	0.121223	0.229586	0.511286
CLIC6|Q96NY7	-0.0556615	-0.0426753	0.735712	0.887252
CLMP|Q9H6B4	-0.0267846	-0.0785539	0.437239	0.709774
CLN5|O75503	0.0166177	0.0320828	0.751338	0.895944
CLSTN1|O94985	-0.105474	-0.274714	0.00567437	0.0721455
CLSTN2|Q9H4D0	-0.0244046	-0.0999607	0.322409	0.602562
CLSTN3|Q9BQT9	-0.0649998	-0.240266	0.0160476	0.122022
CLTB|P09497	0.164841	0.206913	0.103717	0.339043
CLTC|Q00610	-0.224487	-0.141913	0.275281	0.555917
CLU|P10909	0.0168876	0.0477676	0.636969	0.836757
CLUL1|Q15846	-0.0410457	-0.068982	0.495264	0.746869
CNDP1|Q96KN2	-0.105535	-0.184848	0.0656014	0.267122
CNDP2|Q96KP4	0.239442	0.246589	0.035458	0.185244
CNIH1|O95406	-0.0786163	-0.09038	0.437485	0.709774
CNP|P09543	0.0656368	0.080544	0.555123	0.787715
CNPY2|Q9Y2B0	-0.0415719	-0.07951	0.431663	0.704567
CNPY3|Q9BT09	0.0151178	0.0480933	0.634672	0.836757
CNPY4|Q8N129	0.0204307	0.0294061	0.776099	0.906398
CNR1|P21554	-0.0959964	-0.225685	0.0239648	0.149433
CNRIP1|Q96F85	0.0420876	0.0516617	0.695048	0.867765
CNTFR|P26992	-0.0596502	-0.220865	0.0272282	0.160408
CNTN1|Q12860	-0.0311253	-0.119632	0.235801	0.520476
CNTN2|Q02246	-0.035537	-0.0969893	0.337073	0.621901
CNTN3|Q9P232	-0.0650945	-0.293842	0.00300453	0.0553277
CNTN4|Q8IWV2	-0.0452364	-0.172548	0.0860371	0.304985
CNTN5|O94779	-0.0465764	-0.144419	0.151697	0.420033
CNTN6|Q9UQ52	-0.00802581	-0.0326029	0.747441	0.894831
CNTNAP1|P78357	0.147362	0.104832	0.314626	0.596999
CNTNAP2|Q9UHC6	-0.167956	-0.383549	8.18132e-05	0.00838378
CNTNAP3|Q9BZ76	-0.114516	-0.208315	0.037541	0.189377
CNTNAP4|Q9C0A0	-0.104659	-0.23625	0.0179622	0.130883
CNTNAP5|Q8WYK1	-0.0450308	-0.173023	0.0851629	0.304375
COA3|Q9Y2R0	0.109865	0.157997	0.128282	0.383686
COCH|O43405	0.164818	0.351468	0.000336301	0.0155197
COL11A1|P12107	-0.0057396	-0.0188409	0.8524	0.942775
COL12A1|Q99715	0.069839	0.266173	0.00743434	0.0858807
COL14A1|Q05707	0.0238671	0.0759876	0.452406	0.721134
COL15A1|P39059	0.0281869	0.0765914	0.448811	0.718329
COL16A1|Q07092	0.114016	0.230958	0.0207833	0.141427
COL18A1|P39060	0.074858	0.2095	0.0364443	0.186871
COL1A1|P02452	-0.0174812	-0.0422942	0.676085	0.858233
COL1A2|P08123	0.0058618	0.0164309	0.871105	0.949485
COL21A1|Q96P44	0.0759629	0.192187	0.0554153	0.237276
COL28A1|Q2UY09	0.130586	0.161052	0.109434	0.349629
COL2A1|P02458	-0.0765216	-0.151209	0.133168	0.390807
COL3A1|P02461	-0.00186625	-0.00602736	0.952541	0.982505
COL4A1|P02462	-0.0104043	-0.031155	0.758305	0.897348
COL4A2|P08572	0.0298714	0.114236	0.25776	0.539779
COL5A1|P20908	0.0621274	0.172408	0.0862951	0.305465
COL5A2|P05997	-0.101528	-0.271503	0.00628713	0.0753246
COL6A1|P12109	-0.0215872	-0.0575751	0.569366	0.800163
COL6A2|P12110	0.0643095	0.170426	0.0900269	0.315094
COL6A3|P12111	0.0516051	0.196934	0.0495463	0.222067
COL8A1|P27658	0.0956129	0.1191	0.277629	0.558683
COLEC11|Q9BWP8	0.0226894	0.0295007	0.770775	0.905597
COLEC12|Q5KU26	-0.0458905	-0.145085	0.149798	0.417092
COMP|P49747	0.196072	0.274234	0.00576238	0.0724171
COPB2|P35606	0.196189	0.250999	0.053061	0.231573
CORO1A|P31146	-0.0174214	-0.0170544	0.866259	0.947178
CORO1B|Q9BR76	-0.403492	-0.251305	0.0695007	0.274478
CORO1C|Q9ULV4	0.125361	0.078217	0.538987	0.77819
COTL1|Q14019	-0.0274309	-0.0844982	0.403237	0.677118
COX16|Q9P0S2	0.0522589	0.146182	0.146711	0.41161
COX6B1|P14854	0.0577549	0.0748083	0.583722	0.809678
CP|P00450	0.171988	0.285761	0.00395119	0.0606025
CPA2|P48052	0.567554	0.286684	0.00902158	0.0921385
CPA4|Q9UI42	0.163033	0.206129	0.0417188	0.20127
CPAMD8|Q8IZJ3	0.022644	0.0461034	0.648764	0.841225
CPB1|P15086	-0.0531389	-0.118165	0.241637	0.526824
CPB2|Q96IY4	0.143112	0.220372	0.0275825	0.161731
CPD|O75976	-0.0304703	-0.112453	0.265309	0.546069
CPE|P16870	-0.0179597	-0.0368275	0.716031	0.876399
CPLX2|Q6PUV4	-0.0385706	-0.0825869	0.413996	0.687326
CPM|P14384	-0.0612884	-0.138129	0.17053	0.443964
CPN1|P15169	0.0792744	0.111578	0.269071	0.550513
CPN2|P22792	0.137999	0.177629	0.0770524	0.289377
CPNE7|Q9UBL6	0.0409969	0.0567937	0.612293	0.830161
CPPED1|Q9BRF8	-0.0449727	-0.0758563	0.45319	0.721629
CPQ|Q9Y646	-0.0734398	-0.190319	0.0578759	0.244623
CPVL|Q9H3G5	0.00787376	0.0132974	0.895531	0.954464
CPXM1|Q96SM3	0.100936	0.202079	0.0437758	0.205086
CPXM2|Q8N436	0.122556	0.24149	0.0155002	0.120331
CPZ|Q66K79	0.0546194	0.0738329	0.47231	0.734867
CRABP1|P29762	0.00639496	0.00950328	0.925236	0.969184
CRB2|Q5IJ48	-0.0149567	-0.0466213	0.645084	0.841122
CREG1|O75629	0.0206111	0.0449179	0.657219	0.845567
CREG2|Q8IUH2	-0.135222	-0.103906	0.395522	0.669399
CRELD1|Q96HD1	-0.117806	-0.15214	0.130768	0.387077
CRELD2|Q6UXH1	-0.0626964	-0.107356	0.35272	0.632358
CRH|P06850	0.0450604	0.0565359	0.654643	0.845567
CRHBP|P24387	0.109499	0.165541	0.0997692	0.332058
CRIM1|Q9NZV1	-0.0146482	-0.054325	0.591394	0.815581
CRIP1|P50238	0.0999814	0.134452	0.184568	0.458748
CRIP2|P52943	0.0595647	0.131776	0.191248	0.464967
CRISP3|P54108	0.143008	0.190652	0.0574303	0.244039
CRISPLD1|Q9H336	0.00408418	0.0132059	0.896247	0.954464
CRK|P46108	-0.0364231	-0.0259679	0.809122	0.9207
CRKL|P46109	-0.0941654	-0.105235	0.297404	0.581278
CRLF1|O75462	-0.306512	-0.23575	0.0697781	0.275138
CRP|P02741	0.512367	0.282904	0.0043448	0.0618499
CRTAC1|Q9NQ79	-0.114382	-0.288263	0.00363295	0.0588261
CRTAP|O75718	0.0608829	0.0775908	0.480297	0.741109
CRYAB|P02511	0.112478	0.128366	0.2627	0.544234
CRYL1|Q9Y2S2	-0.0107199	-0.0110107	0.940145	0.97934
CRYM|Q14894	-0.0555781	-0.113848	0.259389	0.541428
CRYZ|Q08257	-0.0459123	-0.0686589	0.510832	0.755109
CSF1|P09603	0.00869061	0.041212	0.683926	0.86165
CSF1R|P07333	-0.0805636	-0.202997	0.0428066	0.203576
CSF2RA|P15509	-0.0373524	-0.0727951	0.471676	0.734867
CSMD1|Q96PZ7	-0.0994722	-0.085243	0.440729	0.710871
CSMD2|Q7Z408	-0.144047	-0.214741	0.0319123	0.177748
CSMD3|Q7Z407	-0.0223889	-0.0308954	0.785581	0.908431
CSPG4|Q6UVK1	-0.0264553	-0.0978698	0.332684	0.617311
CSPG5|O95196	-0.172228	-0.385386	7.51113e-05	0.00838378
CSRP1|P21291	0.0452888	0.0747547	0.466783	0.730209
CST1|P01037	-0.0339852	-0.0245529	0.811323	0.921942
CST3|P01034	-0.0979832	-0.215169	0.0315642	0.177157
CST6|Q15828	0.0369707	0.0697835	0.490255	0.743194
CSTA|P01040	0.133662	0.133619	0.196734	0.471859
CSTB|P04080	0.0663812	0.208509	0.0373592	0.188842
CTBS|Q01459	-0.00259249	-0.00626342	0.950684	0.982505
CTGF|P29279	-0.0159498	-0.037839	0.708578	0.873039
CTHRC1|Q96CG8	0.0316594	0.0826183	0.413817	0.687326
CTSA|P10619	-0.0315273	-0.0680067	0.501396	0.748908
CTSB|P07858	-0.00462707	-0.0144011	0.886916	0.952762
CTSC|P53634	0.0328802	0.0794983	0.431731	0.704567
CTSD|P07339	-0.0334742	-0.053934	0.59407	0.817762
CTSF|Q9UBX1	0.0387885	0.127412	0.206499	0.482827
CTSH|P09668	-0.055788	-0.0697842	0.490251	0.743194
CTSL|P07711	-0.0373677	-0.107089	0.288926	0.569515
CTSO|P43234	-0.0836231	-0.20701	0.0387795	0.193739
CTSS|P25774	0.0463448	0.117448	0.244526	0.528498
CTSZ|Q9UBR2	-0.0637883	-0.150424	0.135217	0.392729
CUEDC2|Q9H467	-0.0260943	-0.0259219	0.828878	0.931693
CUTA|O60888	-0.0501638	-0.15257	0.129671	0.385148
CUX2|O14529	0.166552	0.134828	0.181077	0.454882
CX3CL1|P78423	-0.234675	-0.403393	3.16189e-05	0.00711767
CXADR|P78310	-0.127324	-0.333098	0.000708301	0.0216486
CXCL10|P02778	0.0173397	0.0205185	0.858482	0.944592
CXCL12|P48061	0.00394958	0.00710784	0.944046	0.980643
CXCL16|Q9H2A7	-0.0150556	-0.0565101	0.576542	0.805349
CYBB|P04839	0.113161	0.0973123	0.378529	0.657806
CYCS|P99999	-0.12341	-0.29228	0.00316982	0.0564227
CYR61|O00622	-0.102867	-0.0735345	0.579925	0.807503
CYTL1|Q9NRR1	-0.043639	-0.0688424	0.496139	0.746869
CZIB|Q9NWV4	-0.0734556	-0.0878438	0.438439	0.710858
DAG1|Q14118	-0.0221544	-0.116659	0.247733	0.53174
DBH|P09172	0.0260457	0.0331901	0.743049	0.891738
DBI|P07108	-0.0083846	-0.0245	0.808814	0.9207
DCBLD1|Q8N8Z6	0.0353292	0.0510378	0.617715	0.832056
DCBLD2|Q96PD2	0.0234226	0.0643525	0.524715	0.764226
DCC|P43146	-0.125193	-0.373526	0.000129289	0.00910464
DCD|P81605	0.0720922	0.0699766	0.489052	0.743194
DCHS1|Q96JQ0	0.0164493	0.0433116	0.668744	0.854183
DCN|P07585	0.0474375	0.0895711	0.375492	0.655756
DDAH1|O94760	-0.0396462	-0.179391	0.0741201	0.284165
DDAH2|O95865	-0.00690666	-0.0134206	0.89565	0.954464
DDB1|Q16531	-0.0373167	-0.148427	0.14054	0.401603
DDI2|Q5TDH0	-0.000108048	-5.46981e-05	0.999715	0.999992
DDR1|Q08345	-0.0576015	-0.134281	0.182871	0.457085
DDR2|Q16832	-0.0330427	-0.0565365	0.576364	0.805349
DDRGK1|Q96HY6	0.117073	0.158365	0.183961	0.458748
DDT|P30046	0.0879881	0.124837	0.215892	0.496312
DDX46|Q7L014	0.0668795	0.0629798	0.555383	0.787715
DEFA1|P59665	0.204911	0.185832	0.110431	0.351014
DEFB1|P60022	0.0605139	0.0653131	0.518532	0.758383
DGCR2|P98153	-0.0284499	-0.0967896	0.338073	0.621973
DHH|O43323	0.0190345	0.0207028	0.841317	0.937457
DIPK1C|Q0P6D2	-0.0634768	-0.195342	0.0514553	0.226549
DIPK2B|Q9H7Y0	0.0389329	0.115973	0.250543	0.533976
DISP3|Q9P2K9	0.0522827	0.102627	0.314617	0.596999
DKK2|Q9UBU2	0.159076	0.172019	0.129545	0.385148
DKK3|Q9UBP4	-0.0668884	-0.178988	0.0747825	0.284363
DLD|P09622	-0.0536376	-0.135626	0.178485	0.450186
DLK1|P80370	-0.0235183	-0.0196257	0.85027	0.941722
DLK2|Q6UY11	-0.0356405	-0.125449	0.213635	0.492942
DLL1|O00548	0.0274151	0.0301551	0.807145	0.920131
DLST|P36957	-0.0782496	-0.202489	0.0433407	0.204556
DMKN|Q6E0U4	0.12451	0.176627	0.0787618	0.29267
DNAH6|Q9C0G6	-0.0847768	-0.0888191	0.481694	0.741109
DNAJA1|P31689	0.135021	0.173268	0.189393	0.463948
DNAJA4|Q8WW22	0.0761212	0.091676	0.530996	0.77067
DNAJB11|Q9UBS4	-0.115548	-0.198596	0.047617	0.215748
DNAJB2|P25686	-0.0596034	-0.119967	0.234485	0.519411
DNAJC3|Q13217	0.0342884	0.137939	0.171125	0.444213
DNAJC5|Q9H3Z4	0.0088107	0.00746434	0.94246	0.980385
DNASE1|P24855	-0.11012	-0.0799456	0.478037	0.741109
DNASE1L1|P49184	0.00119028	0.0024166	0.981258	0.995815
DNASE2|O00115	-0.0892247	-0.155573	0.122202	0.371829
DNER|Q8NFT8	-0.078806	-0.236004	0.0180854	0.131396
DNM1|Q05193	-0.159943	-0.141309	0.160805	0.430888
DNPH1|O43598	-0.112836	-0.0980496	0.472189	0.734867
DPEP2|Q9H4A9	0.0742428	0.128541	0.209556	0.486233
DPP10|Q8N608	-0.151096	-0.372336	0.000136371	0.00910464
DPP3|Q9NY33	-0.046761	-0.1599	0.112028	0.353833
DPP6|P42658	-0.0793578	-0.261773	0.00851678	0.0909517
DPP7|Q9UHL4	-0.145406	-0.209811	0.0361609	0.186729
DPT|Q07507	0.089873	0.177283	0.0776395	0.290507
DPYSL2|Q16555	-0.0616022	-0.0999297	0.322559	0.602562
DPYSL3|Q14195	-0.141682	-0.0983923	0.417736	0.689617
DRAXIN|Q8NBI3	-0.0467297	-0.0900816	0.372766	0.65234
DSC1|Q08554	-0.0158332	-0.0258902	0.798191	0.912846
DSC2|Q02487	0.00165965	0.00660184	0.948023	0.982505
DSC3|Q14574	0.0502763	0.115675	0.251772	0.533976
DSCAM|O60469	-0.0206619	-0.023472	0.824245	0.929
DSCAML1|Q8TD84	-0.127462	-0.189495	0.124576	0.375384
DSG2|Q14126	0.0252825	0.0860228	0.394774	0.668781
DSP|P15924	0.0906252	0.0615199	0.658549	0.845567
DSTN|P60981	0.10064	0.113114	0.267446	0.548089
DTD1|Q8TEA8	-0.080355	-0.227896	0.022584	0.14618
DYNC1I2|Q13409	-0.0931315	-0.14434	0.187517	0.461296
DYNC1LI1|Q9Y6G9	0.147627	0.106068	0.371789	0.651088
DYNC1LI2|O43237	-0.0381356	-0.0402983	0.772337	0.906398
DYNLL1|P63167	-0.220908	-0.240807	0.0230133	0.147183
DYNLL2|Q96FJ2	-0.111861	-0.157105	0.118522	0.365993
ECE1|P42892	0.250994	0.204721	0.0801737	0.295115
ECM1|Q16610	-0.0454375	-0.109823	0.276719	0.557632
ECM2|O94769	0.0560856	0.129347	0.19963	0.475061
EDA2R|Q9HAV5	-0.0400032	-0.045981	0.65815	0.845567
EDIL3|O43854	-0.0172482	-0.0316166	0.754836	0.897348
EDN1|P05305	-0.0387869	-0.0681572	0.500447	0.748908
EDN3|P14138	-0.0500424	-0.15719	0.11832	0.365822
EDNRB|P24530	-0.0260889	-0.052637	0.630284	0.835616
EEA1|Q15075	0.110521	0.189285	0.0926444	0.318578
EEF1A1P5|Q5VTE0	-0.0128058	-0.0148178	0.883666	0.951664
EEF1G|P26641	0.0525292	0.0707309	0.512565	0.755807
EEF2|P13639	-0.0121096	-0.0166335	0.86953	0.948961
EFCAB14|O75071	-0.0208912	-0.0605156	0.549776	0.784066
EFEMP1|Q12805	0.015732	0.0350516	0.729181	0.882954
EFEMP2|O95967	0.0420953	0.122253	0.225624	0.506537
EFHB|Q8N7U6	0.338118	0.244859	0.0330218	0.180066
EFHD1|Q9BUP0	0.355713	0.231671	0.0724143	0.281481
EFHD2|Q96C19	0.0642861	0.0575909	0.64601	0.841122
EFNA1|P20827	-0.0524165	-0.10646	0.291786	0.572256
EFNA3|P52797	-0.157718	-0.320559	0.0011478	0.0304289
EFNA5|P52803	-0.100884	-0.212566	0.0337316	0.182712
EFNB1|P98172	-0.0415539	-0.179298	0.0742722	0.284311
EFNB2|P52799	-0.10821	-0.34086	0.000519914	0.0175085
EFNB3|Q15768	-0.111207	-0.311825	0.00158754	0.0380398
EGFL8|Q99944	0.184921	0.0985861	0.400072	0.673634
EGFLAM|Q63HQ2	0.0687825	0.151776	0.133698	0.390807
EGFR|P00533	-0.034815	-0.109584	0.277772	0.558683
EHBP1L1|Q8N3D4	0.16377	0.164881	0.11425	0.357676
EHD3|Q9NZN3	0.0761343	0.0669642	0.557632	0.789734
EIF3J|O75822	-0.146076	-0.16835	0.176626	0.448214
EIF4A2|Q14240	0.0859787	0.0829625	0.436928	0.709774
EIF4G3|O43432	0.13365	0.19256	0.0574843	0.244039
EIF5A|P63241	0.0114624	0.00937847	0.926215	0.969782
EIF6|P56537	-0.0160471	-0.0151227	0.905589	0.959831
ELANE|P08246	0.0397625	0.0212232	0.863606	0.946424
ELFN2|Q5R3F8	-0.0931189	-0.234668	0.0187685	0.135609
ELN|P15502	-0.0522746	-0.0933107	0.355803	0.633863
EMC10|Q5UCC4	0.00146965	0.00250108	0.980398	0.995815
EMC7|Q9NPA0	0.0777242	0.0777593	0.484717	0.741109
EMCN|Q9ULC0	-0.110868	-0.18033	0.107184	0.345094
EMILIN1|Q9Y6C2	0.108346	0.211463	0.0346869	0.183613
EMILIN2|Q9BXX0	0.0560024	0.136219	0.176578	0.448214
EMILIN3|Q9NT22	0.0905402	0.216442	0.0305478	0.174686
ENDOD1|O94919	-0.0441876	-0.190289	0.0579163	0.244623
ENG|P17813	0.132213	0.257257	0.00976999	0.0954777
ENO1|P06733	0.0271924	0.0718967	0.477178	0.74089
ENO2|P09104	-0.058704	-0.171325	0.0883192	0.310425
ENOPH1|Q9UHY7	0.0379308	0.0963124	0.340472	0.623863
ENPP1|P22413	0.0521027	0.0376104	0.775413	0.906398
ENPP2|Q13822	0.0716406	0.118841	0.238936	0.524394
ENPP4|Q9Y6X5	-0.105175	-0.16804	0.0946866	0.321033
ENPP5|Q9UJA9	-0.138237	-0.298991	0.00251308	0.0509008
ENPP6|Q6UWR7	0.0185676	0.0609782	0.546724	0.782728
ENSA|O43768	-0.0785745	-0.0712049	0.56994	0.800163
ENTPD4|Q9Y227	0.00407605	0.00455203	0.96722	0.98988
ENTPD6|O75354	-0.00272538	-0.00994232	0.921793	0.968427
EPB41|P11171	0.109848	0.0655793	0.534545	0.773945
EPB41L2|O43491	0.126898	0.166238	0.0983296	0.328909
EPB41L3|Q9Y2J2	-0.108261	-0.12839	0.227823	0.510094
EPB42|P16452	0.0579739	0.0412032	0.778637	0.906398
EPDR1|Q9UM22	-0.0929526	-0.155622	0.122083	0.371829
EPHA10|Q5JZY3	-0.137986	-0.346472	0.000413686	0.0161464
EPHA4|P54764	-0.130241	-0.275054	0.00561263	0.0717265
EPHA5|P54756	-0.111061	-0.423206	1.15016e-05	0.00711767
EPHA6|Q9UF33	-0.0288535	-0.0566678	0.575477	0.804763
EPHA7|Q15375	-0.0228379	-0.0926722	0.359119	0.63741
EPHB1|P54762	-0.0331589	-0.0328151	0.750944	0.895944
EPHB2|P29323	-0.0807043	-0.307204	0.00187749	0.0414045
EPHB3|P54753	0.0142978	0.0304138	0.765063	0.901435
EPHB4|P54760	-0.0462839	-0.0373867	0.756909	0.897348
EPHB6|O15197	-0.103787	-0.213964	0.0325528	0.178999
ERAP1|Q9NZ08	-0.021849	-0.0479005	0.636032	0.836757
ERAP2|Q6P179	0.0324781	0.0285	0.778347	0.906398
ERBB3|P21860	-0.0310676	-0.0966168	0.338941	0.621973
ERBB4|Q15303	-0.0842258	-0.24045	0.0159642	0.122022
ERLEC1|Q96DZ1	0.144088	0.15021	0.21797	0.499247
ERLIN2|O94905	-0.0222003	-0.0248789	0.812878	0.922544
ERMN|Q8TAM6	0.0793115	0.0977212	0.340972	0.623863
ERP44|Q9BS26	0.0192059	0.101373	0.315584	0.596999
ERVMER34-1|Q9H9K5	-0.125861	-0.136533	0.252786	0.534823
ESAM|Q96AP7	-0.075572	-0.256637	0.00995407	0.0961455
ESCO1|Q5FWF5	0.0036267	0.00232734	0.982239	0.995815
ESD|P10768	-0.0214569	-0.0489631	0.628552	0.835616
ESM1|Q9NQ30	0.12386	0.127196	0.221828	0.502086
EVI2A|P22794	0.0476145	0.0546355	0.589273	0.813556
EXT1|Q16394	-0.0214978	-0.0785674	0.43716	0.709774
EXT2|Q93063	-0.0383013	-0.173297	0.0846626	0.303916
EXTL2|Q9UBQ6	-0.0884426	-0.282846	0.00435317	0.0618499
EXTL3|O43909	0.00420153	0.00688893	0.945767	0.981884
EZR|P15311	0.0426844	0.0930237	0.357291	0.635306
F10|P00742	0.139132	0.369896	0.000152035	0.00910464
F11|P03951	0.0824247	0.13758	0.172252	0.446183
F12|P00748	0.152963	0.183616	0.0674508	0.270314
F13A1|P00488	0.124694	0.261555	0.0085739	0.0909517
F13B|P05160	0.115763	0.21136	0.0347775	0.183613
F2|P00734	0.182324	0.264517	0.00782667	0.0885984
F2R|P25116	0.0804221	0.108833	0.476682	0.74058
F3|P13726	0.0976972	0.182739	0.0795617	0.29373
F5|P12259	0.0832514	0.14662	0.145492	0.410288
F7|P08709	0.0666336	0.0867422	0.403243	0.677118
F9|P00740	0.179962	0.286284	0.00388263	0.0606025
FABP1|P07148	0.118186	0.1759	0.0800215	0.29499
FABP3|P05413	0.00566616	0.0145498	0.885756	0.952656
FABP4|P15090	0.220707	0.214602	0.0320259	0.177748
FABP5|Q01469	0.0166035	0.0613076	0.544555	0.781613
FABP6|P51161	0.0147059	0.01131	0.92875	0.970825
FABP7|O15540	-0.0946339	-0.145616	0.148297	0.414299
FAH|P16930	0.045073	0.112571	0.264803	0.546069
FAHD1|Q6P587	0.00572086	0.00459344	0.966922	0.98988
FAIM2|Q9BWQ8	-0.113566	-0.303788	0.00212167	0.0448068
FAM129A|Q9BZQ8	-0.13057	-0.133654	0.199052	0.474677
FAM155A|B1AL88	0.0893361	0.0942309	0.502126	0.748908
FAM171A1|Q5VUB5	-0.0429727	-0.110705	0.272856	0.553712
FAM171B|Q6P995	0.0203911	0.0320727	0.751414	0.895944
FAM174A|Q8TBP5	-0.166505	-0.414971	1.76467e-05	0.00711767
FAM177A1|Q8N128	-0.0644893	-0.090063	0.390596	0.666453
FAM19A1|Q7Z5A9	-0.106657	-0.333271	0.000703477	0.0216486
FAM19A2|Q8N3H0	-0.186022	-0.398608	3.99869e-05	0.00711767
FAM19A5|Q7Z5A7	-0.0862426	-0.248512	0.0126627	0.108291
FAM20A|Q96MK3	0.047728	0.0734685	0.479219	0.741109
FAM20B|O75063	0.0111034	0.0405917	0.688436	0.864174
FAM20C|Q8IXL6	5.32335e-06	3.03016e-05	0.999761	0.999992
FAM234A|Q9H0X4	-0.0114242	-0.01908	0.852839	0.942775
FAM234B|A2RU67	-0.0788624	-0.172613	0.0859156	0.304985
FAM241B|Q96D05	0.0130104	0.0155232	0.87817	0.951664
FAM3A|P98173	-0.0563896	-0.173605	0.0841011	0.303181
FAM3B|P58499	0.106227	0.115231	0.253608	0.534823
FAM3C|Q92520	-0.126121	-0.248264	0.0127544	0.108478
FAM3D|Q96BQ1	-0.155908	-0.163275	0.272818	0.553712
FAM49B|Q9NUQ9	0.034874	0.106587	0.291205	0.571889
FAP|Q12884	-0.0721592	-0.0732553	0.584732	0.809678
FAS|P25445	-0.0673979	-0.0566797	0.63628	0.836757
FAT1|Q14517	0.0812369	0.170925	0.0890751	0.312201
FAT2|Q9NYQ8	0.0662357	0.127393	0.206564	0.482827
FAT3|Q8TDW7	-0.0375174	-0.0506276	0.62423	0.834313
FBLN1|P23142	0.0383149	0.119463	0.236469	0.520708
FBLN2|P98095	-0.00394683	-0.0119437	0.906115	0.959831
FBLN5|Q9UBX5	0.0867793	0.230013	0.0213253	0.142298
FBLN7|Q53RD9	-0.0553614	-0.129662	0.198531	0.473887
FBN1|P35555	0.018587	0.0614969	0.543312	0.781265
FCGBP|Q9Y6R7	0.134223	0.169143	0.092508	0.318578
FCGR2A|P12318	0.0577885	0.101135	0.31673	0.597043
FCGR3A|P08637	0.0492094	0.103433	0.3058	0.591657
FCGR3B|O75015	0.112253	0.102714	0.349564	0.63138
FCGRT|P55899	0.0461439	0.0878199	0.405165	0.678999
FCMR|O60667	0.0929466	0.0912224	0.41798	0.689617
FCN2|Q15485	0.117496	0.107051	0.2891	0.569515
FCN3|O75636	0.198847	0.222051	0.0263922	0.15861
FDPS|P14324	0.0244771	0.0591299	0.558967	0.7901
FETUB|Q9UGM5	0.183158	0.239805	0.0162579	0.122245
FGA|P02671	0.299477	0.286475	0.00385793	0.0606025
FGB|P02675	0.270767	0.26512	0.00768172	0.0878112
FGFBP2|Q9BYJ0	0.186831	0.224306	0.0248628	0.152983
FGFR1|P11362	-0.00647303	-0.0231353	0.819277	0.925368
FGFR2|P21802	-0.0734488	-0.255455	0.0103133	0.0972431
FGFR3|P22607	-0.0760904	-0.239743	0.0162863	0.122245
FGFRL1|Q8N441	-0.027187	-0.0241151	0.870759	0.949485
FGG|P02679	0.313296	0.285481	0.00398829	0.0606025
FGL2|Q14314	0.0730808	0.170933	0.0890593	0.312201
FHL1|Q13642	-0.0183438	-0.0288761	0.78118	0.907093
FIBIN|Q8TAL6	0.117764	0.14415	0.185451	0.45923
FIS1|Q9Y3D6	-0.267414	-0.171062	0.139546	0.399711
FITM1|A5D6W6	-0.0439995	-0.0855047	0.397638	0.670896
FJX1|Q86VR8	0.0207403	0.0217632	0.83069	0.932469
FKBP1A|P62942	0.0180815	0.0528321	0.60164	0.821077
FKBP2|P26885	-0.000827346	-0.00209321	0.98351	0.996284
FKBP4|Q02790	-0.127836	-0.160889	0.1098	0.350347
FKRP|Q9H9S5	-0.0870441	-0.15901	0.114065	0.357547
FLG|P20930	-0.194737	-0.135532	0.239887	0.525306
FLNA|P21333	0.0950236	0.21539	0.0313857	0.176953
FLNB|O75369	0.115569	0.142179	0.19428	0.469133
FLNC|Q14315	0.0563456	0.185717	0.0643208	0.262766
FLRT1|Q9NZU1	-0.0611455	-0.210254	0.035761	0.186436
FLRT2|O43155	0.0291317	0.0581235	0.569701	0.800163
FLRT3|Q9NZU0	-0.0159317	-0.0241907	0.814056	0.922943
FLT3|P36888	0.0338697	0.0413898	0.701806	0.870377
FLT4|P35916	-0.220484	-0.174755	0.13921	0.399602
FMOD|Q06828	0.0663579	0.142146	0.158313	0.427429
FN1|P02751	0.0176429	0.0436616	0.666227	0.85184
FN3KRP|Q9HA64	0.0876809	0.0947472	0.491406	0.743194
FNDC1|Q4ZHG4	-0.162277	-0.0883196	0.438929	0.710871
FOLH1|Q04609	0.00319588	0.00357505	0.977272	0.995815
FOLR1|P15328	0.0299274	0.0659019	0.514761	0.757252
FOLR2|P14207	-0.0127876	-0.0317617	0.753747	0.897348
FREM1|Q5H8C1	0.0108259	0.0111067	0.923115	0.968508
FREM2|Q5SZK8	-0.00833527	-0.01225	0.903719	0.959831
FRMPD1|Q5SYB0	0.127985	0.142918	0.156042	0.425024
FRRS1L|Q9P0K9	-0.149673	-0.283773	0.0042215	0.0618499
FRZB|Q92765	-0.00776342	-0.0220868	0.827337	0.931221
FSCN1|Q16658	-0.00300784	-0.013272	0.89573	0.954464
FST|P19883	0.024142	0.0191069	0.883799	0.951664
FSTL1|Q12841	0.0470871	0.136539	0.175553	0.448214
FSTL3|O95633	0.0565993	0.149265	0.138288	0.397937
FSTL4|Q6MZW2	-0.159963	-0.290022	0.0034231	0.0584271
FSTL5|Q8N475	-0.0259115	-0.0666271	0.510136	0.755109
FTH1|P02794	0.0463924	0.122941	0.223002	0.50329
FTL|P02792	0.0955355	0.142469	0.157362	0.426711
FUCA1|P04066	-0.0544071	-0.0916267	0.364588	0.642997
FUCA2|Q9BTY2	0.0133835	0.0159507	0.874841	0.951664
FURIN|P09958	-0.0138253	-0.0384172	0.70433	0.871062
FUT1|P19526	0.00315896	0.00312508	0.978625	0.995815
FUT10|Q6P4F1	-0.0483613	-0.0332564	0.794185	0.912032
FUT11|Q495W5	-0.0263564	-0.0991233	0.326499	0.608098
FUT8|Q9BYC5	-0.00151252	-0.00244489	0.981342	0.995815
FXYD1|O00168	0.0322694	0.0598895	0.553919	0.787617
FXYD6|Q9H0Q3	0.0537869	0.109121	0.279821	0.560092
FZD1|Q9UP38	0.027713	0.0760378	0.452107	0.721134
FZD3|Q9NPG1	0.0870296	0.0930883	0.399667	0.673408
FZD4|Q9ULV1	0.00463344	0.00784276	0.957808	0.986305
FZD6|O60353	0.239373	0.242012	0.0420157	0.20174
FZD7|O75084	0.0454676	0.115329	0.2532	0.534823
GAA|P10253	-0.046081	-0.137097	0.173779	0.448214
GABARAP|O95166	0.0481996	0.078157	0.502162	0.748908
GABARAPL2|P60520	-0.0467506	-0.141364	0.16064	0.430888
GABBR2|O75899	-0.305972	-0.332543	0.00127929	0.0325305
GAL3ST4|Q96RP7	0.0890898	0.214287	0.0322847	0.178389
GALC|P54803	-0.051213	-0.0703252	0.486885	0.74215
GALM|Q96C23	-0.068248	-0.0555935	0.692561	0.865962
GALNS|P34059	-0.126992	-0.231835	0.020291	0.14085
GALNT1|Q10472	-0.0261573	-0.110278	0.274724	0.555691
GALNT10|Q86SR1	-0.0190143	-0.102102	0.312097	0.596531
GALNT11|Q8NCW6	0.0534778	0.135354	0.179364	0.451207
GALNT12|Q8IXK2	0.0553332	0.0584246	0.620986	0.83224
GALNT13|Q8IUC8	0.00586124	0.0170918	0.865969	0.947178
GALNT15|Q8N3T1	0.0281053	0.0674618	0.504838	0.750402
GALNT16|Q8N428	-0.0488538	-0.17891	0.0749111	0.284363
GALNT17|Q6IS24	-0.0543592	-0.165895	0.0990355	0.330383
GALNT18|Q6P9A2	-0.0618476	-0.274163	0.00577552	0.0724171
GALNT2|Q10471	-0.0434054	-0.22578	0.0239046	0.149433
GALNT4|Q8N4A0	0.0837378	0.0824897	0.439554	0.710871
GALNT5|Q7Z7M9	0.0843483	0.161738	0.107912	0.345945
GALNT6|Q8NCL4	-0.0371836	-0.0679864	0.501524	0.748908
GALNT7|Q86SF2	0.0406265	0.163735	0.103573	0.339043
GANAB|Q14697	-0.0449564	-0.157399	0.117826	0.364749
GAP43|P17677	-0.104732	-0.262189	0.00840884	0.0909517
GAPDH|P04406	-0.0917624	-0.136788	0.174758	0.448214
GAS1|P54826	-0.0772969	-0.119868	0.247256	0.531374
GAS6|Q14393	0.0332637	0.150029	0.136256	0.394827
GASK1A|Q9UFP1	0.0332367	0.0687849	0.4965	0.746869
GASK1B|Q6UWH4	-0.0296593	-0.0882866	0.382405	0.658739
GBA|P04062	0.0548985	0.139732	0.165574	0.437088
GBE1|Q04446	-0.0191331	-0.0164267	0.891848	0.954399
GC|P02774	0.17494	0.2602	0.0089361	0.091641
GCHFR|P30047	-0.078112	-0.0954852	0.387588	0.663342
GCLC|P48506	-0.0306574	-0.0206735	0.864126	0.946551
GCNT2|Q8N0V5	-0.0852506	-0.113895	0.285125	0.565691
GCSH|P23434	-0.0314973	-0.0286233	0.819537	0.925368
GDA|Q9Y2T3	-0.122247	-0.277918	0.00511642	0.0685636
GDF10|P55107	-0.0438893	-0.0773471	0.456258	0.7242
GDF11|O95390	-0.0307218	-0.124143	0.218476	0.499277
GDF15|Q99988	0.109549	0.152547	0.155934	0.425024
GDI1|P31150	0.0168716	0.0844511	0.4035	0.677118
GDI2|P50395	-0.00463382	-0.00973414	0.923425	0.968508
GFAP|P14136	0.0459793	0.0618976	0.540683	0.779284
GFRA1|P56159	-0.0449469	-0.176767	0.0785215	0.292489
GFRA2|O00451	-0.19474	-0.376735	0.000111849	0.00910464
GFRA3|O60609	0.082131	0.213629	0.0328318	0.179817
GGCT|O75223	-0.066525	-0.227054	0.0231014	0.147235
GGH|Q92820	-0.0837482	-0.194454	0.0525445	0.230125
GGT5|P36269	0.0381847	0.0418071	0.714494	0.876172
GGT7|Q9UJ14	-0.00960622	-0.0231733	0.818985	0.925368
GINM1|Q9NU53	0.0338306	0.0666798	0.5098	0.755109
GJA1|P17302	0.0660849	0.163809	0.103415	0.339043
GLA|P06280	0.0996686	0.154843	0.123986	0.375384
GLB1|P16278	0.149883	0.146979	0.174309	0.448214
GLCE|O94923	0.00206319	0.00418318	0.969326	0.990491
GLDN|Q6ZMI3	-0.121639	-0.17754	0.0772035	0.289377
GLG1|Q92896	-0.0257089	-0.122603	0.224288	0.504446
GLO1|Q04760	0.00162637	0.00351998	0.972273	0.992544
GLOD4|Q9HC38	0.0177208	0.0582273	0.564993	0.797712
GLRX|P35754	-0.0174672	-0.0375047	0.711038	0.874153
GLTP|Q9NZD2	0.14825	0.159306	0.184508	0.458748
GLUL|P15104	-0.0616559	-0.0721699	0.496614	0.746869
GM2A|P17900	-0.0488615	-0.119447	0.236534	0.520708
GMFB|P60983	-0.0480971	-0.182375	0.0693571	0.274346
GMFG|O60234	0.306917	0.273437	0.0301292	0.173041
GNAL|P38405	-0.125876	-0.0719225	0.598359	0.81951
GNAO1|P09471	0.121703	0.114911	0.272723	0.553712
GNAS|O95467	0.00262863	0.00751751	0.940827	0.97934
GNB1|P62873	0.0449209	0.040119	0.729024	0.882954
GNB3|P16520	-0.0683451	-0.0847299	0.502177	0.748908
GNG2|P59768	-0.00307565	-0.00262956	0.980601	0.995815
GNPDA1|P46926	0.148224	0.232491	0.0265791	0.15861
GNPDA2|Q8TDQ7	0.0321763	0.026307	0.853132	0.942775
GNPTAB|Q3T906	-0.136111	-0.11519	0.353291	0.632927
GNPTG|Q9UJJ9	0.0535329	0.226798	0.0232612	0.147498
GNRH1|P01148	0.250787	0.261202	0.0341413	0.18309
GNS|P15586	-0.0617896	-0.121557	0.228294	0.510233
GOLIM4|O00461	-0.0369531	-0.132284	0.189526	0.463948
GOLM1|Q8NBJ4	-0.0273871	-0.114441	0.256901	0.538886
GORASP2|Q9H8Y8	0.000407486	0.000498399	0.996568	0.999601
GOT1|P17174	-0.0983301	-0.26205	0.0084447	0.0909517
GOT2|P00505	-0.0165155	-0.0278986	0.782908	0.907278
GP1BA|P07359	0.198331	0.178412	0.0788048	0.29267
GPC1|P35052	-0.0759626	-0.232798	0.0197621	0.138724
GPC3|P51654	0.12631	0.153941	0.30704	0.592193
GPC4|O75487	0.0495412	0.117999	0.242307	0.527454
GPC5|P78333	0.149869	0.170061	0.136604	0.394916
GPC6|Q9Y625	-0.0319225	-0.0514374	0.63214	0.836088
GPHN|Q9NQX3	-0.168694	-0.100899	0.395676	0.669399
GPI|P06744	0.0112533	0.0288858	0.775425	0.906398
GPIHBP1|Q8IV16	-0.00206296	-0.00272978	0.978718	0.995815
GPLD1|P80108	0.119108	0.228922	0.0219661	0.144051
GPM6A|P51674	0.0138629	0.014048	0.906099	0.959831
GPM6B|Q13491	0.143189	0.0801077	0.58427	0.809678
GPN1|Q9HCN4	-0.173318	-0.196871	0.0927221	0.318578
GPNMB|Q14956	-0.0591814	-0.113431	0.261148	0.542378
GPR158|Q5T848	-0.0628806	-0.147668	0.142603	0.406597
GPR180|Q86V85	-0.0544257	-0.119673	0.235641	0.520476
GPR37|O15354	-0.0826891	-0.202673	0.0431467	0.204556
GPR37L1|O60883	-0.163799	-0.220661	0.0273745	0.16089
GPRC5B|Q9NZH0	0.0438847	0.0507169	0.61993	0.83224
GPX3|P22352	0.0398739	0.142708	0.156658	0.425262
GRB2|P62993	-0.0799212	-0.276142	0.00541924	0.0707055
GREM1|O60565	-0.117667	-0.175446	0.0808165	0.296605
GRIA2|P42262	-0.158328	-0.354788	0.000292518	0.0144627
GRIA3|P42263	-0.134466	-0.126715	0.259633	0.541428
GRIA4|P48058	-0.129283	-0.212411	0.0338645	0.182712
GRID2|O43424	0.0645697	0.0956156	0.343993	0.625778
GRM1|Q13255	0.178861	0.210568	0.134037	0.391005
GRM5|P41594	0.183391	0.125782	0.321997	0.602562
GRN|P28799	-0.0114962	-0.0355612	0.725399	0.87923
GRP|P07492	-0.102329	-0.113433	0.281654	0.562405
GSN|P06396	0.0690743	0.18058	0.0721913	0.281481
GSR|P00390	0.0948707	0.230832	0.0208554	0.141427
GSS|P48637	-0.0539241	-0.125073	0.21502	0.494764
GSTM2|P28161	-0.0150362	-0.0362433	0.720348	0.877374
GSTM3|P21266	0.0548375	0.0390251	0.718106	0.877374
GSTO1|P78417	-0.018302	-0.0344331	0.733779	0.886368
GSTP1|P09211	0.0171943	0.0475756	0.638326	0.837237
GSTT1|P30711	0.0307569	0.0299524	0.795951	0.912846
GTF2IRD2|Q86UP8	0.196552	0.250117	0.0129959	0.109411
GUCA2A|Q02747	0.23983	0.28416	0.00664184	0.0789469
GXYLT1|Q4G148	0.0705302	0.120625	0.231908	0.514616
GYG1|P46976	0.234094	0.229513	0.0216171	0.142513
GYPA|P02724	0.03846	0.0205088	0.858548	0.944592
H6PD|O95479	0.099319	0.16002	0.121374	0.370666
HABP2|Q14520	0.189025	0.262765	0.0082614	0.0905631
HACD3|Q9P035	-0.00184954	-0.00442459	0.965152	0.989777
HAGH|Q16775	-0.0285547	-0.0480107	0.635254	0.836757
HAMP|P81172	0.034142	0.051649	0.609815	0.828604
HAPLN1|P10915	-0.0882544	-0.0621823	0.57891	0.807058
HAPLN2|Q9GZV7	0.0227729	0.0574948	0.569906	0.800163
HAPLN3|Q96S86	0.00488186	0.00393367	0.974993	0.994194
HAPLN4|Q86UW8	0.0290079	0.0592164	0.558391	0.789734
HAVCR2|Q8TDQ0	-0.021946	-0.0687702	0.496592	0.746869
HBA1|P69905	-0.0910332	-0.0251209	0.804065	0.918137
HBB|P68871	-0.154656	-0.0406066	0.688327	0.864174
HBD|P02042	-0.0475806	-0.0152773	0.880085	0.951664
HBE1|P02100	0.086929	0.038922	0.795057	0.912613
HBEGF|Q99075	-0.00127361	-0.00250178	0.980597	0.995815
HBG1|P69891	0.0623477	0.0231297	0.81932	0.925368
HBG2|P69892	0.140801	0.0639778	0.636352	0.836757
HCN1|O60741	-0.070913	-0.0973383	0.33782	0.621973
HCRT|O43612	0.00107551	0.00155953	0.988836	0.997469
HDHD2|Q9H0R4	-0.179913	-0.20719	0.0417223	0.20127
HEBP2|Q9Y5Z4	0.0192468	0.0437914	0.665294	0.85184
HEG1|Q9ULI3	-0.0354171	-0.103991	0.303182	0.588876
HEPACAM|Q14CZ8	0.0256337	0.0822758	0.415762	0.688883
HEPH|Q9BQS7	-0.0160314	-0.0328638	0.749301	0.895568
HERC1|Q15751	0.162521	0.164655	0.193541	0.469133
HEXA|P06865	-0.0699219	-0.146222	0.1466	0.41161
HEXB|P07686	-0.0659218	-0.157911	0.116619	0.363011
HGFAC|Q04756	0.168606	0.231859	0.0202781	0.14085
HHIP|Q96QV1	-0.0612946	-0.0861637	0.396433	0.670225
HHIPL1|Q96JK4	0.0437109	0.0581549	0.620179	0.83224
HIBADH|P31937	-0.0599236	-0.104278	0.301844	0.587653
HILPDA|Q9Y5L2	-0.044502	-0.0480981	0.648896	0.841225
HINT1|P49773	-0.0549746	-0.0511326	0.63221	0.836088
HIST1H1B|P16401	-0.0406846	-0.039786	0.700336	0.870348
HIST1H1D|P16402	-0.104582	-0.0818236	0.418339	0.689617
HIST1H2AB|P04908	-0.107004	-0.0757473	0.465654	0.728901
HIST1H2BK|O60814	-0.00914199	-0.00772457	0.9392	0.978873
HIST1H4A|P62805	-0.144463	-0.0939846	0.352324	0.632103
HIST3H3|Q16695	0.047455	0.0409798	0.698125	0.869264
HK1|P19367	-0.00251549	-0.00609066	0.952043	0.982505
HLA-A|P01892	-0.20084	-0.172185	0.0867094	0.305629
HLA-A|P05534	0.0383969	0.0410471	0.685123	0.862444
HLA-A|P30455	0.15968	0.203453	0.0558386	0.23827
HLA-B|P30461	-0.130273	-0.054871	0.654295	0.845567
HLA-B|Q29718	0.000326064	0.000358144	0.997178	0.999601
HLA-C|P10321	0.0458615	0.0433722	0.676429	0.858233
HLA-C|P30504	-0.111518	-0.080361	0.426734	0.699159
HLA-C|Q07000	-0.0548355	-0.0439808	0.689397	0.864174
HLA-DPA1|P20036	0.0143569	0.0218338	0.876679	0.951664
HLA-DPB1|P04440	0.0467114	0.0406483	0.788535	0.909098
HLA-DRA|P01903	0.035514	0.0491203	0.627449	0.835616
HLA-DRB1|P01912	0.0519438	0.0674025	0.505214	0.750402
HLA-DRB1|P13760	0.00082285	0.0007423	0.994152	0.999365
HLA-E|P13747	0.0515753	0.104505	0.300788	0.586054
HMCN1|Q96RW7	0.0379645	0.117819	0.243028	0.527454
HMCN2|Q8NDA2	0.0358656	0.029883	0.797755	0.912846
HNRNPA2B1|P22626	-0.0588659	-0.0541149	0.602474	0.821765
HNRNPK|P61978	-0.0455882	-0.0196764	0.893251	0.954464
HP|P00738	0.242012	0.124034	0.218885	0.499277
HPCAL1|P37235	-0.0292824	-0.0726742	0.472415	0.734867
HPR|P00739	0.167704	0.140618	0.162883	0.432733
HPRT1|P00492	-0.0610211	-0.167695	0.095376	0.322056
HPX|P02790	0.174602	0.262054	0.0084438	0.0909517
HRC|P23327	-0.00247063	-0.00181332	0.987681	0.997469
HRG|P04196	0.15352	0.19041	0.0577534	0.244623
HRNR|Q86YZ3	-0.0160348	-0.0100641	0.924995	0.969184
HS3ST1|O14792	0.0561073	0.108891	0.304209	0.589494
HS6ST1|O60243	-0.0126725	-0.0317783	0.753622	0.897348
HS6ST2|Q96MM7	-0.0418474	-0.0777052	0.442223	0.712359
HS6ST3|Q8IZP7	-0.137106	-0.296718	0.0027203	0.0521461
HSP90AA1|P07900	-0.0293632	-0.0512137	0.612835	0.830246
HSP90AB1|P08238	-0.1037	-0.102122	0.312003	0.596531
HSP90B1|P14625	0.0404963	0.0829126	0.412151	0.685634
HSPA13|P48723	-0.0187321	-0.0619944	0.540049	0.77882
HSPA1A|P0DMV8	0.0891083	0.0888095	0.379582	0.657855
HSPA2|P54652	-0.0621295	-0.142934	0.155996	0.425024
HSPA4|P34932	-0.0313938	-0.0452419	0.654904	0.845567
HSPA5|P11021	-0.0236332	-0.122917	0.223092	0.50329
HSPA8|P11142	-0.0719339	-0.174446	0.0825885	0.299922
HSPB1|P04792	0.0973379	0.156304	0.120434	0.369141
HSPE1|P61604	-0.0582968	-0.153784	0.126609	0.380133
HSPG2|P98160	0.0525362	0.180415	0.0724564	0.281481
HTRA1|Q92743	0.00863567	0.0347767	0.731223	0.884471
HYAL1|Q12794	0.0919862	0.237544	0.0173248	0.127355
HYOU1|Q9Y4L1	-0.0310072	-0.156438	0.120112	0.368828
ICAM1|P05362	0.0728582	0.211178	0.0349382	0.183633
ICAM2|P13598	0.0221817	0.074844	0.459258	0.726206
ICAM5|Q9UMF0	-0.17139	-0.391714	5.57336e-05	0.00730991
ICOSLG|O75144	-0.0481465	-0.0948722	0.347775	0.630243
IDH1|O75874	0.0425173	0.10165	0.314258	0.596999
IDS|P22304	-0.0713331	-0.216334	0.0306331	0.174686
IDUA|P35475	-0.0152798	-0.0153711	0.87997	0.951664
IFI27L2|Q9H2X8	-0.101356	-0.116432	0.306848	0.592193
IFI30|P13284	0.0123326	0.0173928	0.86363	0.946424
IFI6|P09912	-0.0111336	-0.0122052	0.90407	0.959831
IFNAR1|P17181	0.0189534	0.0352688	0.73576	0.887252
IFNAR2|P48551	-0.0657621	-0.182016	0.0699171	0.27525
IFNGR1|P15260	-0.000351399	-0.000645459	0.995707	0.999601
IGDCC4|Q8TDY8	0.039474	0.0422924	0.676098	0.858233
IGF1|P05019	0.0511477	0.102	0.320147	0.601203
IGF1R|P08069	0.182682	0.189404	0.0844266	0.303595
IGF2|P01344	0.0891123	0.254236	0.0106959	0.098465
IGF2R|P11717	0.00283609	0.0197123	0.845656	0.937862
IGFALS|P35858	0.0269218	0.0376386	0.710052	0.873803
IGFBP1|P08833	0.102673	0.130841	0.229835	0.511382
IGFBP2|P18065	0.0857106	0.25868	0.00935859	0.0932988
IGFBP3|P17936	0.037857	0.0677749	0.502858	0.749475
IGFBP4|P22692	0.0517946	0.146014	0.147179	0.412092
IGFBP5|P24593	0.056266	0.158004	0.116403	0.363011
IGFBP6|P24592	0.0832741	0.162715	0.105772	0.342823
IGFBP7|Q16270	0.0425504	0.0727053	0.472224	0.734867
IGFBPL1|Q8WX77	0.0882681	0.156416	0.120167	0.368828
IGFLR1|Q9H665	0.323876	0.350709	0.00449416	0.0627461
IGHA1|P01876	0.193932	0.132197	0.18982	0.46413
IGHA2|P01877	0.304375	0.231984	0.0202088	0.14085
IGHD|P01880	0.177289	0.0973334	0.335353	0.620416
IGHG1|P01857	0.202353	0.225753	0.0239215	0.149433
IGHG2|P01859	0.234157	0.195651	0.0510795	0.22625
IGHG3|P01860	0.119073	0.081952	0.417606	0.689617
IGHG4|P01861	-0.0493288	-0.0333292	0.74201	0.891127
IGHM|P01871	0.329861	0.19927	0.0468532	0.214367
IGHV1-18|A0A0C4DH31	0.106675	0.118493	0.240327	0.525347
IGHV1-2|P23083	0.178553	0.176777	0.0785052	0.292489
IGHV1-24|A0A0C4DH33	0.0887707	0.091824	0.363552	0.642079
IGHV1-3|A0A0C4DH29	0.0731825	0.0656787	0.520524	0.759723
IGHV1-46|P01743	-0.0103603	-0.0107617	0.91537	0.965847
IGHV1-58|A0A0C4DH39	0.12705	0.13314	0.186653	0.460991
IGHV1-69|P01742	-0.000468814	-0.000302138	0.99762	0.999625
IGHV1-69D|A0A0B4J2H0	0.0094579	0.00810577	0.943479	0.980643
IGHV1-8|P0DP01	0.455326	0.251294	0.0319895	0.177748
IGHV2-26|A0A0B4J1V2	0.217614	0.209358	0.0365742	0.187142
IGHV2-5|P01817	0.0922958	0.0656877	0.516132	0.758373
IGHV2-70|P01814	0.0188251	0.0136551	0.892738	0.954399
IGHV2-70D|A0A0C4DH43	-0.0200113	-0.00981833	0.922765	0.968508
IGHV3-11|P01762	0.316262	0.289805	0.00344842	0.058459
IGHV3-13|P01766	0.146793	0.169159	0.0924767	0.318578
IGHV3-15|A0A0B4J1V0	0.255515	0.280839	0.0046507	0.0640307
IGHV3-20|A0A0C4DH32	0.399051	0.277559	0.00517637	0.0686144
IGHV3-21|A0A0B4J1V1	0.177804	0.185945	0.0639885	0.261838
IGHV3-23|P01764	0.134303	0.147145	0.144038	0.407888
IGHV3-30|P01768	0.146469	0.17228	0.0865314	0.305629
IGHV3-43|A0A0B4J1X8	0.17629	0.217542	0.029692	0.172076
IGHV3-43D|P0DP04	0.187911	0.195496	0.0512682	0.22625
IGHV3-48|P01763	0.0568276	0.0465835	0.645352	0.841122
IGHV3-49|A0A0A0MS15	0.130667	0.112075	0.266929	0.547479
IGHV3-53|P01767	0.0228657	0.0206131	0.856908	0.944456
IGHV3-64|A0A075B6Q5	0.0753367	0.101339	0.315748	0.596999
IGHV3-64D|A0A0J9YX35	0.11133	0.160062	0.111661	0.353119
IGHV3-66|A0A0C4DH42	0.266714	0.254331	0.0106657	0.098465
IGHV3-7|P01780	0.166877	0.180073	0.0730087	0.281481
IGHV3-72|A0A0B4J1Y9	0.250756	0.29831	0.00257364	0.0509008
IGHV3-73|A0A0B4J1V6	0.0704817	0.112255	0.266159	0.546952
IGHV3-74|A0A0B4J1X5	0.353834	0.309082	0.00175431	0.0401078
IGHV3-9|P01782	0.192707	0.246001	0.0136203	0.112292
IGHV4-28|A0A0C4DH34	0.192216	0.202072	0.0437823	0.205086
IGHV4-30-2|A0A087WSY4	0.300339	0.191065	0.0608362	0.252217
IGHV4-30-4|P0DP06	0.267491	0.174829	0.133559	0.390807
IGHV4-34|P06331	0.265318	0.241271	0.0155967	0.120331
IGHV4-38-2|P0DP08	-0.134758	-0.0916001	0.387837	0.663342
IGHV4-39|P01824	0.148386	0.147526	0.142993	0.406779
IGHV4-4|A0A075B6R2	0.177133	0.17361	0.0840933	0.303181
IGHV4-61|A0A0C4DH41	0.20723	0.162466	0.108125	0.345945
IGHV5-10-1|A0A0J9YXX1	0.0323534	0.0143444	0.887358	0.952762
IGHV5-51|A0A0C4DH38	0.137131	0.135633	0.178463	0.450186
IGHV6-1|A0A0B4J1U7	0.34228	0.308817	0.00177125	0.0401268
IGHV7-4-1|A0A0J9YVY3	0.138194	0.0952545	0.361112	0.639741
IGKC|P01834	0.221201	0.257365	0.0097382	0.0954777
IGKJ1|A0A0A0MT89	0.0914229	0.0882911	0.382381	0.658739
IGKV1-12|A0A0C4DH73	0.173497	0.19912	0.047022	0.214367
IGKV1-16|P04430	0.0570471	0.0611738	0.545436	0.781613
IGKV1-27|A0A075B6S5	0.189497	0.206279	0.0394889	0.195298
IGKV1-39|P01597	0.183718	0.182877	0.0685811	0.272423
IGKV1-5|P01602	0.102461	0.14274	0.156566	0.425262
IGKV1-6|A0A0C4DH72	0.250762	0.215203	0.0315363	0.177157
IGKV1-8|A0A0C4DH67	0.0360229	0.0408239	0.708999	0.873039
IGKV1-9|A0A0C4DH69	0.260736	0.28549	0.00398713	0.0606025
IGKV1D-13|A0A0B4J2D9	-0.0916585	-0.0890586	0.380698	0.658361
IGKV1D-17|A0A075B6S4	-0.00726786	-0.00663995	0.953086	0.982661
IGKV1D-33|P01593	0.109125	0.141381	0.160588	0.430888
IGKV2-24|A0A0C4DH68	0.159524	0.205197	0.0405584	0.19896
IGKV2-28|A0A075B6P5	0.204251	0.239099	0.0165845	0.123002
IGKV2-29|A2NJV5	-0.187797	-0.12135	0.280514	0.560578
IGKV2-30|P06310	0.0387082	0.0510547	0.61394	0.830536
IGKV2-40|A0A087WW87	0.138831	0.176903	0.0782889	0.292489
IGKV2D-26|A0A0A0MRZ7	0.0587318	0.0465806	0.661063	0.846977
IGKV2D-29|A0A075B6S2	0.164101	0.138473	0.169459	0.442691
IGKV3-11|P04433	0.114175	0.102922	0.30821	0.592336
IGKV3-15|P01624	0.238825	0.203047	0.0427547	0.203576
IGKV3-20|P01619	0.101995	0.127434	0.206418	0.482827
IGKV3D-15|A0A087WSY6	0.0136907	0.00983312	0.923845	0.968541
IGKV3D-20|A0A0C4DH25	0.095545	0.115655	0.251855	0.533976
IGKV3D-7|A0A0C4DH55	0.22247	0.210166	0.0358396	0.186456
IGKV4-1|P06312	0.180953	0.204283	0.0414806	0.20127
IGKV6-21|A0A0C4DH24	0.194884	0.181088	0.0713801	0.279245
IGKV6D-21|A0A0A0MT36	0.0306891	0.0200984	0.842672	0.937547
IGLC3|P0DOY3	0.291613	0.245576	0.0137886	0.112292
IGLC7|A0M8Q6	-0.0609583	-0.0394127	0.697037	0.868963
IGLL1|P15814	0.267965	0.261576	0.00856839	0.0909517
IGLL5|B9A064	0.262271	0.253043	0.011082	0.10079
IGLON5|A6NGN9	-0.0259786	-0.0949976	0.347135	0.629905
IGLV1-36|A0A0B4J1U3	0.182228	0.193066	0.08419	0.303181
IGLV1-40|P01703	0.0981258	0.145957	0.147341	0.412092
IGLV1-44|P01699	0.15653	0.175552	0.0806303	0.296358
IGLV1-47|P01700	0.226141	0.27202	0.00618454	0.0748149
IGLV1-51|P01701	0.29339	0.214453	0.0321481	0.178029
IGLV10-54|A0A075B6I4	-0.131834	-0.0520419	0.607095	0.826139
IGLV2-11|P01706	0.295958	0.241937	0.0153044	0.119688
IGLV2-18|A0A075B6J9	0.0980108	0.106583	0.291223	0.571889
IGLV2-23|P01705	0.192673	0.203868	0.0419043	0.201594
IGLV2-8|P01709	0.225113	0.217393	0.0298064	0.172338
IGLV3-1|P01715	0.224232	0.200633	0.0453382	0.210396
IGLV3-12|A0A075B6K2	0.29426	0.192293	0.0552783	0.237097
IGLV3-19|P01714	0.1494	0.163626	0.103808	0.339043
IGLV3-21|P80748	0.214897	0.204905	0.0408508	0.199608
IGLV3-22|A0A075B6J6	0.107431	0.147427	0.23024	0.511827
IGLV3-25|P01717	0.216331	0.216138	0.0307878	0.175167
IGLV3-27|P01718	0.260643	0.28524	0.00402042	0.0607206
IGLV3-9|A0A075B6K5	0.131065	0.0985508	0.329315	0.612427
IGLV4-60|A0A075B6I1	0.155511	0.0779697	0.450197	0.71916
IGLV4-69|A0A075B6H9	0.18884	0.151423	0.132612	0.390626
IGLV5-37|A0A075B6J1	0.318124	0.258143	0.0363757	0.186871
IGLV5-45|A0A087WSX0	0.220698	0.151088	0.133481	0.390807
IGLV6-57|P01721	0.190246	0.159292	0.113418	0.356417
IGLV7-43|P04211	0.306097	0.240433	0.0165222	0.123002
IGLV7-46|A0A075B6I9	0.196274	0.134384	0.182534	0.457085
IGLV8-61|A0A075B6I0	0.0735439	0.0430837	0.670386	0.854993
IGLV9-49|A0A0B4J1Y8	0.16199	0.115635	0.251934	0.533976
IGSF1|Q8N6C5	-0.00621124	-0.0153937	0.879179	0.951664
IGSF11|Q5DX21	-0.103459	-0.259423	0.00915011	0.0924798
IGSF21|Q96ID5	-0.0864636	-0.275353	0.00555886	0.0714056
IGSF8|Q969P0	-0.0128884	-0.0447047	0.658744	0.845567
IL13RA1|P78552	0.0302007	0.0349007	0.775876	0.906398
IL18BP|O95998	-0.0793094	-0.156997	0.118778	0.366329
IL1R1|P14778	0.125842	0.124696	0.338312	0.621973
IL1R2|P27930	0.0854056	0.101006	0.37577	0.655756
IL1RAP|Q9NPH3	-0.0409683	-0.0680727	0.500979	0.748908
IL1RAPL1|Q9NZN1	-0.092776	-0.232259	0.0213743	0.142298
IL34|Q6ZMJ4	0.117133	0.0846151	0.499361	0.748908
IL6R|P08887	-0.01067	-0.0250559	0.804562	0.918137
IL6ST|P40189	-0.0709321	-0.236687	0.0177444	0.129675
ILDR2|Q71H61	-0.078008	-0.0557223	0.632581	0.836088
IMPA1|P29218	-0.00580022	-0.020623	0.83862	0.93693
IMPAD1|Q9NX62	-0.0448722	-0.125197	0.214561	0.49441
INAFM1|C9JVW0	0.00815022	0.015623	0.877393	0.951664
INAFM2|P0DMQ5	-0.0742927	-0.227244	0.0229835	0.147183
INHBA|P08476	0.0514036	0.0739448	0.464685	0.728901
INHBB|P09529	0.0823218	0.0962108	0.361599	0.639989
INHBC|P55103	0.0236566	0.0197489	0.88407	0.951664
INSR|P06213	-0.0406773	-0.0474001	0.682275	0.860875
IQGAP1|P46940	0.0466331	0.0304871	0.8388	0.93693
ISLR|O14498	0.0336268	0.117845	0.242924	0.527454
ISLR2|Q6UXK2	-0.0762676	-0.23068	0.0209417	0.141427
ISM1|B1AKI9	0.0785806	0.100298	0.483753	0.741109
ITFG1|Q8TB96	-0.172813	-0.190335	0.145207	0.410269
ITGA1|P56199	0.0391832	0.0247567	0.824191	0.929
ITGA6|P23229	0.023782	0.0329405	0.760614	0.898318
ITGA7|Q13683	0.0558956	0.112092	0.266857	0.547479
ITGAM|P11215	0.0763049	0.120956	0.250749	0.533976
ITGAV|P06756	0.119535	0.145509	0.30829	0.592336
ITGB1|P05556	-0.00162022	-0.0058592	0.953863	0.983055
ITGB2|P05107	0.037689	0.0948283	0.347999	0.630243
ITGB4|P16144	-0.0564224	-0.0739842	0.4883	0.743194
ITGBL1|O95965	-0.0337911	-0.0818095	0.418419	0.689617
ITIH1|P19827	0.192944	0.229839	0.0214264	0.142298
ITIH2|P19823	0.215019	0.249487	0.0123067	0.106691
ITIH3|Q06033	0.138563	0.187132	0.0622793	0.256106
ITIH4|Q14624	0.171611	0.221656	0.0266684	0.15861
ITIH5|Q86UX2	0.0316104	0.0941678	0.351382	0.631623
ITLN1|Q8WWA0	0.017328	0.0188164	0.863471	0.946424
ITM2A|O43736	0.0258101	0.0638433	0.528008	0.768123
ITM2B|Q9Y287	-0.0273514	-0.071567	0.479206	0.741109
ITM2C|Q9NQX7	0.053774	0.124399	0.217521	0.498678
ITPA|Q9BY32	-0.0370711	-0.0292282	0.812964	0.922544
IZUMO4|Q1ZYL8	-0.0141035	-0.0162897	0.885233	0.952505
JAG1|P78504	-0.0405269	-0.186739	0.0628417	0.257568
JAG2|Q9Y219	-0.126698	-0.16784	0.126991	0.380819
JAM2|P57087	-0.0336344	-0.15077	0.13431	0.391005
JAM3|Q9BX67	-0.0113787	-0.039794	0.694251	0.867205
JAML|Q86YT9	0.126865	0.162441	0.110024	0.350452
JCHAIN|P01591	0.249115	0.182831	0.0686523	0.272423
JMJD8|Q96S16	0.061663	0.0827801	0.495689	0.746869
JPT1|Q9UK76	0.0837136	0.135803	0.182428	0.457085
JUP|P14923	-0.195262	-0.127779	0.386767	0.663342
KCNE5|Q9UJ90	-0.108191	-0.138019	0.184641	0.458748
KCT2|Q8NC54	0.125409	0.135054	0.184874	0.458871
KCTD12|Q96CX2	0.0336737	0.0551423	0.595592	0.817762
KCTD16|Q68DU8	0.164841	0.239669	0.0397164	0.195987
KDR|P35968	0.0521305	0.0959143	0.350017	0.63138
KIAA0319|Q5VV43	-0.0820649	-0.241692	0.0154112	0.120015
KIAA0319L|Q8IZA0	-0.0328674	-0.127844	0.204951	0.482282
KIAA1549L|Q6ZVL6	-0.18501	-0.35872	0.000247476	0.0131633
KIR3DL3|Q8N743	0.0986656	0.121582	0.30211	0.587712
KIRREL3|Q8IZU9	0.104044	0.0873248	0.510756	0.755109
KIT|P10721	-0.0216992	-0.0609603	0.546842	0.782728
KITLG|P21583	-0.0784443	-0.168331	0.0941082	0.320379
KLK10|O43240	-0.0741502	-0.119567	0.236059	0.520584
KLK11|Q9UBX7	-0.0110689	-0.015052	0.881841	0.951664
KLK6|Q92876	-0.0646653	-0.183604	0.06747	0.270314
KLK7|P49862	-0.170578	-0.318251	0.00125172	0.0321577
KLKB1|P03952	0.0936671	0.137255	0.173279	0.447493
KNG1|P01042	0.172008	0.261153	0.00868	0.0911977
KREMEN1|Q96MU8	0.05414	0.0873695	0.387388	0.663342
KRT1|P04264	-0.215141	-0.123908	0.219358	0.499522
KRT10|P13645	-0.0253333	-0.014446	0.886566	0.952762
KRT14|P02533	-0.0570567	-0.0475256	0.638679	0.837237
KRT16|P08779	0.0394495	0.0342882	0.734858	0.887242
KRT17|Q04695	0.0387836	0.0243621	0.825895	0.930018
KRT2|P35908	0.0517697	0.0334892	0.740815	0.890551
KRT23|Q9C075	-0.14491	-0.119599	0.375546	0.655756
KRT5|P13647	-0.0273795	-0.0200697	0.842893	0.937547
KRT6B|P04259	0.30212	0.223679	0.0252799	0.154406
KRT9|P35527	-0.180848	-0.116514	0.248326	0.53239
L1CAM|P32004	-0.106277	-0.322408	0.00107031	0.0299544
LAIR1|Q6GTX8	-0.0706551	-0.136188	0.176674	0.448214
LAMA2|P24043	0.0515643	0.217209	0.0299487	0.17276
LAMA3|Q16787	0.383715	0.374908	0.000121491	0.00910464
LAMA4|Q16363	0.0250079	0.0903386	0.371398	0.650861
LAMA5|O15230	0.0144216	0.0699375	0.489296	0.743194
LAMB1|P07942	0.00904507	0.0365193	0.718307	0.877374
LAMB2|P55268	0.00722197	0.0387308	0.70203	0.870377
LAMC1|P11047	0.00121251	0.00524612	0.958686	0.986394
LAMC3|Q9Y6N6	0.0468661	0.16785	0.0950655	0.321443
LAMP1|P11279	-0.0760901	-0.156907	0.118992	0.366538
LAMP2|P13473	-0.113666	-0.174425	0.0826262	0.299922
LAMP5|Q9UJQ1	0.0321477	0.0707935	0.483981	0.741109
LAMTOR3|Q9UHA4	-0.0777673	-0.104917	0.311604	0.596531
LAP3|P28838	0.0717441	0.0977648	0.335697	0.620592
LARGE1|O95461	0.002123	0.00234131	0.985232	0.996428
LASP1|Q14847	0.0530929	0.0719696	0.536694	0.776228
LAYN|Q6UX15	-0.152005	-0.282979	0.00433409	0.0618499
LBP|P18428	0.276724	0.330651	0.000779513	0.0231256
LCAT|P04180	0.0381616	0.0845053	0.403197	0.677118
LCN2|P80188	0.16881	0.281793	0.00450704	0.0627461
LCP1|P13796	0.119557	0.29724	0.00267143	0.0519403
LDHA|P00338	-0.00722005	-0.0217434	0.829981	0.932092
LDHB|P07195	-0.0675129	-0.141561	0.160052	0.430888
LDLR|P01130	0.00856678	0.0214769	0.832034	0.933137
LDLRAD3|Q86YD5	0.0297442	0.0386502	0.708499	0.873039
LECT2|O14960	0.0662717	0.0621647	0.545246	0.781613
LEFTY2|O00292	0.117278	0.112519	0.269985	0.551929
LEP|P41159	-0.139032	-0.0738929	0.584882	0.809678
LFNG|Q8NES3	0.0316386	0.106441	0.291873	0.572256
LGALS1|P09382	0.0726359	0.24658	0.013394	0.11126
LGALS3|P17931	0.0360507	0.0879565	0.384194	0.660353
LGALS3BP|Q08380	0.032095	0.0980577	0.331752	0.616041
LGI1|O95970	0.0851989	0.221671	0.0266574	0.15861
LGI2|Q8N0V4	0.204091	0.19602	0.120578	0.369141
LGI3|Q8N145	0.0454291	0.0537317	0.621105	0.83224
LGMN|Q99538	0.0187348	0.0383253	0.705004	0.871464
LHPP|Q9H008	0.0411456	0.0913809	0.365882	0.644822
LIFR|P42702	-0.0684051	-0.0592936	0.587614	0.811715
LILRA2|Q8N149	0.0995815	0.195472	0.0512967	0.22625
LILRA3|Q8N6C8	0.203469	0.164616	0.176482	0.448214
LILRB1|Q8NHL6	0.0957424	0.126402	0.315696	0.596999
LILRB4|Q8NHJ6	0.0282965	0.071459	0.479871	0.741109
LILRB5|O75023	-0.0480884	-0.0536491	0.681336	0.860563
LINGO1|Q96FE5	-0.18685	-0.306264	0.00194199	0.0424512
LINGO2|Q7L985	-0.176628	-0.181974	0.101789	0.335528
LINGO3|P0C6S8	-0.0241635	-0.0639076	0.527591	0.767966
LIPA|P38571	0.0591121	0.0840644	0.405664	0.679073
LIPG|Q9Y5X9	0.0677556	0.0835774	0.42575	0.698465
LIPH|Q8WWY8	-0.0372977	-0.0215562	0.867922	0.947792
LMAN1|P49257	0.0383614	0.148371	0.14069	0.401603
LMAN2|Q12907	-0.0315756	-0.127052	0.207794	0.484853
LMNA|P02545	-0.212863	-0.106955	0.420083	0.691901
LNPEP|Q9UIQ6	-0.0123833	-0.0270932	0.789026	0.909098
LOXL1|Q08397	0.0568364	0.109378	0.28367	0.564431
LOXL3|P58215	0.0988595	0.268415	0.00693097	0.0811427
LPA|P08519	-0.0612448	-0.0717842	0.477869	0.741109
LPL|P06858	0.0199626	0.0538005	0.594985	0.817762
LPP|Q93052	0.0419248	0.0352142	0.808177	0.9207
LRFN1|Q9P244	-0.0554789	-0.0347819	0.773375	0.906398
LRFN2|Q9ULH4	-0.108937	-0.22435	0.0248337	0.152983
LRFN5|Q96NI6	-0.152788	-0.185326	0.099804	0.332058
LRG1|P02750	0.180513	0.219917	0.0279128	0.162901
LRIG1|Q96JA1	0.115814	0.174085	0.0915621	0.317347
LRIG2|O94898	0.051759	0.0708025	0.483926	0.741109
LRP1|Q07954	-0.0266086	-0.134007	0.183772	0.458748
LRP11|Q86VZ4	-0.0960923	-0.328429	0.0008498	0.0246642
LRP1B|Q9NZR2	-0.0382151	-0.127346	0.206732	0.482827
LRP2|P98164	0.0208768	0.0369956	0.714791	0.876172
LRP4|O75096	-0.0516168	-0.132097	0.190159	0.46413
LRP6|O75581	0.18369	0.137368	0.291105	0.571889
LRP8|Q14114	-0.0203395	-0.0751095	0.457662	0.725038
LRPAP1|P30533	-0.0348116	-0.0354596	0.756374	0.897348
LRRC17|Q8N6Y2	0.1831	0.230468	0.0288629	0.168052
LRRC4|Q9HBW1	-0.0419995	-0.0941353	0.351549	0.631623
LRRC4B|Q9NT99	-0.0978626	-0.251757	0.0115121	0.103195
LRRC4C|Q9HCJ2	-0.267001	-0.236304	0.0257839	0.157099
LRRN1|Q6UXK5	-0.0261633	-0.12142	0.228823	0.510685
LRRTM1|Q86UE6	-0.0824537	-0.0917427	0.387095	0.663342
LRRTM2|O43300	-0.0817371	-0.263556	0.00806258	0.0892976
LRTM2|Q8N967	-0.121425	-0.273037	0.00598731	0.0734994
LSAMP|Q13449	-0.120462	-0.312397	0.00155463	0.037613
LSP1|P33241	0.142455	0.0857197	0.529901	0.769529
LSR|Q86X29	0.0134326	0.0455796	0.652494	0.843807
LTA4H|P09960	0.0778684	0.208831	0.0370604	0.188479
LTBP1|Q14766	0.04458	0.142356	0.157695	0.427148
LTBP2|Q14767	0.0837356	0.230824	0.0208596	0.141427
LTBP3|Q9NS15	0.00590488	0.0159511	0.874839	0.951664
LTBP4|Q8N2S1	0.0134499	0.0461731	0.648268	0.841225
LTF|P02788	0.147494	0.141247	0.160991	0.430923
LUM|P51884	0.126702	0.253621	0.0108936	0.0998045
LUZP2|Q86TE4	0.0390733	0.0438118	0.722774	0.878397
LY6D|Q14210	0.102241	0.10546	0.364577	0.642997
LY6E|Q16553	-0.0768468	-0.15641	0.12018	0.368828
LY6H|O94772	-0.198106	-0.322126	0.00108182	0.0299544
LY75|O60449	0.0220535	0.0612207	0.545127	0.781613
LY86|O95711	0.0962677	0.103514	0.460753	0.727173
LY96|Q9Y6Y9	0.0419429	0.0570542	0.615185	0.830873
LYNX1|P0DP58	-0.120455	-0.300554	0.00237898	0.0485937
LYPD1|Q8N2G4	-0.184551	-0.294954	0.00371203	0.0592973
LYPD6B|Q8NI32	0.00950892	0.0138781	0.892677	0.954399
LYSMD3|Q7Z3D4	-0.000917491	-0.00221346	0.982563	0.995815
LYVE1|Q9Y5Y7	-0.0801681	-0.154368	0.125159	0.376685
LYZ|P61626	0.126665	0.189878	0.05847	0.246543
MAG|P20916	-0.0368861	-0.0988547	0.327818	0.6101
MAMDC2|Q7Z304	0.0389302	0.107884	0.285343	0.565691
MAN1A1|P33908	-0.0515425	-0.208512	0.0373566	0.188842
MAN1A2|O60476	-0.0360074	-0.164749	0.101424	0.33521
MAN1B1|Q9UKM7	-0.020444	-0.0958236	0.342939	0.625626
MAN1C1|Q9NR34	0.0784702	0.222008	0.026422	0.15861
MAN2A1|Q16706	-0.00888718	-0.0468583	0.643403	0.840443
MAN2A2|P49641	-0.0749909	-0.206883	0.0389024	0.193889
MAN2B1|O00754	-0.0342868	-0.0943718	0.350335	0.63138
MAN2B2|Q9Y2E5	0.0374789	0.0818398	0.418246	0.689617
MANBA|O00462	-0.0300478	-0.101282	0.316022	0.597043
MANEA|Q5SRI9	-0.128007	-0.174336	0.0860035	0.304985
MANEAL|Q5VSG8	-0.0677447	-0.24422	0.0143374	0.115359
MANF|P55145	0.0319275	0.0519918	0.613023	0.830246
MANSC1|Q9H8J5	-0.0696616	-0.211381	0.0347589	0.183613
MAP1B|P46821	0.00570759	0.00664538	0.950433	0.982505
MAP1LC3B|Q9GZQ8	0.0906319	0.173148	0.100732	0.334385
MAP2|P11137	-0.0490758	-0.0373197	0.777104	0.906398
MAP4|P27816	-0.0916885	-0.128404	0.31193	0.596531
MAPK1|P28482	-0.0369358	-0.0405697	0.709082	0.873039
MAPT|P10636	-0.0957145	-0.136005	0.177262	0.448921
MARCKS|P29966	0.00869307	0.0389248	0.700608	0.870348
MARCKSL1|P49006	-0.0246922	-0.0409187	0.720309	0.877374
MARCO|Q9UEW3	0.234893	0.307223	0.00232896	0.0481495
MARF1|Q9Y4F3	-0.0662065	-0.0791952	0.554566	0.787617
MASP1|P48740	0.071907	0.168588	0.0936004	0.320001
MASP2|O00187	0.219028	0.245591	0.0153213	0.119688
MAT2A|P31153	0.0369136	0.0553542	0.600222	0.820598
MATN2|O00339	0.0797844	0.23942	0.0164351	0.122992
MATN3|O15232	0.0549345	0.11846	0.242882	0.527454
MB|P02144	0.194786	0.143244	0.155092	0.424713
MBL2|P11226	0.210364	0.175429	0.0907931	0.316737
MBP|P02686	-0.0841945	-0.0707162	0.491259	0.743194
MCAM|P43121	0.0145487	0.0407965	0.686945	0.864143
MCFD2|Q8NI22	0.0442248	0.159516	0.112905	0.355699
MCMBP|Q9BTE3	0.121805	0.148141	0.280418	0.560578
MDGA1|Q8NFP4	0.0219773	0.0618012	0.541315	0.779293
MDGA2|Q7Z553	-0.119921	-0.407838	2.53408e-05	0.00711767
MDH1|P40925	-0.105268	-0.264099	0.00792835	0.0885984
MDH2|P40926	-0.0658696	-0.169516	0.091782	0.317668
MDK|P21741	-0.072551	-0.173213	0.0848144	0.303916
ME1|P48163	-0.0671435	-0.109408	0.278552	0.5598
MEGF10|Q96KG7	-0.0936538	-0.27547	0.00553802	0.0714056
MEGF11|A6BM72	-0.024156	-0.0221822	0.845154	0.937862
MEGF6|O75095	0.186362	0.210613	0.0921792	0.318578
MEGF8|Q7Z7M0	-0.133122	-0.348638	0.000378324	0.0159794
MEGF9|Q9H1U4	-0.0864332	-0.29358	0.00303165	0.0553277
MELTF|P08582	-0.0185434	-0.0520614	0.60696	0.826139
MENT|Q9BUN1	0.0806536	0.174058	0.0848818	0.303916
MEP1A|Q16819	0.150198	0.193856	0.0532904	0.232167
MEPE|Q9NQ76	0.133733	0.134162	0.315352	0.596999
MERTK|Q12866	-0.027264	-0.104952	0.298712	0.583378
MESD|Q14696	-0.00693086	-0.027311	0.78737	0.908813
MET|P08581	-0.0476868	-0.193649	0.0535497	0.23289
METRN|Q9UJH8	0.0583543	0.167238	0.0962953	0.324281
METRNL|Q641Q3	0.0946661	0.283111	0.00431521	0.0618499
METTL21A|Q8WXB1	-0.196198	-0.271714	0.0490523	0.220926
METTL24|Q5JXM2	0.12788	0.107662	0.416999	0.689617
MEX3A|A1L020	0.0645835	0.0731162	0.606468	0.826139
MFAP2|P55001	0.0557556	0.106275	0.300175	0.585777
MFAP4|P55083	-0.0129664	-0.0416974	0.680405	0.860031
MFAP5|Q13361	0.0686052	0.133403	0.185774	0.459275
MFGE8|Q08431	-0.0961396	-0.209567	0.0363834	0.186871
MFNG|O00587	0.184033	0.176129	0.0912613	0.317187
MFRP|Q9BY79	0.0508034	0.0940375	0.352052	0.632071
MGARP|Q8TDB4	-0.0515468	-0.0604999	0.55818	0.789734
MGAT1|P26572	0.0141737	0.0309002	0.760222	0.898318
MGAT2|Q10469	0.0243419	0.0830275	0.411501	0.68501
MGAT3|Q09327	-0.0370931	-0.106391	0.292098	0.572256
MGAT4A|Q9UM21	0.0163062	0.0251989	0.817857	0.925368
MGAT4B|Q9UQ53	-0.0446942	-0.047952	0.68916	0.864174
MGAT5|Q09328	0.0100778	0.0381571	0.70624	0.872239
MGAT5B|Q3V5L5	0.114641	0.0920236	0.520709	0.759723
MGP|P08493	0.136052	0.234003	0.019117	0.135725
MGRN1|O60291	-0.174354	-0.260534	0.00884562	0.0911977
MIA|Q16674	0.0867766	0.110829	0.272319	0.553712
MIA3|Q5JRA6	-0.0292489	-0.115959	0.250602	0.533976
MICA|Q29983	-0.0605894	-0.0422729	0.740141	0.89017
MIEN1|Q9BRT3	0.0786504	0.0560957	0.618902	0.8322
MIF|P14174	0.018298	0.0507514	0.61605	0.830873
MILR1|Q7Z6M3	-0.0433582	-0.0727255	0.619475	0.8322
MINPP1|Q9UNW1	-0.00625423	-0.025927	0.79791	0.912846
MLEC|Q14165	-0.0821006	-0.286005	0.00391902	0.0606025
MMP14|P50281	0.0205405	0.0708542	0.483606	0.741109
MMP15|P51511	0.126386	0.250435	0.0128774	0.109151
MMP16|P51512	-0.151503	-0.241844	0.0195176	0.137395
MMP17|Q9ULZ9	-0.110728	-0.288243	0.00363532	0.0588261
MMP19|Q99542	0.222402	0.220364	0.05921	0.248351
MMP2|P08253	0.0565775	0.178805	0.0750847	0.284363
MMP28|Q9H239	0.0834482	0.186548	0.0658827	0.267452
MMP3|P08254	0.0678196	0.0850299	0.410111	0.683609
MMRN1|Q13201	-0.0100579	-0.0146521	0.896051	0.954464
MMRN2|Q9H8L6	-0.0249162	-0.101219	0.316324	0.597043
MOG|Q16653	-0.00768941	-0.0176627	0.861535	0.946424
MOXD1|Q6UVY6	-0.04291	-0.0892971	0.37696	0.656682
MPI|P34949	-0.0299091	-0.0675928	0.504009	0.749845
MPZ|P25189	0.114082	0.135521	0.178825	0.450588
MPZL1|O95297	0.0173921	0.0253718	0.823227	0.928692
MRC1|P22897	0.0162846	0.0362901	0.720001	0.877374
MRC2|Q9UBG0	0.0127797	0.0627971	0.534804	0.773945
MSLN|Q13421	-0.0885592	-0.110226	0.274952	0.555701
MSMP|Q1L6U9	0.0383172	0.0354797	0.782502	0.907278
MSN|P26038	0.025193	0.0621839	0.538808	0.77819
MST1|P26927	0.103038	0.126887	0.20839	0.485789
MSTN|O14793	0.008426	0.0270866	0.789077	0.909098
MT1E|P04732	-0.089624	-0.174744	0.0820565	0.299187
MT1F|P04733	-0.0707989	-0.12054	0.232242	0.5149
MT1HL1|P0DM35	0.0975479	0.159396	0.140296	0.401397
MT2A|P02795	-0.106171	-0.119671	0.235649	0.520476
MT3|P25713	-0.102001	-0.211273	0.034854	0.183628
MTOR|P42345	-0.0934745	-0.0988147	0.333026	0.617342
MTPN|P58546	-0.152568	-0.163927	0.178326	0.450186
MTURN|Q8N3F0	0.0964303	0.0591994	0.631554	0.836088
MXRA5|Q9NR99	0.0811345	0.0841608	0.457949	0.725038
MXRA7|P84157	-0.0075831	-0.0297805	0.768662	0.903967
MXRA8|Q9BRK3	-0.00811284	-0.0307002	0.761727	0.899206
MYDGF|Q969H8	0.00516311	0.012954	0.898215	0.955336
MYH11|P35749	-0.082101	-0.0788579	0.470466	0.734587
MYH9|P35579	-0.103251	-0.151466	0.132501	0.390626
MYL12A|P19105	0.0429593	0.0549953	0.666019	0.85184
MYL6|P60660	0.178728	0.265623	0.00756269	0.086849
MYLK|Q15746	0.0598658	0.101237	0.39075	0.666453
MYOC|Q99972	0.0835939	0.103073	0.307496	0.592193
MYRF|Q9Y2G1	-0.128409	-0.344028	0.000457226	0.0165132
NAGA|P17050	-0.0412044	-0.100672	0.318961	0.599887
NAGK|Q9UJ70	0.0910487	0.0952159	0.416452	0.689567
NAGLU|P54802	0.00907837	0.0259311	0.797879	0.912846
NAGPA|Q9UK23	-0.00857473	-0.0103348	0.918716	0.967233
NAPA|P54920	-0.238665	-0.145262	0.201489	0.477738
NAV1|Q8NEY1	-0.0453227	-0.0579372	0.612032	0.830161
NAXD|Q8IW45	0.103401	0.106101	0.319587	0.600611
NAXE|Q8NCW5	-0.0944534	-0.259601	0.00910062	0.0924798
NBL1|P41271	-0.0316592	-0.055808	0.581295	0.807956
NBPF6|Q5VWK0	-0.0831418	-0.0976619	0.482333	0.741109
NBR1|Q14596	-0.139427	-0.183774	0.0730812	0.281481
NCAM1|P13591	-0.0653051	-0.189269	0.0592974	0.248351
NCAM2|O15394	-0.0778872	-0.209923	0.0360592	0.186729
NCAN|O14594	-0.177581	-0.363797	0.000198778	0.0110079
NCMAP|Q5T1S8	0.159674	0.149644	0.137276	0.396399
NCR3LG1|Q68D85	-0.127372	-0.234116	0.0190573	0.135725
NCS1|P62166	-0.0895817	-0.0638715	0.61608	0.830873
NCSTN|Q92542	-0.19391	-0.203627	0.0502639	0.224476
NDNF|Q8TB73	-0.166707	-0.180266	0.116686	0.363011
NDRG1|Q92597	-0.0448222	-0.0481682	0.687831	0.864174
NDRG2|Q9UN36	0.0340864	0.122977	0.222865	0.50329
NDRG3|Q9UGV2	0.0444487	0.0288481	0.813975	0.922943
NDRG4|Q9ULP0	-0.0541938	-0.13298	0.187188	0.461296
NDST1|P52848	0.0245879	0.0887012	0.380165	0.657897
NDST2|P52849	0.0529818	0.0509337	0.629683	0.835616
NECAB2|Q7Z6G3	0.0736308	0.0808836	0.518535	0.758383
NECAP1|Q8NC96	0.00865018	0.00713433	0.952232	0.982505
NECTIN1|Q15223	-0.115129	-0.373398	0.00013003	0.00910464
NECTIN2|Q92692	-0.00102943	-0.00316807	0.975044	0.994194
NECTIN3|Q9NQS3	-0.162388	-0.392412	5.39107e-05	0.00730991
NEDD8|Q15843	-0.0700737	-0.178855	0.0750032	0.284363
NEFH|P12036	0.0262857	0.0113023	0.92333	0.968508
NEFL|P07196	0.107495	0.147583	0.142835	0.406779
NEFM|P07197	0.021952	0.021019	0.835565	0.936674
NEGR1|Q7Z3B1	-0.150749	-0.34742	0.000397856	0.0161464
NELL1|Q92832	-0.0698593	-0.188112	0.0608974	0.252217
NELL2|Q99435	-0.189354	-0.406075	2.76767e-05	0.00711767
NENF|Q9UMX5	0.00321912	0.0140042	0.890013	0.95353
NEO1|Q92859	-0.0655724	-0.289538	0.0034797	0.0585907
NETO1|Q8TDF5	-0.110205	-0.273526	0.00615443	0.0748149
NETO2|Q8NC67	-0.0836289	-0.121798	0.389704	0.665621
NEU1|Q99519	-0.038533	-0.0954792	0.344685	0.626517
NEU3|Q9UQ49	-0.145782	-0.126776	0.318158	0.599282
NFASC|O94856	-0.0949593	-0.273752	0.00585199	0.0724171
NGF|P01138	-0.0421269	-0.060786	0.63051	0.835616
NGFR|P08138	-0.0241005	-0.0487943	0.629738	0.835616
NHLRC3|Q5JS37	-0.0294977	-0.0772351	0.444997	0.714518
NID1|P14543	0.0125638	0.060768	0.548109	0.784066
NID2|Q14112	0.0287363	0.0966926	0.33856	0.621973
NIF3L1|Q9GZT8	0.0205572	0.0528627	0.601429	0.821077
NIT2|Q9NQR4	0.16631	0.161267	0.185572	0.45923
NLGN1|Q8N2Q7	-0.0561484	-0.204391	0.0413703	0.20127
NLGN2|Q8NFZ4	-0.0558364	-0.209777	0.0361918	0.186729
NLGN3|Q9NZ94	-0.0787679	-0.198672	0.047531	0.215748
NLGN4X|Q8N0W4	-0.0446651	-0.146136	0.146838	0.41161
NMB|P08949	0.15564	0.137357	0.287059	0.567289
NME1|P15531	0.0119164	0.0202463	0.841529	0.937457
NME2|P22392	-0.0345234	-0.0388293	0.701308	0.870348
NME3|Q13232	0.0492806	0.115111	0.254105	0.534823
NOMO3|P69849	-0.0339572	-0.109804	0.276802	0.557632
NOTCH1|P46531	0.0395083	0.108387	0.283086	0.564361
NOTCH2|Q04721	-0.0324749	-0.107675	0.286282	0.566201
NOTCH3|Q9UM47	0.0070031	0.0312175	0.757835	0.897348
NPC1|O15118	-0.0430545	-0.0660578	0.513765	0.75668
NPC2|P61916	0.0177415	0.0355611	0.7254	0.87923
NPDC1|Q9NQX5	-0.150016	-0.402318	3.33418e-05	0.00711767
NPEPPS|P55786	-0.0609313	-0.18015	0.0728838	0.281481
NPNT|Q6UXI9	-0.00377984	-0.00856507	0.932599	0.973622
NPPA|P01160	0.0850968	0.117604	0.256361	0.538207
NPPC|P23582	-0.0736708	-0.135333	0.179433	0.451207
NPTN|Q9Y639	-0.120158	-0.308396	0.00179842	0.0403753
NPTX1|Q15818	-0.178551	-0.364243	0.000194953	0.0110079
NPTX2|P47972	-0.228366	-0.334544	0.000669048	0.0211047
NPTXR|O95502	-0.218324	-0.380981	9.2123e-05	0.00882963
NPY|P01303	-0.24364	-0.404804	2.94839e-05	0.00711767
NQO2|P16083	0.111465	0.108396	0.283049	0.564361
NRCAM|Q92823	-0.17246	-0.370054	0.000150976	0.00910464
NRG3|P56975	-0.145634	-0.289298	0.00350811	0.0586129
NRGN|Q92686	-0.0326433	-0.0368146	0.717523	0.877374
NRN1|Q9NPD7	-0.112921	-0.309498	0.00172802	0.0398725
NRN1L|Q496H8	0.0413564	0.072267	0.491205	0.743194
NRP1|O14786	-0.0762825	-0.194119	0.052961	0.231542
NRP2|O60462	-0.0221566	-0.127667	0.205581	0.482827
NRSN2|Q9GZP1	-0.0492141	-0.0932819	0.355952	0.633863
NRXN1|P58400	-0.116987	-0.26413	0.0079209	0.0885984
NRXN1|Q9ULB1	-0.0986593	-0.287641	0.00370984	0.0592973
NRXN2|P58401	-0.0631414	-0.149409	0.137902	0.397285
NRXN2|Q9P2S2	-0.0742491	-0.188001	0.0610532	0.252217
NRXN3|Q9HDB5	0.0312033	0.0842687	0.40452	0.678374
NRXN3|Q9Y4C0	-0.137851	-0.342002	0.000496455	0.0173657
NSF|P46459	-0.144716	-0.251392	0.0116369	0.103569
NSFL1C|Q9UNZ2	0.0508255	0.0685618	0.518437	0.758383
NSG1|P42857	-0.0338685	-0.101498	0.314986	0.596999
NSG2|Q9Y328	-0.102298	-0.255197	0.0103932	0.0972431
NT5C|Q8TCD5	-0.0461112	-0.0315005	0.831685	0.933137
NT5E|P21589	0.117958	0.133026	0.193961	0.469133
NTM|Q9P121	-0.124199	-0.255947	0.0101625	0.0970303
NTNG1|Q9Y2I2	-0.139156	-0.298446	0.00256147	0.0509008
NTNG2|Q96CW9	-0.0281573	-0.0354463	0.741569	0.891027
NTRK1|P04629	0.11817	0.123383	0.294952	0.576938
NTRK2|Q16620	-0.0872051	-0.313267	0.0015058	0.0371531
NTRK3|Q16288	-0.106153	-0.345297	0.000434113	0.0161464
NTS|P30990	-0.0952572	-0.205785	0.0399744	0.19687
NUCB1|Q02818	-0.0234363	-0.0751474	0.457435	0.725038
NUCB2|P80303	0.0655071	0.140937	0.16192	0.432017
NUDC|Q9Y266	-0.00769113	-0.0209232	0.836304	0.93693
NUDT5|Q9UKK9	0.0157452	0.0311536	0.758315	0.897348
NUTF2|P61970	-0.095965	-0.319555	0.00119198	0.0309419
NXPE3|Q969Y0	-0.110213	-0.128417	0.40052	0.673934
NXPH1|P58417	-0.0954788	-0.247733	0.0129534	0.109411
NXPH2|O95156	0.00267061	0.00277605	0.984105	0.996284
NXPH3|O95157	0.025691	0.0785974	0.436984	0.709774
NXPH4|O95158	-0.00941779	-0.0218153	0.829428	0.931891
OAF|Q86UD1	0.00935272	0.0287206	0.776676	0.906398
OBP2A|Q9NY56	-0.142047	-0.0840117	0.441862	0.712238
OGFOD3|Q6PK18	0.0775092	0.0740135	0.47835	0.741109
OGN|P20774	0.0386858	0.0969073	0.337484	0.621973
OLA1|Q9NTK5	-0.148166	-0.101319	0.38707	0.663342
OLFM1|Q99784	-0.0801765	-0.256672	0.00994343	0.0961455
OLFM2|O95897	0.0383246	0.118178	0.241587	0.526824
OLFM3|Q96PB7	-0.0599953	-0.0728906	0.517839	0.758383
OLFML1|Q6UWY5	0.0672523	0.18799	0.0610685	0.252217
OLFML2A|Q68BL7	0.00867096	0.0283004	0.77986	0.906495
OLFML2B|Q68BL8	0.141967	0.274889	0.00615643	0.0748149
OLFML3|Q9NRN5	0.00575036	0.0174185	0.863431	0.946424
OMD|Q99983	0.0339371	0.0747893	0.459587	0.726247
OMG|P23515	-0.124193	-0.251571	0.0115755	0.103391
OPALIN|Q96PE5	0.035862	0.0488773	0.629155	0.835616
OPCML|Q14982	-0.155257	-0.332644	0.00072104	0.0216486
ORM1|P02763	0.233638	0.25689	0.00987832	0.0961455
ORM2|P19652	0.225911	0.25077	0.0118519	0.104474
OS9|Q13438	0.175144	0.208861	0.0422314	0.201997
OSCAR|Q8IYS5	0.0328468	0.0739803	0.464471	0.728901
OSMR|Q99650	0.0114516	0.0363843	0.719305	0.877374
OSTM1|Q86WC4	0.00265425	0.00356744	0.972629	0.992544
OTUB1|Q96FW1	-0.0764826	-0.0739191	0.464841	0.728901
OXR1|Q8N573	0.053453	0.0532275	0.643485	0.840443
OXT|P01178	0.0617205	0.132021	0.190416	0.464302
P3H1|Q32P28	-0.0541216	-0.0394324	0.766832	0.903094
P3H4|Q92791	0.0423424	0.045466	0.668692	0.854183
P4HB|P07237	0.0341709	0.189528	0.0589447	0.247808
PACSIN1|Q9BY11	-0.137067	-0.0915071	0.531756	0.770876
PAFAH1B1|P43034	-0.0616322	-0.125289	0.218985	0.499277
PAFAH1B2|P68402	-0.154069	-0.0955187	0.428138	0.700078
PALM|O75781	-0.07479	-0.127134	0.246261	0.531328
PAM|P19021	-0.110729	-0.283122	0.00431365	0.0618499
PAMR1|Q6UXH9	0.0400746	0.144045	0.152771	0.421602
PAPLN|O95428	0.00652154	0.0259318	0.797873	0.912846
PAPPA2|Q9BXP8	-0.00580582	-0.020041	0.843115	0.937547
PARD3|Q8TEW0	-0.0148987	-0.0188561	0.854547	0.943523
PARK7|Q99497	-0.0133597	-0.044423	0.660762	0.846977
PARM1|Q6UWI2	-0.0206525	-0.0297258	0.796137	0.912846
PBXIP1|Q96AQ6	0.0459974	0.131594	0.191868	0.466018
PCBP1|Q15365	-0.012203	-0.0118515	0.930917	0.972543
PCDH1|Q08174	-0.0768503	-0.301048	0.00233792	0.0481495
PCDH10|Q9P2E7	-0.113585	-0.375461	0.000118491	0.00910464
PCDH12|Q9NPG4	0.00976848	0.0191451	0.850044	0.941722
PCDH17|O14917	-0.0720909	-0.268394	0.00693555	0.0811427
PCDH18|Q9HCL0	0.000382272	0.000649859	0.994906	0.999601
PCDH19|Q8TAB3	-0.0788587	-0.216021	0.0308809	0.175296
PCDH7|O60245	-0.116747	-0.311166	0.00162625	0.0385963
PCDH8|O95206	-0.145691	-0.335583	0.000642093	0.0205141
PCDH9|Q9HC56	-0.0981253	-0.282742	0.00436821	0.0618499
PCDHA4|Q9UN74	-0.165881	-0.178568	0.104125	0.339633
PCDHA6|Q9UN73	0.0415294	0.0547048	0.598518	0.81951
PCDHAC2|Q9Y5I4	-0.0315797	-0.12595	0.211796	0.490062
PCDHB10|Q9UN67	-0.0304129	-0.0745914	0.463087	0.728544
PCDHB14|Q9Y5E9	-0.0937045	-0.0895124	0.500183	0.748908
PCDHB15|Q9Y5E8	0.0105757	0.0104349	0.931174	0.972543
PCDHB16|Q9NRJ7	0.0669403	0.0517239	0.622443	0.833492
PCDHB4|Q9Y5E5	0.0545007	0.113224	0.41497	0.688486
PCDHGA10|Q9Y5H3	0.0546778	0.0538694	0.655468	0.845567
PCDHGA11|Q9Y5H2	0.180055	0.128826	0.21844	0.499277
PCDHGA12|O60330	-0.163063	-0.161623	0.168907	0.442691
PCDHGA3|Q9Y5H0	-0.102242	-0.0855593	0.425325	0.698227
PCDHGA4|Q9Y5G9	0.0272811	0.0388888	0.715924	0.876399
PCDHGA5|Q9Y5G8	0.0930653	0.106292	0.38115	0.658687
PCDHGA6|Q9Y5G7	0.141637	0.200706	0.100772	0.334385
PCDHGB1|Q9Y5G3	0.0511559	0.0415837	0.756612	0.897348
PCDHGB6|Q9Y5F9	0.18041	0.304967	0.00203432	0.0437029
PCDHGB7|Q9Y5F8	0.085124	0.0800702	0.440508	0.710871
PCDHGC3|Q9UN70	0.0251095	0.0838205	0.407033	0.679581
PCDHGC4|Q9Y5F7	-0.00746191	-0.015184	0.880812	0.951664
PCDHGC5|Q9Y5F6	-0.0842042	-0.260756	0.00878607	0.0911977
PCM1|Q15154	-0.00131474	-0.00150009	0.989463	0.997469
PCMT1|P22061	-0.0913953	-0.198713	0.047484	0.215748
PCOLCE|Q15113	0.0167229	0.0669906	0.507825	0.753274
PCOLCE2|Q9UKZ9	0.120021	0.122441	0.323602	0.604057
PCP2|Q8IVA1	-0.00574533	-0.00456673	0.966713	0.98988
PCP4|P48539	-0.0887717	-0.167957	0.0948517	0.321156
PCP4L1|A6NKN8	-0.270664	-0.149613	0.253889	0.534823
PCSK1|P29120	-0.261938	-0.370823	0.000145896	0.00910464
PCSK1N|Q9UHG2	-0.0501924	-0.139855	0.165199	0.43656
PCSK2|P16519	-0.180928	-0.369688	0.000153449	0.00910464
PCSK5|Q92824	0.00559498	0.0109183	0.914143	0.965833
PCSK6|P29122	0.00949832	0.0267221	0.791851	0.910499
PCSK7|Q16549	0.0133342	0.0208401	0.853491	0.942775
PCSK9|Q8NBP7	0.00793243	0.0223212	0.825533	0.930018
PCYOX1|Q9UHG3	0.111818	0.195165	0.0516701	0.226975
PCYOX1L|Q8NBM8	-0.424279	-0.329326	0.0123674	0.106691
PDCD1LG2|Q9BQ51	0.167174	0.204686	0.0478204	0.215888
PDCD5|O14737	0.0137338	0.0132706	0.919148	0.967279
PDCD6|O75340	-0.028711	-0.03057	0.773611	0.906398
PDCD6IP|Q8WUM4	-0.0232481	-0.0267478	0.796947	0.912846
PDGFA|P04085	-0.00825007	-0.0188328	0.852463	0.942775
PDGFB|P01127	-0.0705684	-0.240141	0.0161042	0.122022
PDGFD|Q9GZP0	-0.00339276	-0.00646251	0.949119	0.982505
PDGFRA|P16234	0.224509	0.262194	0.0271838	0.160408
PDGFRB|P09619	-0.0226878	-0.0561377	0.579061	0.807058
PDGFRL|Q15198	0.167593	0.155373	0.244174	0.528475
PDIA3|P30101	0.0046865	0.0312482	0.757604	0.897348
PDIA4|P13667	0.0243818	0.132319	0.189408	0.463948
PDIA6|Q15084	0.00243115	0.00832684	0.934469	0.975067
PDPN|Q86YL7	0.0915225	0.0979428	0.350304	0.63138
PDXP|Q96GD0	0.0739637	0.146601	0.145543	0.410288
PDYN|P01213	-0.0342201	-0.0942246	0.35109	0.631623
PEA15|Q15121	0.0986365	0.283322	0.0042851	0.0618499
PEAR1|Q5VY43	-0.00543314	-0.00546076	0.963688	0.989269
PEBP1|P30086	-0.0563775	-0.180901	0.0716781	0.279972
PEBP4|Q96S96	0.0270411	0.045083	0.656039	0.845567
PECAM1|P16284	-0.0185709	-0.0468539	0.643434	0.840443
PENK|P01210	0.00808198	0.0176267	0.861815	0.946424
PEPD|P12955	0.0768315	0.128099	0.204041	0.481961
PF4|P02776	0.00196903	0.00211752	0.984562	0.996284
PFN1|P07737	0.0844708	0.221395	0.0268521	0.159323
PFN2|P35080	-0.0336	-0.0557509	0.583626	0.809678
PGA5|P0DJD9	0.068406	0.087972	0.519105	0.758383
PGAM1|P18669	0.0651754	0.260894	0.00874896	0.0911977
PGAM2|P15259	0.0666056	0.119869	0.234868	0.519796
PGD|P52209	0.00127297	0.00144866	0.988587	0.997469
PGK1|P00558	0.00562316	0.0184316	0.855572	0.943743
PGLS|O95336	-0.00525043	-0.0148362	0.883523	0.951664
PGLYRP2|Q96PD5	0.227601	0.34429	0.000452367	0.0165132
PGM1|P36871	-0.0339791	-0.113458	0.261033	0.542378
PGRMC1|O00264	-0.027857	-0.116459	0.24855	0.53239
PHPT1|Q9NRX4	0.0319218	0.0367748	0.782147	0.907278
PI16|Q6UXB8	0.0455177	0.110849	0.272232	0.553712
PIANP|Q8IYJ0	-0.17358	-0.346705	0.000409732	0.0161464
PIGR|P01833	0.0270881	0.0483156	0.633105	0.836088
PIK3IP1|Q96FE7	-0.0514263	-0.152133	0.130786	0.387077
PILRA|Q9UKJ1	0.0942539	0.143368	0.154731	0.424713
PILRB|Q9UKJ0	0.361573	0.407871	0.00061249	0.0198838
PITHD1|Q9GZP4	-0.0203735	-0.0500166	0.621174	0.83224
PITPNA|Q00169	0.077448	0.143607	0.154039	0.424629
PKD1|P98161	-0.0351116	-0.0316562	0.774987	0.906398
PKDCC|Q504Y2	0.170797	0.332693	0.000719639	0.0216486
PKM|P14618	-0.0620085	-0.17286	0.0854619	0.30468
PLA1A|Q53H76	0.13893	0.14556	0.203522	0.481192
PLA2G15|Q8NCC3	-0.0403129	-0.129672	0.198493	0.473887
PLA2G7|Q13093	-0.00430926	-0.00453977	0.967509	0.98988
PLA2R1|Q13018	-0.0516728	-0.051889	0.658401	0.845567
PLAT|P00750	-0.122688	-0.151551	0.243651	0.52798
PLAUR|Q03405	-0.00931158	-0.0287143	0.776723	0.906398
PLBD2|Q8NHP8	-0.0381755	-0.0861522	0.394061	0.668114
PLD3|Q8IV08	-0.0788098	-0.183743	0.067258	0.270314
PLD4|Q96BZ4	-0.0595898	-0.100786	0.31841	0.599304
PLD5|Q8N7P1	-0.0562575	-0.0569569	0.639545	0.837654
PLEC|Q15149	-0.168745	-0.120615	0.244303	0.528475
PLEKHB1|Q9UF11	0.0226182	0.053826	0.59481	0.817762
PLEKHB2|Q96CS7	0.0942137	0.122325	0.253458	0.534823
PLG|P00747	0.186498	0.249801	0.012194	0.106629
PLIN3|O60664	0.252255	0.20901	0.125664	0.377751
PLOD1|Q02809	0.0101274	0.0285769	0.777764	0.906398
PLOD2|O00469	0.150441	0.143545	0.174639	0.448214
PLOD3|O60568	0.0501967	0.127942	0.204599	0.482234
PLS3|P13797	0.0990379	0.226606	0.023381	0.147882
PLTP|P55058	0.0108895	0.0202466	0.841527	0.937457
PLXDC1|Q8IUK5	-0.0884116	-0.293228	0.00306858	0.0554123
PLXDC2|Q6UX71	0.017883	0.0346919	0.731854	0.884471
PLXNA1|Q9UIW2	-0.0612631	-0.132583	0.188518	0.4633
PLXNA2|O75051	-0.0861558	-0.183809	0.0671582	0.270314
PLXNA3|P51805	-0.0657859	-0.0960907	0.354278	0.633375
PLXNA4|Q9HCM2	-0.113556	-0.226849	0.0232291	0.147498
PLXNB1|O43157	0.00489533	0.0181095	0.858069	0.944592
PLXNB2|O15031	0.0275999	0.123311	0.221601	0.502028
PLXNB3|Q9ULL4	0.0281523	0.0644717	0.523946	0.763998
PLXNC1|O60486	0.0806104	0.110855	0.337154	0.621901
PLXND1|Q9Y4D7	0.157032	0.258616	0.00937687	0.0932988
PMCH|P20382	-0.0176584	-0.0379069	0.708079	0.873039
PNOC|Q13519	-0.162247	-0.305831	0.00197239	0.0427408
PNP|P00491	0.0237298	0.0137476	0.894804	0.954464
PODN|Q7Z5L7	0.0479339	0.131199	0.193215	0.468834
PODXL|O00592	0.019566	0.0383128	0.713901	0.876172
PODXL2|Q9NZ53	-0.0440319	-0.1825	0.0691642	0.274018
POFUT2|Q9Y2G5	-0.0428308	-0.0529674	0.618032	0.832056
POMC|P01189	0.0830835	0.0892236	0.377355	0.656682
POMGNT1|Q8WZA1	-0.0472314	-0.106025	0.293771	0.57508
POMK|Q9H5K3	-0.1093	-0.13102	0.246686	0.531374
PON1|P27169	0.0454362	0.0416745	0.68057	0.860031
PON2|Q15165	-0.0169749	-0.0271069	0.792119	0.910499
PON3|Q15166	0.122551	0.174379	0.082708	0.299922
POSTN|Q15063	0.0854278	0.125871	0.212083	0.49027
PPA1|Q15181	-0.0195348	-0.014369	0.915515	0.965847
PPBP|P02775	0.237347	0.229764	0.0214703	0.142298
PPIA|P62937	0.0515402	0.156154	0.120795	0.369352
PPIB|P23284	-0.0122966	-0.0364259	0.718997	0.877374
PPIC|P45877	0.00685836	0.0176097	0.861947	0.946424
PPM1L|Q5SGD2	0.095256	0.0882686	0.382502	0.658739
PPP1CB|P62140	0.160338	0.165135	0.135726	0.393747
PPP1R12B|O60237	0.0249765	0.0174377	0.891218	0.954399
PPP1R1B|Q9UD71	0.120845	0.109757	0.289683	0.570213
PPP1R7|Q15435	-0.0443151	-0.045216	0.670408	0.854993
PPP2R1A|P30153	-0.00385719	-0.00279929	0.982628	0.995815
PPP3CA|Q08209	-0.00788972	-0.015373	0.880574	0.951664
PPP3R1|P63098	0.00931668	0.0138241	0.906293	0.959831
PPP4R3A|Q6IN85	0.102353	0.118041	0.334048	0.61846
PPP5C|P53041	-0.0624133	-0.206269	0.0394984	0.195298
PPT1|P50897	0.0289772	0.0704445	0.486144	0.74215
PRAP1|Q96NZ9	0.202625	0.297054	0.00268872	0.0519403
PRB1|P04280	0.121375	0.105426	0.314536	0.596999
PRCP|P42785	0.0217603	0.046235	0.647828	0.841225
PRDX1|Q06830	0.0178818	0.0419518	0.678562	0.858483
PRDX2|P32119	-0.00589153	-0.004109	0.967636	0.98988
PRDX3|P30048	-0.0534622	-0.0788355	0.435592	0.709475
PRDX5|P30044	0.0817841	0.0716107	0.4812	0.741109
PRDX6|P30041	0.0124037	0.0140055	0.890002	0.95353
PRELP|P51888	0.0834819	0.231152	0.0206736	0.141427
PREP|P48147	-0.0484999	-0.184626	0.0659309	0.267452
PRG2|P13727	0.100045	0.113918	0.264036	0.545165
PRG4|Q92954	0.124453	0.15549	0.122403	0.371986
PRH1|P02810	0.0235571	0.0328898	0.74783	0.894831
PRKAR1A|P10644	-0.118054	-0.136148	0.176803	0.448214
PRKAR1B|P31321	-0.0214373	-0.0510771	0.613784	0.830536
PRKCG|P05129	0.019429	0.0245472	0.816333	0.925103
PRKCSH|P14314	-0.063393	-0.252829	0.0111527	0.101064
PRL|P01236	0.138566	0.266132	0.00744391	0.0858807
PRND|Q9UKY0	0.0510329	0.0711384	0.481849	0.741109
PRNP|P04156	-0.0686814	-0.164933	0.101036	0.334817
PROC|P04070	0.0554673	0.138351	0.169837	0.443178
PROCR|Q9UNN8	-0.0139722	-0.0313852	0.756575	0.897348
PROS1|P07225	0.118007	0.358514	0.000249668	0.0131633
PROZ|P22891	0.134999	0.161741	0.107905	0.345945
PRRG1|O14668	-0.015029	-0.015982	0.874598	0.951664
PRRT1|Q99946	-0.0619142	-0.13863	0.168968	0.442691
PRRT2|Q7Z6L0	-0.0378487	-0.10935	0.278805	0.559857
PRRT3|Q5FWE3	-0.100684	-0.283081	0.00431945	0.0618499
PRSS2|P07478	0.0868309	0.131837	0.191041	0.464967
PRSS23|O95084	0.0180533	0.0577826	0.567974	0.799697
PRSS27|Q9BQR3	0.0625801	0.053322	0.683176	0.861576
PRSS3|P35030	0.16976	0.162777	0.105637	0.342823
PRSS35|Q8N3Z0	-0.0702973	-0.073033	0.503966	0.749845
PRSS57|Q6UWY2	0.0144149	0.0160114	0.876301	0.951664
PRSS8|Q16651	-0.0383957	-0.0428054	0.677183	0.858233
PSAP|P07602	-0.157707	-0.290363	0.0033838	0.0581547
PSAT1|Q9Y617	-0.0287425	-0.101161	0.316602	0.597043
PSD|A5PKW4	0.151257	0.247235	0.0772215	0.289377
PSMA1|P25786	-0.0338479	-0.0493648	0.625735	0.834313
PSMA2|P25787	-0.0347844	-0.0430759	0.676883	0.858233
PSMA3|P25788	0.206899	0.290709	0.0230342	0.147183
PSMA4|P25789	-0.016338	-0.0157008	0.876787	0.951664
PSMA5|P28066	-0.0351876	-0.0431599	0.67466	0.857799
PSMA6|P60900	0.0374169	0.0539056	0.594265	0.817762
PSMA7|O14818	-0.026413	-0.0231227	0.819374	0.925368
PSMB1|P20618	0.0419562	0.0861428	0.394112	0.668114
PSMB4|P28070	-0.108449	-0.0653955	0.60767	0.826139
PSMB5|P28074	0.00690749	0.00643294	0.958477	0.986394
PSMB6|P28072	0.0292261	0.0307813	0.812272	0.922544
PSMB7|Q99436	-0.0322481	-0.023654	0.8382	0.93693
PSMD10|O75832	0.229599	0.219627	0.129448	0.385148
PSME1|Q06323	0.128687	0.119076	0.238001	0.523015
PTGDS|P41222	-0.0140621	-0.0429015	0.6717	0.855873
PTGES3|Q15185	0.085334	0.0949927	0.455272	0.723558
PTGFRN|Q9P2B2	0.0110421	0.0158313	0.881599	0.951664
PTGR1|Q14914	-0.132624	-0.109922	0.283801	0.564431
PTH2R|P49190	0.396408	0.266875	0.0510838	0.22625
PTHLH|P12272	-0.215442	-0.40338	5.05141e-05	0.00730991
PTK7|Q13308	0.00319073	0.0100913	0.920625	0.968329
PTMA|P06454	-0.0864866	-0.143035	0.171383	0.44442
PTMS|P20962	0.0524978	0.0673786	0.565719	0.798285
PTN|P21246	-0.0338439	-0.0558034	0.581326	0.807956
PTPA|Q15257	0.132841	0.162643	0.105929	0.342823
PTPN11|Q06124	-0.187337	-0.139187	0.209501	0.486233
PTPRB|P23467	-0.0337492	-0.0530546	0.619447	0.8322
PTPRC|P08575	0.00373633	0.00923755	0.928445	0.970825
PTPRD|P23468	-0.0626861	-0.234508	0.0188519	0.135725
PTPRF|P10586	-0.0737071	-0.295349	0.00285244	0.0538505
PTPRG|P23470	-0.112882	-0.385035	7.63496e-05	0.00838378
PTPRJ|Q12913	-0.0350831	-0.104026	0.303019	0.588876
PTPRK|Q15262	-0.036787	-0.139379	0.166657	0.438552
PTPRM|P28827	-0.0356081	-0.121557	0.228295	0.510233
PTPRN|Q16849	-0.185795	-0.372494	0.000135408	0.00910464
PTPRN2|Q92932	-0.161067	-0.375581	0.000117851	0.00910464
PTPRO|Q16827	-0.0441825	-0.0562359	0.658945	0.845567
PTPRR|Q15256	-0.0398371	-0.130558	0.19542	0.470164
PTPRS|Q13332	-0.0658328	-0.292734	0.00312097	0.0559529
PTPRT|O14522	-0.091334	-0.266856	0.0072777	0.0847477
PTPRU|Q92729	-0.00460811	-0.00937895	0.92697	0.969782
PTPRZ1|P23471	-0.0895294	-0.256203	0.0100846	0.0969335
PTTG1IP|P53801	-0.0617595	-0.134186	0.190066	0.46413
PUDP|Q08623	-0.146194	-0.163799	0.114677	0.358564
PVALB|P20472	0.0128062	0.0231574	0.819107	0.925368
PVR|P15151	-0.00962613	-0.0336343	0.739732	0.890108
PXDN|Q92626	0.0630409	0.151764	0.131732	0.389415
PXYLP1|Q8TE99	-0.0660321	-0.0760369	0.46154	0.727487
PYCARD|Q9ULZ3	0.0433861	0.0370402	0.778731	0.906398
PYGB|P11216	-0.0849943	-0.0722003	0.519182	0.758383
PZP|P20742	-0.000207594	-0.000181443	0.99857	0.999774
QDPR|P09417	-0.08423	-0.158123	0.116123	0.362631
QPCT|Q16769	-0.14901	-0.345463	0.000431174	0.0161464
QPCTL|Q9NXS2	-0.252168	-0.193918	0.0828034	0.299922
QPRT|Q15274	0.145484	0.115493	0.30455	0.589696
QSOX1|O00391	-0.0096451	-0.0364037	0.719162	0.877374
QSOX2|Q6ZRP7	0.0282825	0.067652	0.503635	0.749845
RAB14|P61106	0.0119509	0.0375412	0.710769	0.874153
RAB1A|P62820	0.022094	0.0423262	0.677426	0.858233
RAB2A|P61019	0.0526675	0.0545941	0.678656	0.858483
RAB4A|P20338	-0.0268138	-0.0362652	0.722951	0.878397
RAB4B|P61018	-0.0172266	-0.0402285	0.691081	0.86498
RAB6B|Q9NRW1	-0.0463849	-0.059463	0.564958	0.797712
RAB7A|P51149	-0.273278	-0.189396	0.150805	0.418959
RAD23A|P54725	0.0801969	0.157324	0.121841	0.371637
RAD23B|P54727	-0.0526579	-0.166862	0.0970558	0.325807
RAN|P62826	-0.0745493	-0.0686452	0.513235	0.756346
RAP1A|P62834	-0.0487954	-0.0511992	0.639669	0.837654
RAP2A|P10114	0.026619	0.0302593	0.791222	0.910499
RARRES1|P49788	-0.0814345	-0.0703901	0.537608	0.777099
RARRES2|Q99969	0.0378944	0.0994185	0.325054	0.605859
RBBP9|O75884	-0.0395052	-0.0356274	0.74915	0.895568
RBP1|P09455	-0.0361963	-0.051628	0.615512	0.830873
RBP3|P10745	0.0378128	0.0495188	0.624655	0.834313
RBP4|P02753	0.123009	0.236873	0.0176528	0.129385
RCN1|Q15293	0.0345629	0.130697	0.19494	0.470164
RCN2|Q14257	0.00412169	0.0156109	0.877487	0.951664
RDX|P35241	0.129662	0.250987	0.0190346	0.135725
RECK|O95980	0.0251874	0.0970714	0.336662	0.621901
REEP2|Q9BRK0	0.013661	0.00870304	0.950198	0.982505
REG1A|P05451	0.087035	0.101389	0.341673	0.62423
RELL1|Q8IUW5	0.0818396	0.120486	0.239773	0.525306
RELN|P78509	-0.0143162	-0.0304337	0.763734	0.900296
RELT|Q969Z4	0.0496564	0.128765	0.201678	0.477738
RET|P07949	0.45386	0.26748	0.0151242	0.11927
RETREG1|Q9H6L5	0.0380848	0.0374088	0.746692	0.894594
RETREG2|Q8NC44	-0.0193354	-0.0199909	0.844296	0.937605
REXO2|Q9Y3B8	-0.131275	-0.104991	0.412833	0.686311
RFNG|Q9Y644	0.0609378	0.136271	0.17641	0.448214
RGMA|Q96B86	-0.112884	-0.291209	0.00328777	0.0581073
RGMB|Q6NW40	-0.0807832	-0.290555	0.0033618	0.0581547
RGN|Q15493	-0.0366915	-0.0687465	0.498956	0.748908
RHOA|P61586	0.0134643	0.0195468	0.850071	0.941722
RIC3|Q7Z5B4	0.0600791	0.0893081	0.449235	0.718545
RIDA|P52758	-0.0305321	-0.0781926	0.439357	0.710871
RMDN1|Q96DB5	-0.153105	-0.117333	0.270735	0.552557
RMDN3|Q96TC7	-0.015375	-0.0475619	0.638423	0.837237
RNASE1|P07998	-0.09348	-0.222205	0.0262856	0.15861
RNASE2|P10153	-0.0119477	-0.0203955	0.840377	0.937457
RNASE3|P12724	-0.0888792	-0.0870438	0.531406	0.770817
RNASE4|P34096	0.000283777	0.000752145	0.994074	0.999365
RNASE6|Q93091	-0.0300387	-0.0769183	0.446872	0.716605
RNASET2|O00584	-0.0503484	-0.12877	0.201661	0.477738
RNF11|Q9Y3C5	-0.173682	-0.229307	0.0217386	0.142935
RNF13|O43567	-0.102708	-0.238104	0.0170551	0.125743
RNF130|Q86XS8	-0.0800427	-0.0925942	0.362	0.640244
[truncated: 495 more rows]

## Sheet: Table S7
Supplementary Table 7. Overlap analysis of CSF proteins with brain proteome networks revealing biological pathways altered in participants with the onset of AD symptoms.
Enrichment analysis of 44 network modules from Johnson et al. (Nature Neuroscience, 2022) in CSF proteins positively associated with the onset of AD symptoms.
	turquoise	blue	brown	yellow	green	red	black	pink	magenta	purple	greenyellow	tan	salmon	cyan	midnightblue	lightcyan	grey60	lightgreen	lightyellow	royalblue	darkred	darkgreen	darkturquoise	darkgrey	orange	darkorange	white	skyblue	saddlebrown	steelblue	paleturquoise	violet	darkolivegreen	darkmagenta	sienna3	yellowgreen	skyblue3	plum1	orangered4	mediumpurple3	lightsteelblue1	lightcyan1	ivory	floralwhite
mean_allModules	2.02794229	NaN	1.60553212185714	1.48884763533333	NaN	NaN	1.6384733064	NaN	NaN	1.374364933	1.560951273	2.0841351455	NaN	1.8478353925	1.521012097	1.8121845205	2.085062039	NaN	NaN	NaN	2.1502821578	NaN	NaN	NaN	1.873089641	2.10734800072093	1.76994719290909	NaN	NaN	NaN	1.574181885	NaN	NaN	NaN	NaN	NaN	NaN	NaN	NaN	1.84673387616667	2.346108298	NaN	NaN	NaN
NES_module_all	0.2512353569506		-1.37876352827045	-1.27540291517815			-1.03434272426261			-0.942749949458361	-0.851894969426157	0.475682558212435		-0.107638341790897	-0.677422553674921	-0.203515831763348	0.3299766626169				1.05508558507807				-0.0344883489951952	2.81868274308207	-0.753146044790033				-0.576687266683904									-0.296555243810905	0.88592570639803
numCommon_all	1	0	7	3	0	0	5	0	0	1	2	2	0	2	1	2	1	0	0	0	5	0	0	0	1	43	11	0	0	0	1	0	0	0	0	0	0	0	0	12	1	0	0	0
pVal_all	0.2975		0.9407	0.9475			0.8641			0.919	0.8095	0.2504		0.4497	0.7201	0.4929	0.2526				0.1505				0.385	0.0036	0.7602				0.6713									0.5925	0.1717
NESpVal_all	0.8029		0.1548	0.1681			0.2898			0.2128	0.3596	0.6305		0.9158	0.4753	0.8345	0.7443				0.2809				0.9786	0.0041	0.4574				0.5363									0.7626	0.3103
statmodP_all	0.802919708029197	NA	0.154884511548845	0.168183181681832	NA	NA	0.28987101289871	NA	NA	0.212878712128787	0.35966403359664	0.63053694630537	NA	0.915808419158084	0.475352464753525	0.834516548345166	0.744325567443256	NA	NA	NA	0.280971902809719	NA	NA	NA	0.978602139786021	0.0041995800419958	0.457454254574543	NA	NA	NA	0.536346365363464	NA	NA	NA	NA	NA	NA	NA	NA	0.762623737626237	0.31036896310369	NA	NA	NA
geneHit1	PLXND1		AAMDC	APMAP			ACVR1			OS9	GYG1	AHNAK		PGAM1	GMFG	SERPINB1	APOA4				AIF1				LGALS1	AFM	COL12A1				LGI1									CD5L	LCN2
geneHit2			APOD	KCTD16			CSTB				ICAM1	PCDHGB6		PSMA3		SERPINB9					CLIC1					AHSG	COL18A1													IGHA2
geneHit3			CNDP2	VPS29			GNPDA1														F13A1					ALB	COL6A3													IGHG1
geneHit4			PFN1				LTA4H														LCP1					AMBP	EMILIN1													IGHM
geneHit5			PLS3				PEA15														STAB1					APOA1	FLNA													IGHV3-72
geneHit6			RDX																							APOA2	LAMA2													IGHV3-74
geneHit7			TPPP3																							APOH	LUM													IGHV4-34
geneHit8																										APOL1	MYL6													IGLC3
geneHit9																										AZGP1	PRELP													IGLL5
geneHit10																										C2	TAGLN2													IGLV1-51
geneHit11																										C3	TGFBI													IGLV2-11
geneHit12																										C5														IGLV3-21
geneHit13																										C7
geneHit14																										C8G
geneHit15																										CFH
geneHit16																										CFHR2
geneHit17																										CFI
geneHit18																										CP
geneHit19																										CRP
geneHit20																										ENG
geneHit21																										F2
geneHit22																										FGA
geneHit23																										FGB
geneHit24																										FGG
geneHit25																										GC
geneHit26																										HPX
geneHit27																										ITIH1
geneHit28																										ITIH2
geneHit29																										ITIH4
geneHit30																										KNG1
geneHit31																										LBP
geneHit32																										LRG1
geneHit33																										ORM1
geneHit34																										ORM2
geneHit35																										PLG
geneHit36																										PPBP
geneHit37																										PROS1
geneHit38																										SERPINA1
geneHit39																										SERPINA3
geneHit40																										SERPINC1
geneHit41																										SERPINF2
geneHit42																										THBS1
geneHit43																										VTN
Enrichment analysis of 44 network modules from Johnson et al. (Nature Neuroscience, 2022) in CSF proteins negatively associated with the onset of AD symptoms.
	turquoise	blue	brown	yellow	green	red	black	pink	magenta	purple	greenyellow	tan	salmon	cyan	midnightblue	lightcyan	grey60	lightgreen	lightyellow	royalblue	darkred	darkgreen	darkturquoise	darkgrey	orange	darkorange	white	skyblue	saddlebrown	steelblue	paleturquoise	violet	darkolivegreen	darkmagenta	sienna3	yellowgreen	skyblue3	plum1	orangered4	mediumpurple3	lightsteelblue1	lightcyan1	ivory	floralwhite
mean_allModules	2.71515170004348	2.0901430549	1.922124886625	2.60261846110526	2.69350384257143	2.483098043	3.19466203857143	2.250846887	1.8647348385	2.23846396891667	NaN	2.873775435	2.013394673	1.65434788633333	2.96335344983333	1.90454936275	NaN	NaN	2.1133517343	NaN	NaN	2.428877641	3.19706029616667	1.7848672855	1.95584397066667	NaN	1.84888880833333	NaN	1.7099175302	1.9658378785	2.792760823	2.411284251	2.035135584	1.922948001	NaN	1.75746428216667	3.239794718	NaN	NaN	NaN	NaN	2.085793152	NaN	NaN
NES_module_all	2.48987862307444	-1.09525821383377	-1.49335467400372	1.44047667758255	1.74345892670042	0.0941759672844741	2.3272714462792	-0.250240825709254	-1.17057373538345	-0.630858067589363		0.874156420900074	-0.414942885590914	-1.39341121412967	2.14774289663356	-1.09879514454162			-1.01771285093425			0.0409696017833205	2.11793573000951	-1.35563498880127	-0.851250699407097		-1.05320330869869		-1.70474391697581	-0.685028497985836	1.04146264562202	0.0129973984928606	-0.680058457231891	-1.15604071084243		-1.72712207474236	0.914219692678043					-0.593895996070588
numCommon_all	46	10	8	37	28	1	7	2	4	12	0	3	1	3	12	4	0	0	10	0	0	2	6	4	3	0	3	0	5	2	6	1	3	5	0	6	1	0	0	0	0	3	0	0
pVal_all	0.0091	0.8623	0.9432	0.0784	0.0473	0.36	0.0177	0.5332	0.881	0.7239		0.1889	0.5591	0.9439	0.0221	0.8656			0.8414			0.4305	0.0235	0.9261	0.7848		0.8487		0.9744	0.7064	0.1527	0.3982	0.7176	0.8759		0.9754	0.2023					0.686
NESpVal_all	0.0133	0.2766	0.1325	0.1483	0.0811	0.925	0.0196	0.8336	0.2499	0.5318		0.3996	0.7193	0.1495	0.0291	0.277			0.3151			0.9718	0.0277	0.1717	0.4079		0.3014		0.0815	0.5354	0.3002	0.997	0.5207	0.254		0.0752	0.391					0.5774
statmodP_all	0.0133986601339866	0.276672332766723	0.132586741325867	0.148385161483852	0.0811918808119188	0.925007499250075	0.0196980301969803	0.833616638336166	0.24997500249975	0.531846815318468	NA	0.3996600339966	0.719328067193281	0.14958504149585	0.0291970802919708	0.277072292770723	NA	NA	0.315168483151685	NA	NA	0.971802819718028	0.0277972202779722	0.171782821717828	0.407959204079592	NA	0.301469853014699	NA	0.0815918408159184	0.535446455354465	0.3002699730027	0.997000299970003	0.520747925207479	0.254074592540746	NA	0.0752924707529247	0.391060893910609	NA	NA	NA	NA	0.577442255774423	NA	NA
geneHit1	CA4	ACO2	ABCA2	ACVR2A	ASTN1	RGMA	B4GAT1	LY6H	FAM3C	CDH11		CSPG5	CACNA2D2	PCMT1	CCK	NTRK2			AJAP1			GRIA4	CDH4	CLSTN3	APP		AGRN		CANX	DYNLL1	ADAM23	SEZ6L2	ATP2B2	CD55		ASRGL1	APLP1					APP
geneHit2	CACNA2D1	ADAM11	APLP1	ALDOA	CBLN4		CHGA	RTN4	FGFR3	CELSR2		IGSF11		PPP5C	FAIM2	SERPINB6			BMPR2			PIANP	FAM19A2	GOT1	HDHD2		COL5A2		DNAJB11	SERPINI1	CNTNAP2		EXTL2	CD59		CAMK2A						NXPH1
geneHit3	CADM2	ATP2B2	BCAS1	BASP1	CDH10		GRB2		PCDHGC5	DCC		NEO1		TPI1	LRRTM2	SKP1			ISLR2				PTPRT	MAN2A2	MDH1		MFGE8		MLEC		CRTAC1		SYT1	GPR37L1		CAMK2G						SPOCK3
geneHit4	CD200	CDH6	GPR37	C1QL2	CDH8		NELL2		TMX4	ERBB4					LSAMP	STMN1			LRP11				SUSD5	SEMA7A					PRKCSH		PTPRD			LYNX1		CD99L2
geneHit5	CDH13	CYCS	NFASC	CACNA2D3	CDH9		NUTF2			GALNT2					NPDC1				MEGF9				TAC3						RTN4		SCN1B			PSAP		CNTFR
geneHit6	CDH18	DLST	OMG	CAMK2A	CSMD2		QPCT			HS6ST3					NPTX1				PCDH17				TYRO3								SLC24A2					PTPRD
geneHit7	CHL1	NTNG1	RNASE1	CDH2	EPHA5		VSTM2A			LRRC4B					PAM				ROBO1
geneHit8	CSPG5	PLXNA4	UNC5C	CLSTN1	FAM19A5					LRRC4C					PCSK2				RTN4R
geneHit9	CXADR	PRRT3		CNR1	GFRA2					LRTM2					PTPRN2				SEZ6L2
geneHit10	DPP6	TPBG		CNTN3	GPC1					PCDH9					SCG2				TGOLN2
geneHit11	ELFN2			DPP10	GRIA4					SORCS3					SCG3
geneHit12	EPHB2			EFNB2	IL1RAPL1					STMN3					SCG5
geneHit13	EPHB6			EFNB3	KIAA1549L
geneHit14	FRRS1L			EPHA4	LINGO1
geneHit15	GABBR2			GAP43	MDGA2
geneHit16	GDA			IGSF21	NETO1
geneHit17	GGCT			L1CAM	NPTX2
geneHit18	GPC1			NCAM2	NRN1
geneHit19	GRIA2			NCAN	NRXN3
geneHit20	ICAM5			NFASC	OLFM1
geneHit21	LRFN2			NPTXR	PCYOX1L
geneHit22	NEGR1			NRXN1	ROBO2
geneHit23	NLGN2			NSF	RPH3A
geneHit24	NLGN3			NSG2	SHISA7
geneHit25	NPTN			OPCML	SLC39A10
geneHit26	NRCAM			PCDH19	SORCS1
geneHit27	NRXN3			PCDH7	SST
geneHit28	NTM			PCDH8	VGF
geneHit29	NTRK2			PTPRN
geneHit30	NTRK3			PTPRN2
geneHit31	PCDH1			RNF11
geneHit32	PCSK1			RTN4RL2
geneHit33	PTPRF			SCN3B
geneHit34	PTPRG			SEMA4D
geneHit35	PTPRS			SLITRK4
geneHit36	PTPRZ1			SLITRK5
geneHit37	ROBO2			UNC5A
geneHit38	SEMA4D
geneHit39	SIRPA
geneHit40	SV2A
geneHit41	SV2B
geneHit42	SYT1
geneHit43	TAC1
geneHit44	THY1
geneHit45	TMEFF1
geneHit46	TMEM132B

## Sheet: Table S8
Supplementary Table 8. Classification results of machine learning models across 100 permuted runs in predicting onset of AD symptoms.
0=Non-Converters, 1=Converters
Iteration	AUC	TrueLabel_1	TrueLabel_2	TrueLabel_3	TrueLabel_4	TrueLabel_5	TrueLabel_6	TrueLabel_7	TrueLabel_8	TrueLabel_9	TrueLabel_10	TrueLabel_11	TrueLabel_12	TrueLabel_13	TrueLabel_14	TrueLabel_15	TrueLabel_16	TrueLabel_17	TrueLabel_18	TrueLabel_19	TrueLabel_20	PredictedScore_1	PredictedScore_2	PredictedScore_3	PredictedScore_4	PredictedScore_5	PredictedScore_6	PredictedScore_7	PredictedScore_8	PredictedScore_9	PredictedScore_10	PredictedScore_11	PredictedScore_12	PredictedScore_13	PredictedScore_14	PredictedScore_15	PredictedScore_16	PredictedScore_17	PredictedScore_18	PredictedScore_19	PredictedScore_20
1	0.785714	1	0	1	0	0	1	0	0	1	1	0	0	0	0	0	1	0	0	1	0	0.932	0.022	0.674	0.646	0.578	0.214	0.214	0.768	0.45	0.368	0.28	0.204	0	0.056	0.418	0.918	0.65	0.478	0.83	0.162
2	0.813333	0	0	0	0	0	1	0	1	0	0	0	0	0	0	0	1	0	1	1	0	0.434	0.218	0.184	0.2	0.452	0.686	0.38	0.088	0.362	0.07	0.39	0.21	0.04	0.066	0.302	0.74	0.38	0.71	0.432	0.144
3	0.833333	0	0	1	1	0	1	1	0	0	0	1	0	0	0	0	0	0	0	1	0	0.252	0.686	0.592	0.306	0.146	0.84	0.132	0.078	0.18	0.002	0.574	0.072	0.164	0.466	0.434	0.162	0.222	0.092	0.76	0.028
4	0.714286	0	1	1	0	0	1	1	1	1	1	0	0	0	0	0	0	0	0	0	0	0.254	0.86	0.194	0.376	0.398	0.044	0.548	0.504	0.142	0.896	0.082	0.286	0.272	0.12	0.062	0.038	0.408	0.138	0.242	0.114
5	0.912088	0	1	0	0	1	1	1	0	0	1	0	1	0	0	0	0	1	0	0	0	0.36	0.728	0.124	0.072	0.144	0.898	0.86	0.17	0.19	0.846	0.258	0.794	0.136	0.304	0.526	0.078	0.72	0.04	0.196	0.458
6	0.79798	0	1	0	0	1	1	1	1	0	0	1	1	0	1	0	0	1	0	0	0	0.332	0.108	0.166	0.178	0.244	0.368	0.164	0.068	0.054	0.05	0.772	0.864	0.226	0.632	0.122	0.048	0.518	0.044	0.036	0.47
7	0.703125	1	1	0	0	1	0	0	1	1	0	0	1	0	0	1	1	0	0	0	0	0.874	0.192	0.232	0.332	0.068	0.734	0.068	0.812	0.086	0.364	0.202	0.742	0.306	0.042	0.758	0.402	0.312	0.104	0.146	0.156
8	0.747253	1	0	0	0	1	1	1	1	0	0	0	0	0	0	1	1	0	0	0	0	0.842	0.166	0.368	0.21	0.344	0.54	0.116	0.784	0.124	0.386	0.424	0.054	0.206	0.44	0.512	0.356	0.27	0.604	0.024	0.122
9	0.989583	0	0	1	0	1	0	1	1	0	0	0	1	0	1	0	0	0	1	1	0	0.348	0.04	0.676	0.514	0.796	0.046	0.622	0.638	0.13	0.224	0.208	0.416	0.328	0.748	0.214	0.172	0.062	0.746	0.592	0.05
10	0.941176	0	0	0	0	0	0	1	0	0	0	0	0	1	0	1	0	0	0	0	0	0.45	0.332	0.288	0.2	0.018	0.326	0.862	0.258	0.458	0.688	0.404	0.396	0.478	0.4	0.862	0.08	0.55	0.054	0.278	0.488
11	0.892857	0	1	1	1	0	0	0	0	0	1	0	0	1	0	1	0	0	0	0	0	0.408	0.336	0.816	0.28	0.38	0.446	0.438	0.134	0.192	0.64	0.162	0.172	0.778	0.258	0.798	0.19	0.21	0.044	0.306	0.2
12	0.733333	0	0	0	0	1	0	0	0	0	0	0	0	1	1	1	1	0	0	0	0	0.436	0.254	0.428	0.412	0.08	0.358	0.404	0.318	0.182	0.21	0.336	0.238	0.88	0.398	0.684	0.788	0.082	0.438	0.11	0.114
13	0.879121	0	0	1	0	0	1	1	0	1	1	1	0	1	0	0	0	0	0	0	0	0.438	0.552	0.794	0.404	0.708	0.686	0.858	0.246	0.512	0.248	0.946	0.292	0.86	0.284	0.054	0.338	0.208	0.43	0.096	0.142
14	0.809524	1	1	0	0	1	1	1	0	0	0	0	0	0	0	0	0	0	0	1	0	0.9	0.92	0.278	0.382	0.37	0.788	0.17	0.046	0.476	0.234	0.192	0.348	0.502	0.234	0.212	0.058	0.276	0.424	0.552	0.224
15	0.93	1	0	1	1	1	0	1	0	1	1	1	1	0	0	0	0	1	0	0	0	0.802	0.016	0.132	0.256	0.626	0.336	0.636	0.268	0.88	0.482	0.32	0.816	0.11	0.032	0.224	0.206	0.582	0.082	0.108	0.062
16	0.868132	0	1	0	1	0	0	1	1	1	0	0	0	0	0	0	1	1	0	0	0	0.21	0.876	0.408	0.512	0.086	0.262	0.502	0.186	0.568	0.168	0.344	0.256	0.6	0.06	0.244	0.618	0.73	0.294	0.484	0.166
17	0.833333	1	0	1	0	1	1	0	1	0	0	0	0	1	1	0	0	0	0	1	0	0.874	0.322	0.232	0.474	0.878	0.072	0.442	0.86	0.04	0.276	0.028	0.246	0.668	0.418	0.068	0.056	0.538	0.226	0.648	0.026
18	0.90404	0	1	1	1	0	1	1	0	0	1	1	0	0	0	1	1	1	0	1	0	0.248	0.874	0.186	0.816	0.364	0.708	0.582	0.05	0.206	0.106	0.742	0.106	0.17	0.14	0.678	0.368	0.424	0.054	0.776	0.154
19	0.89899	0	0	1	1	0	1	0	1	1	0	0	0	0	1	1	0	0	0	1	1	0.438	0.202	0.84	0.282	0.648	0.644	0.356	0.334	0.752	0.236	0.038	0.262	0.408	0.518	0.858	0.212	0.056	0.226	0.656	0.764
20	0.916667	1	0	1	0	0	1	0	0	1	0	0	0	0	0	1	0	0	0	1	0	0.816	0.02	0.868	0.128	0.282	0.276	0.408	0.758	0.384	0.216	0.162	0.012	0.108	0.246	0.806	0.208	0.368	0.14	0.62	0.044
21	0.84375	0	0	1	1	0	1	0	1	1	1	0	0	0	1	0	0	0	1	0	0	0.022	0.226	0.468	0.314	0.106	0.086	0.622	0.756	0.876	0.48	0.062	0.464	0.174	0.3	0.034	0.32	0.066	0.654	0.014	0.158
22	0.928571	1	0	0	1	0	1	0	1	0	0	1	0	1	0	0	0	0	0	0	0	0.614	0.546	0.324	0.382	0.474	0.426	0.236	0.714	0.292	0.25	0.444	0.358	0.726	0.202	0.324	0.112	0.098	0.048	0.272	0.204
23	0.846154	0	0	0	1	1	0	1	0	0	0	0	1	0	1	1	1	0	0	0	0	0.354	0.574	0.302	0.356	0.828	0.03	0.762	0.448	0.134	0.376	0.352	0.886	0.052	0.374	0.392	0.396	0.058	0.048	0.312	0.454
24	0.747253	0	1	0	0	1	1	1	1	0	0	0	0	1	0	0	0	0	0	1	0	0.308	0.134	0.256	0.372	0.678	0.208	0.154	0.58	0.038	0.274	0.232	0.35	0.578	0.068	0.118	0.22	0.074	0.088	0.548	0.202
25	0.791209	0	0	1	0	0	1	0	0	1	1	1	0	0	0	1	1	0	0	0	0	0.308	0.374	0.796	0.246	0.734	0.494	0.042	0.22	0.488	0.168	0.13	0.09	0.242	0.428	0.472	0.736	0.024	0.126	0.032	0.282
26	0.84375	0	0	0	1	1	1	1	1	0	1	1	0	0	1	0	0	0	0	0	0	0.324	0.008	0.244	0.878	0.764	0.744	0.07	0.23	0.022	0.146	0.892	0.378	0.204	0.718	0.022	0.064	0.02	0.24	0.002	0.092
27	0.89011	1	0	0	1	0	1	0	1	1	0	0	0	0	0	1	0	0	0	1	0	0.828	0.266	0.16	0.708	0.324	0.254	0.076	0.172	0.578	0.034	0.178	0.29	0.242	0.344	0.466	0.04	0.054	0.146	0.73	0.02
28	0.868687	0	1	1	1	0	1	0	0	1	0	1	0	0	1	1	0	0	0	0	1	0.018	0.748	0.876	0.172	0.186	0.814	0.408	0.372	0.868	0.308	0.508	0.126	0.078	0.77	0.202	0.268	0.254	0.054	0.376	0.536
29	0.989899	1	0	1	1	1	1	0	1	1	0	0	1	0	1	1	0	0	0	0	1	0.82	0.482	0.772	0.752	0.666	0.88	0.108	0.672	0.406	0.37	0.19	0.796	0.248	0.752	0.604	0.172	0.14	0.358	0.098	0.754
30	0.959596	1	0	1	0	1	0	1	1	1	0	1	0	1	1	0	0	0	0	0	0	0.842	0.024	0.78	0.418	0.682	0.424	0.552	0.258	0.824	0.186	0.73	0.278	0.466	0.73	0.074	0.216	0.392	0.174	0.118	0.048
31	0.854167	0	1	0	1	1	0	1	0	0	1	1	1	0	0	0	0	0	0	1	0	0.366	0.846	0.48	0.308	0.344	0.074	0.202	0.112	0.128	0.75	0.38	0.452	0.27	0.094	0.174	0.05	0.058	0.516	0.682	0.028
32	0.912088	0	1	0	1	1	0	0	0	1	0	1	0	0	0	0	0	1	1	0	0	0.398	0.828	0.292	0.28	0.838	0.204	0.31	0.254	0.416	0.382	0.43	0.122	0.064	0.388	0.034	0.612	0.694	0.648	0.048	0.262
33	0.742424	0	0	0	1	1	1	1	1	1	0	0	0	1	1	1	0	0	0	0	0	0.364	0.324	0.258	0.846	0.056	0.482	0.504	0.154	0.912	0.098	0.132	0.236	0.364	0.388	0.74	0.346	0.048	0.56	0.56	0.096
34	0.97619	0	1	0	0	0	1	0	1	1	0	0	0	0	1	0	1	0	0	0	0	0.41	0.834	0.014	0.33	0.174	0.776	0.4	0.878	0.46	0.076	0.072	0.396	0.246	0.894	0.304	0.482	0.438	0.042	0.584	0.236
35	0.97619	0	1	1	1	0	0	0	0	0	0	0	0	1	1	0	1	0	0	0	0	0.016	0.676	0.882	0.82	0.188	0.158	0.04	0.262	0.046	0.28	0.246	0.386	0.53	0.53	0.388	0.318	0.062	0.22	0.062	0.144
36	0.828283	0	1	1	1	1	1	0	0	1	0	0	0	0	0	1	0	0	1	0	1	0.234	0.886	0.854	0.162	0.9	0.464	0.406	0.222	0.78	0.168	0.172	0.23	0.652	0.176	0.46	0.06	0.252	0.19	0.132	0.79
37	0.927083	0	1	0	1	1	0	0	1	1	1	0	0	0	0	1	0	0	1	0	0	0.4	0.228	0.172	0.772	0.826	0.382	0.392	0.474	0.606	0.844	0.152	0.17	0.298	0.32	0.616	0.348	0.204	0.746	0.048	0.41
38	0.786667	0	1	0	0	0	0	1	0	0	0	1	0	1	0	0	0	1	0	0	0	0.014	0.672	0.274	0.548	0.204	0.07	0.064	0.132	0.078	0.094	0.684	0.298	0.396	0.202	0.532	0.104	0.706	0.048	0.208	0.42
39	0.824176	0	1	0	1	0	1	0	0	1	1	0	0	0	1	0	1	0	0	0	0	0.352	0.88	0.292	0.892	0.014	0.75	0.346	0.348	0.176	0.842	0.422	0.602	0.026	0.362	0.11	0.456	0.468	0.126	0.206	0.528
40	1	0	0	0	1	1	1	0	0	1	1	0	0	0	0	0	1	1	0	0	0	0.268	0.546	0.232	0.78	0.704	0.888	0.284	0.388	0.804	0.852	0.268	0.188	0.2	0.2	0.044	0.77	0.602	0.118	0.17	0.224
41	0.927083	0	0	1	1	1	0	0	1	1	0	0	0	0	1	1	0	0	1	0	0	0.334	0.26	0.834	0.786	0.83	0.426	0.14	0.494	0.208	0.298	0.134	0.06	0.29	0.724	0.482	0.294	0.268	0.664	0.03	0.194
42	1	0	1	0	1	0	1	0	0	0	0	0	0	0	0	0	0	0	0	1	0	0.45	0.87	0.212	0.832	0.486	0.508	0.13	0.282	0.238	0.322	0.26	0.37	0.174	0.166	0.196	0.044	0.282	0.24	0.828	0.224
43	0.921875	0	0	0	0	0	1	0	0	0	0	0	1	1	0	0	1	0	0	0	0	0.422	0.34	0.54	0.236	0.366	0.576	0.136	0.236	0.172	0.358	0.304	0.448	0.498	0.142	0.162	0.38	0.088	0.104	0.074	0.446
44	0.67033	0	1	1	0	1	0	1	0	1	0	0	0	0	0	0	1	0	1	0	0	0.188	0.37	0.75	0.274	0.032	0.36	0.136	0.176	0.148	0.152	0.026	0.208	0.028	0.318	0.21	0.364	0.242	0.506	0.254	0.028
45	0.88	0	0	1	0	1	0	0	0	0	0	0	1	0	1	0	0	0	0	1	0	0.044	0.638	0.354	0.544	0.81	0.53	0.168	0.208	0.226	0.33	0.368	0.408	0.334	0.8	0.07	0.222	0.05	0.256	0.782	0.502
46	0.791667	0	0	1	1	0	1	0	1	0	0	0	1	1	0	0	0	1	0	1	0	0.352	0.524	0.244	0.22	0.432	0.394	0.098	0.504	0.172	0.122	0.358	0.676	0.494	0.184	0.08	0.36	0.372	0.07	0.722	0.466
47	0.71875	0	0	0	1	1	0	0	1	1	0	0	0	1	1	1	0	0	0	1	0	0.294	0.234	0.444	0.734	0.04	0.084	0.22	0.142	0.108	0.166	0.034	0.17	0.712	0.36	0.62	0.266	0.082	0.21	0.822	0.008
48	0.815	0	1	1	1	0	0	0	1	0	1	0	1	1	1	0	0	1	0	1	0	0.392	0.758	0.242	0.85	0.758	0.058	0.142	0.088	0.298	0.942	0.01	0.396	0.624	0.366	0.078	0.032	0.288	0.276	0.594	0.162
49	0.706667	0	0	0	0	1	0	0	0	1	0	1	0	0	0	1	0	1	0	0	0	0.406	0.018	0.216	0.628	0.338	0.36	0.018	0.378	0.076	0.264	0.906	0.65	0.024	0.342	0.494	0.116	0.504	0.226	0.09	0.1
50	0.65625	1	0	0	1	0	0	0	0	0	0	1	0	0	0	0	0	0	0	1	0	0.21	0.216	0.196	0.066	0.406	0.192	0.246	0.296	0.282	0.354	0.696	0.048	0.134	0.24	0.516	0.16	0.038	0.208	0.782	0.136
51	0.946429	1	0	0	0	1	1	0	1	0	0	0	0	1	0	0	0	1	0	0	0	0.85	0.536	0.188	0.03	0.69	0.912	0.7	0.304	0.234	0.118	0.258	0.186	0.742	0.304	0.186	0.3	0.686	0.122	0.218	0.204
52	0.892857	0	1	0	0	0	0	0	1	1	0	1	0	0	1	0	1	0	0	0	0	0.008	0.898	0.256	0.166	0.016	0.378	0.158	0.186	0.784	0.64	0.72	0.242	0.388	0.454	0.102	0.402	0.168	0.376	0.056	0.32
53	0.797619	0	0	0	1	0	0	1	1	0	0	0	1	1	0	0	1	0	0	0	0	0.214	0.224	0.13	0.032	0.37	0.214	0.562	0.818	0.26	0.056	0.064	0.68	0.424	0.144	0.414	0.292	0.136	0.3	0.182	0.166
54	0.940476	0	0	1	1	0	1	0	1	0	0	1	1	0	0	0	0	0	0	0	0	0.262	0.326	0.798	0.752	0.604	0.694	0.738	0.694	0.382	0.232	0.502	0.892	0.082	0.202	0.4	0.62	0.316	0.294	0.08	0.244
55	0.904762	0	0	1	0	1	0	1	0	0	1	0	1	0	0	0	0	0	0	1	0	0.026	0.292	0.222	0.504	0.812	0.036	0.872	0.47	0.756	0.792	0.204	0.882	0.328	0.142	0.434	0.166	0.26	0.6	0.778	0.148
56	0.912088	0	0	0	1	1	0	0	0	0	0	1	1	1	0	0	0	1	1	0	0	0.524	0.17	0.474	0.598	0.872	0.134	0.176	0.336	0.68	0.296	0.616	0.494	0.416	0.194	0.108	0.054	0.772	0.628	0.126	0.236
57	0.96	1	1	1	0	1	1	0	1	1	0	0	1	1	0	0	1	0	0	0	0	0.82	0.172	0.25	0.012	0.728	0.836	0.09	0.854	0.654	0.048	0.3	0.678	0.614	0.18	0.132	0.494	0.06	0.228	0.072	0.168
58	0.878788	0	1	1	0	1	0	1	0	1	1	1	0	0	1	0	1	1	1	0	0	0.412	0.772	0.58	0.592	0.16	0	0.91	0.114	0.67	0.458	0.77	0.098	0.166	0.854	0.248	0.79	0.422	0.184	0.092	0.354
59	0.929293	0	1	0	1	1	0	1	1	0	0	0	0	1	0	1	1	1	1	1	0	0.25	0.79	0.354	0.056	0.528	0.33	0.498	0.93	0.122	0.026	0.08	0.308	0.752	0.268	0.63	0.466	0.708	0.732	0.456	0.022
60	0.822917	1	0	0	0	0	0	1	1	0	0	0	1	0	1	1	0	1	1	0	0	0.864	0.268	0.022	0.682	0.224	0.088	0.128	0.778	0.12	0.074	0.654	0.914	0.284	0.662	0.508	0.248	0.388	0.33	0.168	0.416
61	0.945	1	1	0	0	1	1	1	1	1	0	0	0	1	0	1	0	0	0	1	0	0.838	0.714	0.368	0.428	0.78	0.84	0.708	0.104	0.44	0.122	0.104	0.056	0.852	0.02	0.696	0.094	0.198	0.05	0.668	0.194
62	0.472527	0	1	0	0	1	0	1	1	1	1	0	0	0	1	0	0	0	0	0	0	0.39	0.134	0.242	0.14	0.422	0.224	0.064	0.14	0.108	0.682	0.036	0.396	0.224	0.744	0.344	0.342	0.484	0.056	0.156	0.134
63	0.714286	1	0	1	1	1	0	1	0	0	0	0	0	0	0	1	1	0	0	0	0	0.868	0.23	0.858	0.042	0.182	0.226	0.194	0.162	0.062	0.234	0.178	0.214	0.298	0.252	0.758	0.812	0.08	0.04	0.266	0.18
64	0.9375	0	1	0	0	0	0	0	0	1	0	0	0	0	0	1	1	0	0	0	0	0.362	0.85	0.026	0.214	0.59	0.384	0.426	0.05	0.52	0.122	0.102	0.266	0.246	0.652	0.77	0.524	0.276	0.228	0.092	0.16
65	0.791209	1	1	1	0	1	0	0	1	1	0	1	0	0	0	0	0	0	0	0	0	0.836	0.84	0.356	0.456	0.756	0.752	0.146	0.114	0.588	0.476	0.464	0.232	0.062	0.22	0.038	0.108	0.564	0.184	0.268	0.422
66	0.95	0	0	1	1	1	1	1	0	0	1	0	1	1	0	0	1	0	1	0	0	0.322	0.414	0.678	0.574	0.254	0.794	0.532	0.042	0.226	0.498	0.31	0.468	0.482	0.264	0.094	0.55	0.272	0.666	0.018	0.226
67	0.384615	0	0	1	0	0	0	1	1	0	0	1	1	0	0	1	1	0	0	0	0	0.294	0.484	0.196	0.116	0.484	0.026	0.75	0.016	0.352	0.416	0.174	0.918	0.214	0.29	0.772	0.274	0.014	0.086	0.288	0.12
68	0.813333	0	1	0	1	0	1	0	0	0	0	1	1	0	0	0	0	0	0	0	0	0.314	0.936	0.444	0.078	0.534	0.812	0.318	0.086	0.304	0.634	0.85	0.826	0.106	0.314	0.494	0.14	0.048	0.338	0.622	0.218
69	0.866667	0	0	0	1	1	1	0	0	0	1	0	0	0	0	0	0	0	1	0	0	0.016	0.238	0.228	0.906	0.444	0.852	0.394	0.432	0.092	0.256	0.274	0.094	0.126	0.262	0.652	0.056	0.282	0.406	0.05	0.324
70	0.958333	1	0	0	1	0	1	1	0	0	0	1	1	0	0	0	1	1	0	0	0	0.812	0.032	0.18	0.788	0.448	0.57	0.424	0.286	0.166	0.15	0.862	0.424	0.086	0.094	0.348	0.756	0.746	0.038	0.14	0.45
71	0.952381	0	1	1	1	0	0	0	0	1	0	0	1	1	0	0	0	0	0	0	0	0.206	0.886	0.336	0.856	0.278	0.132	0.232	0.636	0.726	0.026	0.35	0.69	0.816	0.144	0.072	0.088	0.346	0.048	0.266	0.466
72	0.906667	0	0	0	0	1	1	0	0	0	0	0	0	1	1	1	0	0	0	0	0	0.386	0.54	0.298	0.458	0.706	0.364	0.092	0.232	0.252	0.348	0.326	0.06	0.412	0.66	0.832	0.18	0.046	0.226	0.24	0.458
73	0.988095	0	0	0	1	1	1	1	0	0	0	0	0	0	1	0	1	0	0	0	0	0.402	0.178	0.178	0.91	0.9	0.778	0.868	0.112	0.152	0.204	0.722	0.018	0.284	0.686	0.458	0.728	0.098	0.16	0.058	0.128
74	0.875	0	1	1	1	0	0	0	1	0	1	0	0	0	0	0	1	0	1	1	0	0.384	0.828	0.714	0.16	0.202	0.39	0.44	0.26	0.1	0.946	0.112	0.158	0.312	0.252	0.362	0.578	0.052	0.486	0.82	0.138
75	0.916667	0	1	0	1	0	1	1	0	0	0	1	0	0	0	1	0	1	1	0	0	0.022	0.836	0.18	0.424	0.2	0.516	0.598	0.594	0.256	0.322	0.658	0.174	0.04	0.536	0.362	0.134	0.638	0.742	0.144	0.438
76	0.873737	1	1	0	1	1	1	0	0	0	1	0	0	1	1	0	0	1	0	0	0	0.236	0.33	0.422	0.832	0.264	0.314	0.156	0.04	0.17	0.708	0.026	0.314	0.828	0.402	0.052	0.17	0.742	0.15	0.222	0.49
77	0.857143	1	0	1	0	1	1	1	0	0	0	0	0	1	1	0	0	0	0	0	0	0.69	0.168	0.662	0.54	0.5	0.276	0.18	0.09	0.218	0.198	0.076	0.198	0.714	0.806	0.302	0.118	0.47	0.294	0.194	0.03
78	0.928571	0	1	1	0	0	0	1	0	0	1	0	0	0	0	0	1	0	0	0	1	0.466	0.886	0.732	0.558	0.302	0.374	0.338	0.214	0.314	0.672	0.428	0.542	0.372	0.31	0.264	0.696	0.274	0.06	0.33	0.8
79	0.953125	0	0	0	0	0	0	0	0	0	1	1	1	1	0	0	0	0	0	0	0	0.518	0.232	0.216	0.466	0.334	0.24	0.108	0.24	0.66	0.784	0.622	0.708	0.49	0.088	0.18	0.056	0.074	0.024	0.238	0.214
80	0.88	0	0	1	0	1	1	1	1	0	0	0	0	0	0	0	0	0	0	0	0	0.176	0.232	0.35	0.024	0.48	0.116	0.926	0.584	0.066	0.202	0.228	0.048	0.248	0.408	0.316	0.082	0.112	0.036	0.064	0.16
81	0.959596	1	0	1	1	1	1	1	0	0	0	1	0	1	0	1	0	0	0	0	0	0.714	0.412	0.808	0.788	0.872	0.742	0.19	0.098	0.062	0.276	0.7	0.316	0.518	0.134	0.46	0.058	0.164	0.064	0.442	0.022
82	0.895833	0	1	1	0	1	0	0	1	0	1	0	1	0	1	0	0	0	0	1	0	0.024	0.912	0.13	0.264	0.726	0.218	0.03	0.936	0.472	0.822	0.034	0.818	0.256	0.458	0.07	0.398	0.284	0.386	0.85	0.592
83	0.93956	0	0	1	1	0	1	1	0	0	0	1	1	0	0	0	0	0	0	1	0	0.02	0.184	0.27	0.8	0.394	0.822	0.882	0.14	0.218	0.184	0.448	0.482	0.27	0.202	0.186	0.582	0.144	0.336	0.77	0.17
84	0.911458	0	0	0	1	1	0	0	1	1	0	0	1	1	1	1	0	0	0	0	0	0.248	0.462	0.142	0.27	0.35	0.006	0.094	0.772	0.202	0.012	0.29	0.724	0.614	0.436	0.744	0.15	0.042	0.27	0.044	0.156
85	0.921875	0	1	0	0	0	0	0	1	0	0	0	0	0	1	0	0	1	0	0	0	0.486	0.848	0.216	0.232	0.774	0.272	0.148	0.758	0.032	0.446	0.274	0.058	0.206	0.478	0.328	0.642	0.764	0.018	0.048	0.196
86	0.89899	0	1	1	0	1	1	0	1	1	1	1	0	0	1	0	0	0	0	0	0	0.478	0.198	0.866	0.014	0.734	0.91	0.632	0.61	0.246	0.734	0.43	0.14	0.062	0.698	0.176	0.164	0.056	0.218	0.016	0.402
87	0.805	1	1	0	0	0	0	1	1	1	1	1	1	0	0	1	1	0	0	0	0	0.662	0.158	0.164	0.246	0.342	0.028	0.676	0.842	0.48	0.088	0.924	0.748	0.432	0.702	0.702	0.87	0.238	0.208	0.064	0.17
88	0.813187	0	0	0	1	0	0	1	1	1	0	1	0	0	0	0	1	1	0	0	0	0.002	0.176	0.62	0.878	0.12	0.488	0.29	0.746	0.03	0.712	0.824	0.136	0.242	0.19	0.276	0.69	0.718	0.204	0.102	0.57
89	1	0	0	0	1	1	1	0	1	1	0	0	0	0	0	1	0	0	0	0	0	0.03	0.442	0.206	0.716	0.904	0.798	0.314	0.67	0.836	0.206	0.18	0.196	0.034	0.094	0.75	0.078	0.216	0.056	0.072	0.122
90	0.91	0	1	0	1	0	0	1	1	0	0	0	1	0	1	1	1	0	1	1	0	0.25	0.904	0.446	0.718	0.48	0.086	0.204	0.84	0.078	0.178	0.65	0.736	0.038	0.604	0.432	0.734	0.142	0.74	0.572	0.104
91	0.84375	0	0	0	0	1	0	0	0	0	0	1	0	0	1	0	1	0	0	0	0	0.49	0.424	0.102	0.226	0.262	0.114	0.132	0.054	0.308	0.318	0.708	0.26	0.426	0.78	0.236	0.358	0.292	0.09	0.322	0.034
92	0.84375	0	0	1	1	0	1	1	1	0	0	0	1	1	0	0	0	0	0	1	0	0.232	0.376	0.72	0.914	0.59	0.378	0.724	0.022	0.53	0.056	0.034	0.73	0.716	0.058	0.388	0.084	0.28	0.028	0.592	0.14
93	0.94	0	0	1	1	1	1	0	1	1	0	0	0	1	1	0	1	0	1	0	0	0.38	0.146	0.82	0.354	0.792	0.848	0.43	0.88	0.804	0.156	0.032	0.05	0.684	0.202	0.296	0.542	0.074	0.712	0.05	0.288
94	0.9375	1	0	0	1	0	0	0	1	1	1	0	0	0	0	0	1	1	0	0	1	0.848	0.286	0.294	0.846	0.384	0.768	0.178	0.736	0.524	0.658	0.088	0.232	0.338	0.33	0.274	0.402	0.772	0.06	0.642	0.804
95	0.697917	0	1	0	0	1	0	1	0	1	1	1	0	0	1	1	0	0	0	0	0	0.672	0.3	0.59	0.004	0.006	0.712	0.23	0.146	0.82	0.196	0.864	0.016	0.042	0.492	0.462	0.134	0.336	0.112	0.062	0.11
96	0.96875	1	0	1	1	0	0	1	0	1	0	1	0	1	1	0	0	0	0	0	0	0.818	0.59	0.838	0.778	0.684	0.254	0.756	0.27	0.666	0.208	0.768	0.348	0.588	0.768	0.248	0.196	0.24	0.196	0.19	0.404
97	0.93956	1	0	1	1	1	0	0	1	0	0	0	0	0	0	1	1	0	0	0	0	0.878	0.246	0.282	0.894	0.746	0.212	0.314	0.58	0.2	0.16	0.078	0.254	0.58	0.294	0.718	0.78	0.072	0.508	0.294	0.184
98	0.835165	1	0	0	1	0	1	0	0	0	0	0	1	1	0	1	0	1	0	0	0	0.86	0.402	0.44	0.794	0.302	0.192	0.28	0.146	0.112	0.092	0.318	0.644	0.386	0.346	0.53	0.134	0.4	0.02	0.246	0.532
99	0.946667	0	0	0	0	1	1	1	0	0	0	1	0	0	0	1	0	0	0	0	0	0.42	0.43	0.284	0.53	0.868	0.344	0.86	0.11	0.216	0.196	0.858	0.11	0.06	0.058	0.77	0.034	0.068	0.21	0.212	0.492
100	0.978022	0	0	1	0	0	1	1	1	1	0	0	0	0	0	1	1	0	0	0	0	0.156	0.604	0.91	0.408	0.394	0.758	0.448	0.81	0.632	0.186	0.392	0.218	0.008	0.364	0.702	0.594	0.046	0.288	0.308	0.244

## Sheet: Table S9
Supplementary Table 9. Differential abundance analysis of CSF proteins associated with the conversion from MCI (Due to AD) to AD Dementia in biomarker positive AD participants.
Differential abundance analysis of CSF proteins between MCI (due to AD) participants who remained MCI or converted to AD Dementia stage.
Protein	coefficient	standard coefficient	p_value	p_value (FDR)
|A8MTW9	-0.0343509	-0.03654	0.626271	0.862095
A1BG|P04217	0.10093	0.134767	0.0666592	0.40022
A2M|P01023	-0.00948846	-0.030116	0.683237	0.886589
A4GALT|Q9NPC4	0.0648309	0.183742	0.0120586	0.200334
AAMDC|Q9H7C9	0.0709989	0.0911522	0.262467	0.646548
AARS|P49588	-0.0384519	-0.043712	0.618714	0.85953
ABAT|P80404	0.0347626	0.0268516	0.731293	0.902664
ABCA2|Q9BZC7	-0.0295007	-0.0856931	0.244846	0.633599
ABHD14A|Q9BUJ0	0.0155211	0.0284613	0.701338	0.89201
ABHD14B|Q96IU4	-0.0368301	-0.0383624	0.603163	0.852297
ABI3BP|Q7Z7G0	0.0381571	0.0796767	0.27968	0.659416
ACACA|Q13085	0.00311996	0.00254689	0.973626	0.991531
ACAN|P16112	0.00778741	0.0121977	0.868756	0.952878
ACE|P12821	-0.0930214	-0.233579	0.00133375	0.0898302
ACHE|P22303	0.189293	0.236767	0.00113918	0.083495
ACLY|P53396	0.0117176	0.00628257	0.946167	0.980222
ACO2|Q99798	-0.115132	-0.102425	0.265625	0.648097
ACP1|P24666	-0.0281876	-0.0316943	0.685207	0.886842
ACP2|P11117	0.00811584	0.0146046	0.843164	0.943201
ACP6|Q9NPH0	0.189477	0.152484	0.0661516	0.39912
ACTA1|P68133	0.0623833	0.101419	0.168387	0.560991
ACTB|P60709	0.0833907	0.15186	0.0385323	0.337293
ACTN1|P12814	0.143431	0.116725	0.122886	0.502018
ACTR3|P61158	0.123274	0.135222	0.0913062	0.455414
ACVR1|Q04771	0.0294281	0.0509202	0.502122	0.802108
ACVR1B|P36896	-0.0681648	-0.124121	0.0914301	0.455414
ACVR2A|P27037	-0.132122	-0.164687	0.029415	0.306704
ACYP1|P07311	-0.0489855	-0.114029	0.121207	0.499251
ACYP2|P14621	-0.00870553	-0.0196596	0.789978	0.926412
ADA|P00813	-0.0138608	-0.0146138	0.879005	0.955268
ADA2|Q9NZK5	0.027614	0.0604104	0.412739	0.749529
ADAM10|O14672	0.0158235	0.0643461	0.382907	0.7284
ADAM11|O75078	-0.0325874	-0.116309	0.113898	0.488746
ADAM15|Q13444	-0.0298216	-0.0741992	0.314171	0.684965
ADAM17|P78536	0.054046	0.168234	0.0217147	0.266566
ADAM22|Q9P0K1	-0.0174248	-0.0562081	0.446053	0.763321
ADAM23|O75077	-0.0581021	-0.195015	0.00764446	0.162397
ADAM28|Q9UKQ2	-0.0216907	-0.0342449	0.642629	0.868227
ADAM9|Q13443	0.0197154	0.0292089	0.692285	0.889424
ADAMDEC1|O15204	0.0303866	0.0460823	0.532251	0.818065
ADAMTS1|Q9UHI8	-0.0705437	-0.240387	0.000949955	0.0755162
ADAMTS13|Q76LX8	-0.0215262	-0.0216433	0.827369	0.939166
ADAMTS16|Q8TE57	0.0582921	0.106221	0.149025	0.536806
ADAMTS2|O95450	0.0400835	0.0975805	0.185167	0.583621
ADAMTS3|O15072	-0.0534622	-0.0806084	0.274077	0.653098
ADAMTS4|O75173	-0.0122137	-0.0323709	0.660938	0.878302
ADAMTS8|Q9UP79	-0.0690858	-0.191564	0.0088116	0.171888
ADAMTSL1|Q8N6G6	0.0586904	0.0540735	0.483713	0.789917
ADAMTSL2|Q86TH1	-0.0180166	-0.0726461	0.324435	0.69511
ADAMTSL3|P82987	0.0833852	0.173574	0.0178222	0.234983
ADAMTSL4|Q6UY14	0.00517654	0.00779041	0.920167	0.971355
ADAMTSL5|Q6ZMM2	-0.0439114	-0.0502496	0.600452	0.84922
ADARB1|P78563	-0.0727492	-0.0592797	0.424098	0.751874
ADCYAP1|P18509	-0.14592	-0.146573	0.0536159	0.375311
ADCYAP1R1|P41586	-0.0195675	-0.0418336	0.571809	0.833733
ADGRB1|O14514	-0.068362	-0.152423	0.0378099	0.337293
ADGRB2|O60241	-0.103474	-0.186294	0.0108992	0.186459
ADGRB3|O60242	-0.0364388	-0.0724536	0.325722	0.69511
ADGRE1|Q14246	-0.00877738	-0.011966	0.90404	0.965653
ADGRF5|Q8IZF2	-0.0235121	-0.0360398	0.631005	0.863078
ADGRG1|Q9Y653	-0.00738167	-0.0157882	0.830637	0.940856
ADGRG6|Q86SQ4	-0.0329471	-0.0426401	0.584281	0.839458
ADGRL1|O94910	-0.0641941	-0.235716	0.00120024	0.0854572
ADGRL2|O95490	-0.0643017	-0.140866	0.0551392	0.377153
ADGRL3|Q9HAR2	-0.0139099	-0.0416151	0.572773	0.833733
ADH1B|P00325	0.182833	0.116148	0.120496	0.498591
ADH5|P11766	0.013291	0.00937316	0.913756	0.969795
ADIPOQ|Q15848	0.0633673	0.0577212	0.433887	0.757399
ADIRF|Q15847	-0.021204	-0.0409409	0.579012	0.836317
ADM|P35318	0.0107218	0.0323714	0.660933	0.878302
ADPGK|Q9BRR6	-0.0194663	-0.029393	0.696926	0.890729
AEBP1|Q8IUX7	0.027132	0.0883755	0.230332	0.621493
AFM|P43652	0.0782117	0.0854595	0.246139	0.634256
AGA|P20933	-0.00331952	-0.00777738	0.916093	0.970881
AGRN|O00468	-0.0462322	-0.147623	0.0443505	0.354236
AGRP|O00253	-0.0312792	-0.0306232	0.696194	0.890729
AGT|P01019	-0.0427801	-0.1063	0.14872	0.536806
AHCY|P23526	0.0979537	0.0922123	0.210643	0.605975
AHI1|Q8N157	0.047764	0.055433	0.459847	0.773237
AHNAK|Q09666	0.0387455	0.0780608	0.289578	0.665016
AHNAK2|Q8IVF2	0.00998766	0.0138218	0.853485	0.947388
AHSA1|O95433	0.0586235	0.0745403	0.461087	0.773237
AHSG|P02765	0.0638363	0.0836522	0.256307	0.641533
AHSP|Q9NZD4	-0.0145506	-0.00927985	0.910871	0.967558
AIF1|P55008	0.0132	0.0239537	0.750273	0.910459
AIF1L|Q9BQI0	0.224069	0.211191	0.0378472	0.337293
AJAP1|Q9UKB5	-0.0985606	-0.15603	0.0334486	0.31977
AK1|P00568	0.128874	0.107474	0.146467	0.534131
AKAP12|Q02952	0.0307864	0.06109	0.407493	0.74667
AKR1A1|P14550	0.0310237	0.0490649	0.506022	0.802166
AKR1B1|P15121	0.0610434	0.133487	0.0693117	0.407417
ALAD|P13716	0.149511	0.107713	0.143365	0.533298
ALB|P02768	0.0752151	0.10318	0.161079	0.556365
ALCAM|Q13740	-0.0393822	-0.1142	0.120646	0.498591
ALDH1A1|P00352	0.0659785	0.0993883	0.177118	0.570256
ALDH9A1|P49189	0.126988	0.113448	0.186844	0.585679
ALDOA|P04075	0.0305508	0.0626488	0.395608	0.739805
ALDOB|P05062	0.0755443	0.0735264	0.398502	0.741038
ALDOC|P09972	-0.0257393	-0.0665173	0.367026	0.717812
ALPL|P05186	0.150482	0.124885	0.170508	0.5634
AMBP|P02760	0.0738242	0.0872895	0.236133	0.627697
AMIGO1|Q86WK6	-0.0945077	-0.087567	0.307119	0.68133
AMIGO2|Q86SJ2	-0.00232075	-0.00296611	0.968925	0.991531
AMPH|P49418	0.029245	0.0706199	0.338148	0.702806
AMY1A|P04745	-0.00605187	-0.019164	0.795154	0.927327
AMY2A|P04746	-0.0396128	-0.0276316	0.751302	0.910459
AMY2B|P19961	-0.0702127	-0.075872	0.420294	0.749529
ANG|P03950	0.0610903	0.115418	0.116713	0.492964
ANGPT2|O15123	-0.29868	-0.310209	0.00276714	0.103747
ANGPTL1|O95841	0.0605089	0.138349	0.0610837	0.392939
ANGPTL2|Q9UKU9	0.0048161	0.0137245	0.852505	0.946721
ANGPTL3|Q9Y5C1	-0.0115015	-0.0101283	0.904438	0.965664
ANGPTL4|Q9BY76	0.0603176	0.120478	0.101422	0.47066
ANGPTL7|O43827	-0.0181151	-0.0248824	0.73603	0.90465
ANK1|P16157	0.114203	0.0771134	0.346647	0.703208
ANK2|Q01484	-0.0417203	-0.028898	0.750028	0.910459
ANKRD2|Q9GZV1	0.0447838	0.039349	0.625759	0.862095
ANPEP|P15144	-0.00444183	-0.0126416	0.864025	0.950967
ANTXR1|Q9H6X2	0.0594642	0.155308	0.0342857	0.31977
ANTXR2|P58335	0.0124893	0.0156138	0.83658	0.942477
ANXA1|P04083	-0.0149895	-0.0176271	0.813802	0.933831
ANXA2|P07355	0.0561635	0.0747345	0.310683	0.68268
ANXA5|P08758	0.0424395	0.0671702	0.36233	0.714955
ANXA6|P08133	-0.00637764	-0.00611067	0.941443	0.978516
ANXA7|P20073	0.148616	0.118873	0.216123	0.615518
AOC3|Q16853	0.0933653	0.166114	0.0234522	0.273251
AP1B1|Q10567	-0.0198533	-0.0357603	0.627979	0.862095
AP2A1|O95782	0.0733239	0.0989911	0.188633	0.586859
AP2A2|O94973	0.0917571	0.126279	0.0858892	0.449655
AP2B1|P63010	-0.0241291	-0.0695129	0.345794	0.703208
AP5B1|Q2VPB7	-0.00358844	-0.00541541	0.943133	0.979287
APCS|P02743	0.0153736	0.0111884	0.87953	0.955268
APLP1|P51693	-0.0861825	-0.166557	0.0230795	0.272579
APLP2|Q06481	-0.0261894	-0.0507991	0.491087	0.795545
APMAP|Q9HDC9	0.0129992	0.0207268	0.778863	0.9226
APOA1|P02647	0.0886309	0.0943261	0.200326	0.598577
APOA2|P02652	0.110039	0.102365	0.164433	0.558735
APOA4|P06727	0.0904297	0.102361	0.164448	0.558735
APOB|P04114	0.125617	0.106593	0.147599	0.535394
APOC1|P02654	0.148117	0.140891	0.0550949	0.377153
APOC2|P02655	0.196263	0.182282	0.0127696	0.206094
APOC3|P02656	0.201487	0.17532	0.0166884	0.227254
APOC4|P55056	0.129693	0.102733	0.196108	0.596706
APOD|P05090	0.0414321	0.0805424	0.274471	0.653098
APOE|P02649	-0.0114954	-0.0194204	0.792475	0.926497
APOE2|APOE2	-0.0484646	-0.0170004	0.820804	0.936547
APOE4|APOE4	0.591836	0.123199	0.0938813	0.459352
APOF|Q13790	0.0254296	0.0327351	0.657363	0.878302
APOH|P02749	0.0409175	0.0530064	0.472423	0.780688
APOL1|O14791	0.0728673	0.0743073	0.313464	0.684022
APOM|O95445	0.13733	0.136197	0.063795	0.396395
APP|P05067	-0.0402929	-0.0710481	0.33522	0.699774
AQP1|P29972	0.102574	0.0919004	0.243312	0.632942
AQP4|P55087	0.0372604	0.0809148	0.272251	0.653098
ARF1|P84077	0.05765	0.0794784	0.280882	0.659416
ARG1|P05089	-0.00354529	-0.00241422	0.979122	0.992885
ARHGAP36|Q6ZRI8	-0.0735344	-0.134941	0.0663065	0.39912
ARHGDIA|P52565	0.0665411	0.147051	0.0451894	0.355594
ARHGDIB|P52566	0.0527511	0.0937816	0.202948	0.598989
ARL8B|Q9NVJ2	0.1144	0.11021	0.140801	0.532357
ARMH4|Q86TY3	-0.0627831	-0.148972	0.0424229	0.34324
ARPC2|O15144	0.0930341	0.1346	0.0792243	0.43225
ARPC4|P59998	0.109406	0.0930626	0.249427	0.634256
ARPC5|O15511	0.160529	0.136779	0.143168	0.533298
ARSA|P15289	0.0255408	0.0611901	0.406723	0.74667
ARSB|P15848	0.018442	0.0225838	0.761544	0.916336
ARSG|Q96EG1	-0.0252837	-0.0372142	0.61406	0.856328
ARSK|Q6UWY0	0.017386	0.0183089	0.810493	0.93334
ART3|Q13508	-0.0787199	-0.201847	0.00573144	0.14427
ART4|Q93070	0.279573	0.210509	0.0280114	0.302184
ASAH1|Q13510	0.0575076	0.101183	0.169387	0.56258
ASGR2|P07307	-0.000971869	-0.00118262	0.988579	0.994612
ASPH|Q12797	0.0122402	0.0599456	0.41635	0.749529
ASPN|Q9BXN1	-0.0478999	-0.0451872	0.590719	0.842628
ASPRV1|Q53RT3	0.118936	0.133072	0.113103	0.488746
ASRGL1|Q7L266	0.0735136	0.0634043	0.455103	0.769415
ASTN1|O14525	-0.014829	-0.0410503	0.577997	0.836317
ATF6|P18850	0.0432401	0.0758077	0.420689	0.749529
ATF6B|Q99941	0.0134774	0.0487957	0.508361	0.804155
ATIC|P31939	0.10592	0.0867112	0.296342	0.671349
ATOX1|O00244	0.0516843	0.0954684	0.198596	0.598145
ATP1A1|P05023	0.0275021	0.0721979	0.327437	0.69511
ATP1A2|P50993	0.0334837	0.0817471	0.267334	0.649314
ATP1A3|P13637	-0.0278908	-0.061297	0.405903	0.746502
ATP1B1|P05026	-0.00937629	-0.0340662	0.644366	0.868227
ATP1B2|P14415	0.0276185	0.083802	0.255453	0.641533
ATP1B3|P54709	0.0681742	0.104425	0.20971	0.605747
ATP2B2|Q01814	-0.000216987	-0.000353757	0.996176	0.997778
ATP6AP1|Q15904	-0.0210798	-0.0557018	0.450167	0.766125
ATP6AP2|O75787	0.0709628	0.107233	0.145168	0.534026
ATP6V1A|P38606	0.0597441	0.0525778	0.527081	0.817862
ATRN|O75882	-0.00957932	-0.0312199	0.672284	0.88386
ATRNL1|Q5VV63	-0.0209884	-0.0435677	0.554883	0.828238
AVP|P01185	0.0763867	0.134737	0.0689874	0.407385
AXL|P30530	0.0152561	0.0491364	0.5054	0.802166
AZGP1|P25311	0.0426802	0.0593447	0.421047	0.749529
B2M|P61769	0.0126606	0.0299459	0.68493	0.886842
B3GALNT1|O75752	-0.0311604	-0.0964884	0.190157	0.589697
B3GAT1|Q9P2W7	0.0198026	0.0289261	0.695906	0.890729
B3GAT2|Q9NPZ5	-0.0865674	-0.067844	0.444903	0.763321
B3GAT3|O94766	0.0326775	0.0979519	0.183492	0.581018
B3GNT2|Q9NY97	-0.0230511	-0.121103	0.0996493	0.467658
B3GNT7|Q8NFL0	0.102461	0.143439	0.0520776	0.369736
B3GNT8|Q7Z7M8	0.0128086	0.0157134	0.835553	0.942477
B3GNT9|Q6UX72	-0.006664	-0.0149291	0.839726	0.943201
B4GALNT1|Q00973	-0.026024	-0.0702691	0.340559	0.703208
B4GALNT4|Q76KP1	-0.0603015	-0.135953	0.0642767	0.396395
B4GALT1|P15291	-0.0421723	-0.111571	0.129492	0.514104
B4GALT2|O60909	-0.00489389	-0.00517459	0.947894	0.981161
B4GALT3|O60512	-0.0793385	-0.0788887	0.318342	0.689913
B4GALT6|Q9UBX8	0.154584	0.117924	0.132615	0.517989
B4GAT1|O43505	-0.060368	-0.145322	0.0478066	0.364188
BACE1|P56817	-0.0516693	-0.156301	0.0331389	0.31977
BAG6|P46379	0.0882803	0.0858635	0.304476	0.678143
BAMBI|Q13145	-0.0782191	-0.182154	0.0128333	0.206094
BASP1|P80723	-0.0118134	-0.0209151	0.776907	0.922397
BAX|Q07812	-0.182496	-0.153661	0.0762896	0.426088
BCAM|P50895	-0.0352295	-0.123747	0.0924165	0.455414
BCAN|Q96GW7	-0.0402831	-0.078386	0.287567	0.664842
BCAS1|O75363	0.294255	0.241217	0.0104036	0.180041
BCHE|P06276	0.00862555	0.0244524	0.740427	0.90465
BDNF|P23560	-0.195699	-0.268825	0.000207172	0.0496051
BGLAP|P02818	-0.0368468	-0.0451756	0.575485	0.835725
BGN|P21810	0.0601955	0.143172	0.0512363	0.369736
BID|P55957	-0.0573995	-0.101241	0.16914	0.56258
BIN1|O00499	0.00670512	0.00990308	0.893282	0.960542
BLMH|Q13867	0.00790252	0.0198315	0.788185	0.925072
BLVRA|P53004	0.071085	0.0553289	0.465788	0.776789
BLVRB|P30043	0.107401	0.0601327	0.414895	0.749529
BMP1|P13497	-0.026524	-0.0620368	0.400249	0.741038
BMP2|P12643	0.113454	0.0812071	0.345499	0.703208
BMP5|P22003	-0.0316298	-0.03639	0.655181	0.87725
BMP6|P22004	0.0531037	0.102332	0.164571	0.558735
BMP7|P18075	-0.0811757	-0.12535	0.0882415	0.451194
BMPR2|Q13873	-0.0146679	-0.037395	0.613308	0.856328
BNC2|Q6ZN30	0.00504516	0.00974419	0.915168	0.970467
BOC|Q9BWV1	0.0099807	0.0105056	0.891525	0.960408
BOD1L1|Q8NFC6	0.191307	0.133022	0.110705	0.488746
BOLA2|Q9H3K6	0.0506523	0.0613332	0.481436	0.788265
BPGM|P07738	0.0418383	0.0269483	0.717264	0.897736
BPNT1|O95861	-0.0162406	-0.0264646	0.733466	0.903508
BRINP1|O60477	0.0280834	0.0594847	0.419949	0.749529
BSG|P35613	-0.0501722	-0.14825	0.0434449	0.349241
BST1|Q10588	0.0423622	0.0924372	0.209528	0.605747
BST2|Q10589	0.0017541	0.0027294	0.972159	0.991531
BTD|P43251	0.00436337	0.0177153	0.810335	0.93334
BTN2A1|Q7KYR7	-0.0161315	-0.0323588	0.661056	0.878302
BTN3A2|P78410	-0.0269658	-0.0305316	0.703339	0.893789
C11orf54|Q9H0W9	0.110521	0.0835473	0.316062	0.687284
C11orf87|Q6NUJ2	-0.132738	-0.19489	0.0076842	0.162397
C12orf49|Q9H741	-0.0309069	-0.0922963	0.210226	0.605747
C16orf89|Q6UX73	-0.0236277	-0.0694303	0.346368	0.703208
C1GALT1|Q9NS00	-0.0138212	-0.0406251	0.581946	0.837034
C1GALT1C1|Q96EU7	-0.0155109	-0.0219277	0.766411	0.91866
C1QA|P02745	0.00337226	0.00657366	0.929043	0.974858
C1QB|P02746	-0.00275695	-0.00727816	0.921461	0.971766
C1QC|P02747	0.00797393	0.0177243	0.81024	0.93334
C1QL1|O75973	0.0166391	0.0356022	0.629501	0.862325
C1QL2|Q7Z5L3	-0.0744025	-0.0627977	0.565692	0.833139
C1QL3|Q5VWW1	0.0115993	0.0308711	0.675737	0.88386
C1QTNF1|Q9BXJ1	-0.0167887	-0.0402894	0.585072	0.839861
C1QTNF3|Q9BXJ4	-0.112036	-0.149882	0.0411621	0.340625
C1QTNF4|Q9BXJ3	-0.00743053	-0.0232321	0.752952	0.910673
C1QTNF5|Q9BXJ0	-0.0106321	-0.0274087	0.710373	0.895405
C1R|P00736	0.0291142	0.0835885	0.25667	0.641547
C1RL|Q9NZP8	0.0512138	0.105362	0.152361	0.543365
C1S|P09871	0.031363	0.103152	0.161194	0.556365
C2|P06681	0.00578498	0.00988514	0.893474	0.960542
C2orf40|Q9H1Z8	0.0579882	0.053646	0.467088	0.777024
C3|P01024	0.0355193	0.0587888	0.425418	0.751874
C3AR1|Q16581	0.00663432	0.0194033	0.792653	0.926497
C4A|P0C0L4	0.124875	0.103935	0.158021	0.554671
C4B|P0C0L5	0.0658699	0.0999119	0.174836	0.566568
C4BPA|P04003	0.155685	0.109538	0.136667	0.525579
C4BPB|P20851	0.0922036	0.0786968	0.285655	0.662804
C4orf48|Q5BLP8	-0.102514	-0.188136	0.0101247	0.176946
C5|P01031	0.0934164	0.108917	0.138921	0.529343
C6|P13671	0.115716	0.151741	0.0386868	0.337293
C6orf120|Q7Z4R8	-0.0146071	-0.0151682	0.841632	0.943201
C7|P10643	-0.00989384	-0.0178531	0.808888	0.933202
C8A|P07357	0.109284	0.146397	0.0461643	0.358384
C8B|P07358	0.100792	0.127881	0.081955	0.438281
C8G|P07360	0.0965063	0.127346	0.0832534	0.442079
C9|P02748	0.0291078	0.0357285	0.628285	0.862095
C9orf64|Q5T6V5	0.0185802	0.0149623	0.858235	0.949911
CA1|P00915	0.15409	0.0595576	0.419379	0.749529
CA10|Q9NS85	-0.037732	-0.0759247	0.303019	0.678055
CA11|O75493	-0.0484309	-0.0970917	0.187389	0.586074
CA14|Q9ULX7	-0.0376164	-0.0818274	0.272139	0.653098
CA2|P00918	0.127327	0.0596424	0.418716	0.749529
CA3|P07451	-0.135749	-0.0748572	0.312538	0.683115
CA4|P22748	-0.0241732	-0.0478822	0.516341	0.8113
CAB39|Q9Y376	0.123755	0.15284	0.0459644	0.357948
CACHD1|Q5VU97	0.00530998	0.014099	0.848528	0.944831
CACNA2D1|P54289	-0.124564	-0.22539	0.0019809	0.0974525
CACNA2D2|Q9NY47	-0.0347706	-0.0945231	0.199384	0.598145
CACNA2D3|Q8IZS8	-0.0598477	-0.164789	0.0245982	0.279004
CACYBP|Q9HB71	0.0760349	0.125342	0.105473	0.479631
CADM1|Q9BY67	-0.0469165	-0.13755	0.0611799	0.392939
CADM2|Q8N3J6	-0.0831476	-0.203086	0.00543449	0.139616
CADM3|Q8N126	-0.0464995	-0.139431	0.05769	0.384394
CADM4|Q8NFZ8	-0.0198535	-0.0692326	0.347746	0.703396
CADPS|Q9ULU8	-0.0857639	-0.0922345	0.347034	0.703208
CALB1|P05937	-0.0108105	-0.0242084	0.742926	0.906203
CALB2|P22676	0.020905	0.0619875	0.400624	0.74117
CALCA|P01258	0.0313278	0.0499265	0.498572	0.798997
CALD1|Q05682	-0.0738629	-0.0543489	0.571028	0.833139
CALM1|P0DP23	0.0234501	0.0511915	0.48774	0.792856
CALR|P27797	-0.03719	-0.11182	0.128633	0.514104
CALU|O43852	-0.012502	-0.0280672	0.703738	0.89384
CALY|Q9NYX4	-0.0776192	-0.168696	0.021351	0.265857
CAMK2A|Q9UQM7	-0.0301167	-0.0452246	0.539917	0.820667
CAMK2B|Q13554	-0.0127702	-0.0406091	0.582095	0.837034
CAMK2D|Q13557	0.0115212	0.027927	0.705149	0.894265
CAMK2G|Q13555	-0.0129938	-0.0356976	0.628582	0.862095
CAND1|Q86VP6	0.0938321	0.11643	0.113519	0.488746
CANT1|Q8WVQ1	-0.0298097	-0.125093	0.088899	0.451194
CANX|P27824	-0.0501591	-0.15875	0.0304484	0.310564
CAP1|Q01518	0.0538791	0.0853645	0.249258	0.634256
CAP2|P40123	-0.0409307	-0.0563411	0.46157	0.773309
CAPG|P40121	0.0202709	0.0433454	0.556906	0.828238
CAPN1|P07384	0.061442	0.0533297	0.484618	0.79041
CAPN2|P17655	0.0938819	0.100292	0.199942	0.598145
CAPNS1|P04632	0.066774	0.0801742	0.357117	0.712624
CAPS|Q13938	-0.0747843	-0.0657577	0.402832	0.742498
CAPZA1|P52907	0.188795	0.174288	0.0360274	0.328866
CAPZA2|P47755	-0.000318089	-0.000426104	0.99547	0.997667
CAPZB|P47756	0.0701414	0.0847018	0.280876	0.659416
CARTPT|Q16568	-0.0546873	-0.107812	0.142997	0.533298
CASC4|Q6P4E1	-0.0219384	-0.0952182	0.196084	0.596706
CASP14|P31944	-0.0226734	-0.0161241	0.846302	0.943919
CAST|P20810	0.0564276	0.062466	0.396991	0.740832
CAT|P04040	0.0626349	0.0366115	0.619814	0.85953
CBLN1|P23435	0.0094622	0.0169083	0.818822	0.936011
CBLN2|Q8IUK8	-0.0824946	-0.139321	0.0578892	0.384455
CBLN3|Q6UW01	0.0159599	0.0241348	0.743681	0.906609
CBLN4|Q9NTU7	-0.136164	-0.241494	0.000898147	0.0755162
CBR1|P16152	0.0760266	0.19643	0.00720709	0.162397
CCDC126|Q96EE4	-0.0286463	-0.103074	0.161514	0.556698
CCDC3|Q9BQI4	-0.0812131	-0.0964441	0.269452	0.65205
CCDC7|Q96M83	0.0231544	0.0197558	0.796416	0.927415
CCDC80|Q76M96	-0.0784015	-0.105249	0.168163	0.560991
CCER2|I3L3R5	-0.0714872	-0.140393	0.05597	0.379014
CCK|P06307	-0.118861	-0.219797	0.00257509	0.103502
CCL14|Q16627	0.0687447	0.111867	0.128471	0.514104
CCL15|Q16663	0.127178	0.0868942	0.399885	0.741038
CCL16|O15467	0.0582892	0.064481	0.515492	0.8113
CCL18|P55774	0.0372113	0.0441287	0.556391	0.828238
CCL19|Q99731	0.00748677	0.00575184	0.943559	0.979321
CCL2|P13500	0.0610509	0.0903148	0.295718	0.670546
CCN3|P48745	-0.0210861	-0.0521121	0.479938	0.786328
CCSMST1|Q4G0I0	-0.056109	-0.135435	0.065308	0.397951
CD109|Q6YHK3	0.0233077	0.0647432	0.379972	0.725481
CD14|P08571	-0.00773213	-0.0194944	0.791702	0.926497
CD163|Q86VB7	-0.0483347	-0.116444	0.113475	0.488746
CD177|Q8N6Q3	0.025676	0.0314333	0.670175	0.883014
CD200|P41217	-0.0539467	-0.145718	0.0471955	0.364188
CD209|Q9NNX6	0.133321	0.193889	0.0433696	0.349241
CD248|Q9HCU0	-0.0673276	-0.210983	0.00384466	0.117672
CD276|Q5ZPR3	-0.00394661	-0.00596271	0.938855	0.978431
CD300A|Q9UGN4	0.0172883	0.0270543	0.734977	0.90465
CD302|Q8IX05	-0.00786596	-0.0185125	0.801972	0.93039
CD320|Q9NPF0	-0.00891715	-0.0211179	0.776601	0.922397
CD33|P20138	-0.0305226	-0.0430695	0.559421	0.83041
CD44|P16070	0.0496007	0.116198	0.114244	0.488746
CD46|P15529	-0.0396386	-0.0824902	0.262995	0.646548
CD55|P08174	-0.0926644	-0.17704	0.015634	0.221363
CD58|P19256	-0.0304093	-0.0655315	0.374185	0.721948
CD59|P13987	-0.0825713	-0.198835	0.00651463	0.155616
CD5L|O43866	0.071434	0.0647111	0.380208	0.725481
CD74|P04233	-0.0289731	-0.0561409	0.446598	0.763321
CD81|P60033	0.0547783	0.0781569	0.288983	0.665016
CD83|Q01151	0.00768922	0.0079786	0.937204	0.977845
CD84|Q9UIB8	0.0130057	0.032462	0.660043	0.878302
CD9|P21926	0.0747727	0.0867055	0.239295	0.630273
CD93|Q9NPY3	-0.048511	-0.116125	0.114473	0.488746
CD97|P48960	-0.00828855	-0.00900578	0.902901	0.965264
CD99|P14209	-0.0243209	-0.0418396	0.570702	0.833139
CD99L2|Q8TCZ2	-0.0613141	-0.119998	0.102801	0.474182
CDC42|P60953	0.050544	0.0536698	0.572359	0.833733
CDH1|P12830	0.0307112	0.0805749	0.274277	0.653098
CDH10|Q9Y6N8	-0.0594887	-0.132643	0.0711054	0.413181
CDH11|P55287	-0.044333	-0.193193	0.00824234	0.166274
CDH12|P55289	-0.0209388	-0.0423804	0.565729	0.833139
CDH13|P55290	-0.0993864	-0.153701	0.0362121	0.328928
CDH15|P55291	0.00499625	0.0102861	0.88918	0.958821
CDH18|Q13634	-0.0641055	-0.145147	0.0480787	0.364188
CDH19|Q9H159	0.0895395	0.108355	0.160827	0.556365
CDH2|P19022	-0.0639548	-0.152532	0.0376708	0.337293
CDH20|Q9HBT6	-0.000380032	-0.00168229	0.981819	0.993379
CDH22|Q9UJ99	-0.0221931	-0.0655175	0.374287	0.721948
CDH23|Q9H251	0.0227646	0.0514331	0.492906	0.795545
CDH3|P22223	0.0729613	0.0864333	0.240778	0.630273
CDH4|P55283	-0.0600598	-0.155394	0.0341848	0.31977
CDH5|P33151	-0.00942355	-0.0295015	0.689362	0.889177
CDH6|P55285	-0.0422093	-0.150071	0.0409047	0.340462
CDH7|Q9ULB5	-0.0127267	-0.0380931	0.605711	0.852589
CDH8|P55286	-0.140805	-0.279078	0.000114611	0.0357014
CDH9|Q9ULB4	-0.0564572	-0.142733	0.0519605	0.369736
CDHR1|Q96JP9	0.10315	0.119678	0.110554	0.488746
CDK14|O94921	0.0502491	0.0376193	0.63353	0.864126
CEL|P19835	-0.00946546	-0.0114716	0.876505	0.954813
CELSR2|Q9HCU4	-0.042044	-0.0963091	0.190986	0.590493
CELSR3|Q9NYQ7	0.0847275	0.0943313	0.215676	0.614947
CEMIP|Q8WUJ3	0.000576373	0.00253695	0.972585	0.991531
CEND1|Q8N111	0.0704928	0.118277	0.122274	0.500338
CETP|P11597	0.0805268	0.106702	0.147182	0.535112
CFAP70|Q5T0N1	0.00493138	0.00602574	0.946394	0.980222
CFB|P00751	0.0451693	0.0622033	0.398983	0.741038
CFD|P00746	0.0141459	0.024821	0.736657	0.90465
CFH|P08603	0.0396504	0.0937964	0.202877	0.598989
CFHR1|Q03591	0.086703	0.0974004	0.185983	0.583714
CFHR2|P36980	0.125478	0.130408	0.0760431	0.426085
CFHR3|Q02985	0.10753	0.134116	0.0679986	0.405389
CFHR4|Q92496	0.0145634	0.0136197	0.862159	0.950967
CFHR5|Q9BXR6	0.0230776	0.0371772	0.614412	0.856328
CFI|P05156	0.0473997	0.0859636	0.243354	0.632942
CFL1|P23528	0.121068	0.222899	0.00222816	0.0974525
CFL2|Q9Y281	0.0319652	0.0473527	0.520996	0.814061
CFP|P27918	0.0384956	0.054409	0.460768	0.773237
CGREF1|Q99674	-0.111226	-0.222066	0.00231684	0.0974525
CHAD|O15335	0.0294437	0.0629226	0.393543	0.738157
CHADL|Q6NUI6	-0.0227553	-0.0227662	0.815948	0.934469
CHGA|P10645	-0.159682	-0.189007	0.00977571	0.176946
CHGB|P05060	-0.0753245	-0.151462	0.0390496	0.337887
CHI3L1|P36222	0.0361618	0.0523882	0.47761	0.784578
CHI3L2|Q15782	0.0662649	0.0805406	0.274482	0.653098
CHID1|Q9BWS9	0.0561751	0.132259	0.0719364	0.415942
CHIT1|Q13231	0.251056	0.157994	0.0312587	0.314099
CHL1|O00533	-0.0977269	-0.181151	0.013345	0.206962
CHPF|Q8IZ52	0.0242364	0.0350935	0.636261	0.865243
CHRD|Q9H2X0	-0.0460058	-0.178899	0.0145598	0.211417
CHRDL1|Q9BU40	-0.00797683	-0.0331469	0.653331	0.876737
CHST1|O43916	-0.031685	-0.0746554	0.311197	0.68268
CHST10|O43529	-0.0759773	-0.179164	0.0144119	0.211417
CHST11|Q9NPF2	-0.0588397	-0.0724951	0.379608	0.725481
CHST12|Q9NRB3	-0.0437587	-0.161271	0.0278755	0.302184
CHST14|Q8NCH0	0.0509292	0.098701	0.180147	0.57481
CHST15|Q7LFX5	-0.0240631	-0.0909331	0.217069	0.615695
CHST3|Q7LGC8	0.0160748	0.0333053	0.658967	0.878302
CHST6|Q9GZX3	0.0322764	0.0676088	0.359198	0.712676
CHST7|Q9NS84	-0.0360824	-0.0567681	0.444027	0.763321
CHST8|Q9H2A9	0.00677261	0.018991	0.798593	0.929082
CHSY3|Q70JA7	-0.0837958	-0.0966837	0.248994	0.634256
CILP|O75339	0.0526996	0.0530763	0.477939	0.784601
CKB|P12277	0.0165739	0.0423227	0.566258	0.833139
CKM|P06732	0.115572	0.0807271	0.301171	0.676914
CKMT1A|P12532	0.00946173	0.0171373	0.817397	0.935021
CLCC1|Q96S66	0.00595757	0.00848509	0.928926	0.974858
CLEC11A|Q9Y240	0.0143486	0.0473187	0.521295	0.814061
CLEC14A|Q86T13	0.113968	0.109149	0.260811	0.645424
CLEC3B|P05452	-0.032067	-0.0874652	0.235188	0.626832
CLEC7A|Q9BXN2	0.080191	0.105467	0.309062	0.682181
CLIC1|O00299	0.0687902	0.125632	0.0875216	0.451194
CLIC4|Q9Y696	0.0100808	0.0233042	0.752209	0.910673
CLIC6|Q96NY7	-0.0950381	-0.0708356	0.47707	0.784208
CLMP|Q9H6B4	-0.00809051	-0.0222556	0.76302	0.917244
CLN5|O75503	0.0470146	0.0893034	0.225455	0.618497
CLSTN1|O94985	-0.0317241	-0.0696975	0.344511	0.703208
CLSTN2|Q9H4D0	-0.0130697	-0.0433543	0.556825	0.828238
CLSTN3|Q9BQT9	-0.0114973	-0.0412782	0.575887	0.835725
CLTB|P09497	-0.0978438	-0.13482	0.145507	0.534026
CLTC|Q00610	0.0371681	0.0285602	0.761897	0.916336
CLU|P10909	0.0317581	0.0949889	0.197168	0.597618
CLUL1|Q15846	-0.00292395	-0.0049931	0.946074	0.980222
CNDP1|Q96KN2	-0.0411397	-0.0712881	0.333586	0.699156
CNDP2|Q96KP4	0.020622	0.0258318	0.771368	0.920177
CNIH1|O95406	-0.0426278	-0.0529368	0.531526	0.818065
CNP|P09543	0.177406	0.192989	0.0387878	0.337293
CNPY2|Q9Y2B0	-0.0176233	-0.0357518	0.628061	0.862095
CNPY3|Q9BT09	-0.0318708	-0.0833525	0.25802	0.642986
CNPY4|Q8N129	0.0637478	0.0890648	0.237106	0.627697
CNR1|P21554	-0.0727183	-0.159794	0.0293595	0.306704
CNRIP1|Q96F85	0.0779029	0.106808	0.260171	0.64512
CNTFR|P26992	-0.0479021	-0.156434	0.0329878	0.31977
CNTN1|Q12860	-0.0350552	-0.107014	0.145999	0.534131
CNTN2|Q02246	0.00957979	0.0245032	0.739907	0.90465
CNTN3|Q9P232	-0.0272139	-0.116642	0.112859	0.488746
CNTN4|Q8IWV2	-0.0293372	-0.114742	0.118885	0.49625
CNTN5|O94779	-0.0527003	-0.129179	0.0788739	0.431986
CNTN6|Q9UQ52	-0.0230166	-0.0882267	0.231121	0.622245
CNTNAP1|P78357	-0.0920701	-0.110609	0.149807	0.537925
CNTNAP2|Q9UHC6	-0.034663	-0.0747765	0.31041	0.68268
CNTNAP3|Q9BZ76	0.0291678	0.0462429	0.530821	0.818065
CNTNAP4|Q9C0A0	-0.0188587	-0.0441667	0.54945	0.825668
CNTNAP5|Q8WYK1	0.0012938	0.0036175	0.960916	0.987058
COA3|Q9Y2R0	0.0954518	0.149087	0.0516366	0.369736
COCH|O43405	-0.0405795	-0.0783231	0.287956	0.665016
COL11A1|P12107	-0.000403853	-0.00132767	0.985651	0.994612
COL12A1|Q99715	0.0231725	0.0774317	0.293494	0.669532
COL14A1|Q05707	0.0159115	0.0532736	0.47019	0.778831
COL15A1|P39059	0.0287407	0.073446	0.319122	0.690323
COL16A1|Q07092	0.0357017	0.0735586	0.318379	0.689913
COL18A1|P39060	0.0266592	0.0789065	0.284369	0.662433
COL1A1|P02452	-0.000446542	-0.00118141	0.987231	0.994612
COL1A2|P08123	-0.00719955	-0.0206854	0.779294	0.9226
COL21A1|Q96P44	0.00323175	0.00740845	0.92006	0.971355
COL28A1|Q2UY09	0.0827252	0.101505	0.168024	0.560991
COL2A1|P02458	-0.0619901	-0.133483	0.0693198	0.407417
COL3A1|P02461	0.0156758	0.0476824	0.518095	0.812251
COL4A1|P02462	0.0306326	0.084926	0.249111	0.634256
COL4A2|P08572	-0.00526607	-0.0173032	0.814666	0.933831
COL5A1|P20908	-0.0116598	-0.0279297	0.705121	0.894265
COL5A2|P05997	-0.0607805	-0.180783	0.0135373	0.206962
COL6A1|P12109	-0.0279277	-0.0699958	0.342445	0.703208
COL6A2|P12110	-0.0118762	-0.0319155	0.665418	0.879219
COL6A3|P12111	-0.0062618	-0.022562	0.759856	0.915206
COL8A1|P27658	-0.0296266	-0.0302481	0.699735	0.891482
COLEC11|Q9BWP8	-0.0301977	-0.0359952	0.625722	0.862095
COLEC12|Q5KU26	-0.0294457	-0.0716465	0.331155	0.695816
COMP|P49747	0.000384244	0.000474984	0.994866	0.997667
COPB2|P35606	-0.0388397	-0.0465517	0.618204	0.85953
CORO1A|P31146	0.0192738	0.0348468	0.636793	0.865261
CORO1B|Q9BR76	0.0853716	0.08176	0.378772	0.725375
CORO1C|Q9ULV4	-0.0568423	-0.0501116	0.578905	0.836317
COTL1|Q14019	-0.0504947	-0.141452	0.0541243	0.375586
COX16|Q9P0S2	0.0361284	0.0946901	0.198588	0.598145
COX6B1|P14854	0.0719303	0.0898138	0.335547	0.699774
CP|P00450	0.0677622	0.109448	0.136992	0.526017
CPA2|P48052	0.20522	0.128258	0.114111	0.488746
CPA4|Q9UI42	0.0968569	0.107718	0.155929	0.550224
CPAMD8|Q8IZJ3	0.0156724	0.0326867	0.657838	0.878302
CPB1|P15086	0.0324818	0.0667293	0.365497	0.716574
CPB2|Q96IY4	0.130828	0.182705	0.0125599	0.20457
CPD|O75976	-0.00677565	-0.0243883	0.741083	0.904797
CPE|P16870	0.0297845	0.0565711	0.443117	0.763321
CPLX2|Q6PUV4	0.0343939	0.0750869	0.3084	0.682181
CPM|P14384	-0.0207609	-0.0517692	0.482835	0.789518
CPN1|P15169	0.0345159	0.0409716	0.578727	0.836317
CPN2|P22792	0.0539898	0.065021	0.377926	0.724455
CPNE7|Q9UBL6	0.0225438	0.0297183	0.728377	0.901248
CPPED1|Q9BRF8	-0.0564745	-0.0834157	0.257658	0.642727
CPQ|Q9Y646	0.0117661	0.0272392	0.712085	0.896224
CPVL|Q9H3G5	0.00366725	0.00648934	0.92995	0.974858
CPXM1|Q96SM3	0.0195754	0.0297361	0.68702	0.887995
CPXM2|Q8N436	-0.00308025	-0.00673078	0.927351	0.974694
CPZ|Q66K79	0.0483791	0.0659025	0.37542	0.722429
CRABP1|P29762	0.0796642	0.0910148	0.216654	0.615623
CRB2|Q5IJ48	0.00992759	0.0259546	0.725103	0.900086
CREG1|O75629	0.0436286	0.0931411	0.206064	0.600142
CREG2|Q8IUH2	-0.0707914	-0.0497623	0.587791	0.840376
CRELD1|Q96HD1	-0.00573538	-0.0150554	0.838388	0.943168
CRELD2|Q6UXH1	0.0681871	0.0952449	0.236916	0.627697
CRH|P06850	0.00146003	0.00148011	0.986666	0.994612
CRHBP|P24387	0.015508	0.021817	0.767556	0.919338
CRIM1|Q9NZV1	-0.0263488	-0.0870874	0.237224	0.627697
CRIP1|P50238	0.000858511	0.0010801	0.988358	0.994612
CRIP2|P52943	0.00460514	0.00971462	0.895301	0.961677
CRISP3|P54108	0.0707456	0.0871005	0.237153	0.627697
CRISPLD1|Q9H336	0.00793844	0.0229665	0.755686	0.912377
CRK|P46108	-0.0470931	-0.04819	0.541287	0.821748
CRKL|P46109	0.0775838	0.109387	0.137213	0.526054
CRLF1|O75462	0.074983	0.0735361	0.445179	0.763321
CRP|P02741	-0.354676	-0.215803	0.0030938	0.105613
CRTAC1|Q9NQ79	-0.0735174	-0.167549	0.0222637	0.268025
CRTAP|O75718	0.0631064	0.0907242	0.249423	0.634256
CRYAB|P02511	0.0523227	0.0564899	0.492324	0.795545
CRYL1|Q9Y2S2	0.0814894	0.0894575	0.361805	0.714955
CRYM|Q14894	0.00427222	0.00866977	0.906507	0.966451
CRYZ|Q08257	0.0613489	0.0810312	0.292074	0.667751
CSF1|P09603	-0.00287207	-0.0112809	0.878542	0.955203
CSF1R|P07333	-0.0346213	-0.088007	0.232289	0.624273
CSF2RA|P15509	-0.0553702	-0.0933263	0.205159	0.600142
CSMD1|Q96PZ7	-0.00287514	-0.00218962	0.978929	0.992885
CSMD2|Q7Z408	-0.000784779	-0.00142318	0.984619	0.994194
CSMD3|Q7Z407	0.0497107	0.060116	0.478868	0.785608
CSPG4|Q6UVK1	0.0214059	0.0964159	0.190492	0.589697
CSPG5|O95196	-0.0878638	-0.176495	0.0159616	0.223295
CSRP1|P21291	0.0590632	0.0880495	0.234624	0.626832
CST1|P01037	-0.00404811	-0.00277704	0.970321	0.991531
CST3|P01034	-0.0388831	-0.0885959	0.229167	0.619816
CST6|Q15828	0.00543014	0.00845571	0.908806	0.966451
CSTA|P01040	-0.0235736	-0.0258591	0.739342	0.90465
CSTB|P04080	0.0157443	0.0374891	0.611443	0.856328
CTBS|Q01459	0.0106207	0.0293408	0.690967	0.889406
CTGF|P29279	-0.0080622	-0.0164856	0.823277	0.937652
CTHRC1|Q96CG8	-0.0350244	-0.0766018	0.298714	0.673662
CTSA|P10619	0.0358325	0.0756709	0.304642	0.678143
CTSB|P07858	0.0150189	0.0395317	0.592155	0.843708
CTSC|P53634	0.0521501	0.0994013	0.177061	0.570256
CTSD|P07339	0.0573009	0.0883549	0.230441	0.621493
CTSF|Q9UBX1	0.0131114	0.041262	0.576037	0.835725
CTSH|P09668	-0.0376738	-0.0473376	0.521128	0.814061
CTSL|P07711	0.0244996	0.0698282	0.343605	0.703208
CTSO|P43234	-0.00199654	-0.00468769	0.949368	0.982077
CTSS|P25774	0.0837626	0.17498	0.0169041	0.228248
CTSZ|Q9UBR2	0.00431522	0.0107646	0.88406	0.956197
CUEDC2|Q9H467	-0.0689097	-0.067623	0.463034	0.773378
CUTA|O60888	-0.0424961	-0.128445	0.0806035	0.43484
CUX2|O14529	-0.00722197	-0.00600378	0.93518	0.977136
CX3CL1|P78423	-0.177528	-0.263491	0.000279341	0.0515843
CXADR|P78310	-0.0502976	-0.130157	0.0766131	0.426088
CXCL10|P02778	-0.0328676	-0.0340133	0.677408	0.88386
CXCL12|P48061	0.0793345	0.13514	0.0659035	0.39912
CXCL16|Q9H2A7	0.0143502	0.043054	0.559563	0.83041
CYBB|P04839	0.0859172	0.0730979	0.372408	0.720546
CYCS|P99999	-0.00800158	-0.0170262	0.817581	0.935021
CYR61|O00622	-0.146874	-0.122154	0.207881	0.603074
CYTL1|Q9NRR1	-0.00767252	-0.0131072	0.859068	0.949911
CZIB|Q9NWV4	0.121439	0.137448	0.0881071	0.451194
DAG1|Q14118	-0.0266391	-0.127795	0.0821614	0.438429
DBH|P09172	0.0519878	0.0594371	0.420322	0.749529
DBI|P07108	-0.0199544	-0.0540394	0.463823	0.774177
DCBLD1|Q8N8Z6	-0.00939934	-0.0123506	0.871504	0.953807
DCBLD2|Q96PD2	0.0365035	0.0780061	0.289917	0.665016
DCC|P43146	-0.0687052	-0.208635	0.00426678	0.120448
DCD|P81605	0.0162708	0.0157725	0.830803	0.940856
DCHS1|Q96JQ0	-0.0177676	-0.0499984	0.497953	0.798519
DCN|P07585	0.0702849	0.128792	0.0797811	0.433147
DDAH1|O94760	0.0123626	0.0452806	0.539415	0.820667
DDAH2|O95865	0.0560592	0.121545	0.100264	0.468613
DDB1|Q16531	-0.0115834	-0.036413	0.621713	0.861206
DDI2|Q5TDH0	0.103468	0.0595117	0.560504	0.830736
DDR1|Q08345	0.0134946	0.0337825	0.647128	0.871227
DDR2|Q16832	-0.0322113	-0.0551107	0.456228	0.770794
DDRGK1|Q96HY6	0.009186	0.0137745	0.874959	0.954813
DDT|P30046	0.0837128	0.112025	0.127931	0.514104
DDX46|Q7L014	0.0713998	0.0611926	0.427946	0.752714
DEFA1|P59665	0.117187	0.104117	0.203289	0.598989
DEFB1|P60022	0.110164	0.115264	0.117204	0.493365
DGCR2|P98153	-0.0456758	-0.12442	0.0906448	0.4545
DHH|O43323	0.163776	0.145568	0.0512015	0.369736
DIPK1C|Q0P6D2	0.000300691	0.000787118	0.991493	0.996692
DIPK2B|Q9H7Y0	-0.0120379	-0.0371832	0.614355	0.856328
DISP3|Q9P2K9	0.0127391	0.0200644	0.788049	0.925072
DKK2|Q9UBU2	0.138244	0.161876	0.0569323	0.382413
DKK3|Q9UBP4	-0.0677275	-0.150457	0.0403834	0.340462
DLD|P09622	-0.0267425	-0.0634971	0.389229	0.733154
DLK1|P80370	0.0318007	0.0353326	0.639627	0.866749
DLK2|Q6UY11	-0.0691449	-0.251032	0.000548155	0.0718948
DLL1|O00548	-0.102092	-0.14839	0.0945954	0.461315
DLST|P36957	-0.0571927	-0.14337	0.0509116	0.369736
DMKN|Q6E0U4	0.0495103	0.0761209	0.301767	0.676914
DNAH6|Q9C0G6	0.176619	0.138259	0.135418	0.523642
DNAJA1|P31689	-0.229367	-0.331089	0.000410859	0.0627117
DNAJA4|Q8WW22	0.0243293	0.027852	0.776864	0.922397
DNAJB11|Q9UBS4	-0.0203619	-0.0319349	0.665227	0.879219
DNAJB2|P25686	-0.0615321	-0.0913085	0.215169	0.614908
DNAJC3|Q13217	-0.0156034	-0.0599538	0.416287	0.749529
DNAJC5|Q9H3Z4	0.140978	0.14212	0.0606366	0.392939
DNASE1|P24855	0.108478	0.0792391	0.340072	0.703208
DNASE1L1|P49184	-0.0427356	-0.0765349	0.301786	0.676914
DNASE2|O00115	0.0270774	0.0472669	0.521752	0.814061
DNER|Q8NFT8	-0.051072	-0.124631	0.0900958	0.454296
DNM1|Q05193	0.0376338	0.0730295	0.321882	0.693884
DNPH1|O43598	0.113385	0.113561	0.253392	0.63911
DPEP2|Q9H4A9	0.042045	0.0775767	0.295234	0.670546
DPP10|Q8N608	-0.0552867	-0.1358	0.0645812	0.396395
DPP3|Q9NY33	0.0360927	0.0851006	0.248136	0.634256
DPP6|P42658	-0.0378491	-0.12054	0.101245	0.47066
DPP7|Q9UHL4	-0.0415108	-0.0654761	0.37459	0.721948
DPT|Q07507	-0.00235725	-0.00408225	0.9559	0.985398
DPYSL2|Q16555	0.0450854	0.109618	0.136382	0.525293
DPYSL3|Q14195	-0.0943518	-0.084649	0.336405	0.700351
DRAXIN|Q8NBI3	0.00327641	0.0053711	0.941998	0.978516
DSC1|Q08554	0.0227951	0.0358084	0.627516	0.862095
DSC2|Q02487	-0.0196212	-0.0738334	0.316569	0.68729
DSC3|Q14574	-0.00386094	-0.00938838	0.898798	0.962529
DSCAM|O60469	-0.0415166	-0.0533209	0.488535	0.793016
DSCAML1|Q8TD84	0.036465	0.0356223	0.710508	0.895405
DSG2|Q14126	-0.0133393	-0.0427912	0.561964	0.831107
DSP|P15924	0.0930279	0.0446819	0.644551	0.868227
DSTN|P60981	0.107511	0.120203	0.103149	0.474182
DTD1|Q8TEA8	-0.00603862	-0.0147295	0.84184	0.943201
DYNC1I2|Q13409	-0.111051	-0.175561	0.0305081	0.310564
DYNC1LI1|Q9Y6G9	-0.00906801	-0.00681889	0.936967	0.977845
DYNC1LI2|O43237	0.0479614	0.0493738	0.627449	0.862095
DYNLL1|P63167	-0.0660911	-0.0788068	0.329703	0.69511
DYNLL2|Q96FJ2	0.0350811	0.0794122	0.281284	0.659416
ECE1|P42892	-1.00796e-05	-1.07895e-05	0.999903	0.999903
ECM1|Q16610	-0.115613	-0.242123	0.00086989	0.0755162
ECM2|O94769	0.0350482	0.096655	0.189389	0.588477
EDA2R|Q9HAV5	0.0363884	0.0432789	0.56845	0.833139
EDIL3|O43854	0.0571705	0.102806	0.162613	0.558266
EDN1|P05305	-0.0212885	-0.0396038	0.592492	0.843708
EDN3|P14138	-0.0707694	-0.207629	0.00445999	0.123492
EDNRB|P24530	-0.0432196	-0.0685263	0.389231	0.733154
EEA1|Q15075	0.0180175	0.0336166	0.689159	0.889177
EEF1A1P5|Q5VTE0	0.0632659	0.122355	0.0961719	0.463539
EEF1G|P26641	0.0756633	0.108787	0.169541	0.56258
EEF2|P13639	-0.00216829	-0.00364246	0.960647	0.987058
EFCAB14|O75071	-0.0473518	-0.121489	0.0985659	0.464322
EFEMP1|Q12805	0.0220452	0.0628666	0.393964	0.738157
EFEMP2|O95967	0.0303644	0.131136	0.0744054	0.421642
EFHB|Q8N7U6	0.159234	0.132862	0.10046	0.468613
EFHD1|Q9BUP0	-0.0830031	-0.0671157	0.51142	0.80713
EFHD2|Q96C19	0.0185747	0.0168062	0.847741	0.944376
EFNA1|P20827	-0.0256271	-0.057041	0.439333	0.760818
EFNA3|P52797	-0.0733215	-0.146849	0.0454884	0.355594
EFNA5|P52803	-0.0307509	-0.0787628	0.285249	0.66248
EFNB1|P98172	-0.0389288	-0.153946	0.0359125	0.328866
EFNB2|P52799	-0.0783712	-0.210779	0.00387978	0.117672
EFNB3|Q15768	-0.0492596	-0.113706	0.122272	0.500338
EGFL8|Q99944	-0.06139	-0.0315474	0.710368	0.895405
EGFLAM|Q63HQ2	0.0054207	0.0129361	0.862778	0.950967
EGFR|P00533	0.00159908	0.00576071	0.937799	0.977845
EHBP1L1|Q8N3D4	-0.0288203	-0.0275779	0.721102	0.899178
EHD3|Q9NZN3	0.0637721	0.0645071	0.445647	0.763321
EIF3J|O75822	0.046615	0.049686	0.57007	0.833139
EIF4A2|Q14240	0.0583821	0.0608072	0.425417	0.751874
EIF4G3|O43432	0.0794649	0.0880665	0.234533	0.626832
EIF5A|P63241	0.0698269	0.0565362	0.443399	0.763321
EIF6|P56537	0.0846421	0.0753408	0.460931	0.773237
ELANE|P08246	-0.0164086	-0.00714107	0.934982	0.977136
ELFN2|Q5R3F8	-0.089585	-0.219107	0.00265872	0.103524
ELN|P15502	-0.0187309	-0.0306997	0.677437	0.88386
EMC10|Q5UCC4	-0.0719864	-0.131117	0.0744472	0.421642
EMC7|Q9NPA0	0.0548103	0.0659184	0.418193	0.749529
EMCN|Q9ULC0	-0.103068	-0.144017	0.0719387	0.415942
EMILIN1|Q9Y6C2	0.0583288	0.108987	0.138665	0.529343
EMILIN2|Q9BXX0	0.0141518	0.0345701	0.639474	0.866749
EMILIN3|Q9NT22	0.0527339	0.121816	0.0976557	0.463539
ENDOD1|O94919	-0.0426951	-0.142492	0.0523618	0.370096
ENG|P17813	0.00514795	0.00912616	0.90161	0.964711
ENO1|P06733	0.111324	0.270055	0.000193205	0.0496051
ENO2|P09104	0.0445192	0.119818	0.103323	0.474182
ENOPH1|Q9UHY7	0.0664736	0.189165	0.00971349	0.176946
ENPP1|P22413	0.128512	0.0995378	0.303111	0.678055
ENPP2|Q13822	0.0843457	0.130088	0.076771	0.426088
ENPP4|Q9Y6X5	0.00950839	0.0152335	0.836503	0.942477
ENPP5|Q9UJA9	-0.0672755	-0.124576	0.0902395	0.454296
ENPP6|Q6UWR7	0.0306903	0.0900102	0.22179	0.617144
ENSA|O43768	-0.0717907	-0.0625536	0.486525	0.791397
ENTPD4|Q9Y227	-0.0672197	-0.0845681	0.280154	0.659416
ENTPD6|O75354	0.0242648	0.0636444	0.388128	0.732184
EPB41|P11171	0.21173	0.120069	0.123347	0.502032
EPB41L2|O43491	-0.0797558	-0.125303	0.0883615	0.451194
EPB41L3|Q9Y2J2	-0.0467925	-0.0764333	0.344522	0.703208
EPB42|P16452	0.0175268	0.0121225	0.905694	0.966177
EPDR1|Q9UM22	-0.0157946	-0.0257207	0.727482	0.900589
EPHA10|Q5JZY3	-0.0716625	-0.18812	0.0101313	0.176946
EPHA4|P54764	-0.101435	-0.196433	0.00720635	0.162397
EPHA5|P54756	-0.0881746	-0.290843	5.64368e-05	0.0281281
EPHA6|Q9UF33	-0.00729285	-0.0121244	0.869537	0.953315
EPHA7|Q15375	-0.0520884	-0.193101	0.00827369	0.166274
EPHB1|P54762	0.0271232	0.0323235	0.665765	0.879219
EPHB2|P29323	-0.0123864	-0.0419374	0.569801	0.833139
EPHB3|P54753	-0.0115388	-0.0225837	0.761545	0.916336
EPHB4|P54760	0.0473386	0.0579607	0.497933	0.798519
EPHB6|O15197	-0.0909295	-0.17197	0.0189219	0.24559
ERAP1|Q9NZ08	-0.0163803	-0.0285186	0.699202	0.891482
ERAP2|Q6P179	-0.0382687	-0.0310042	0.674419	0.88386
ERBB3|P21860	0.0181992	0.0575869	0.434959	0.757455
ERBB4|Q15303	0.00400509	0.0117802	0.87321	0.9542
ERLEC1|Q96DZ1	-0.307733	-0.266822	0.00309236	0.105613
ERLIN2|O94905	0.0185205	0.0201584	0.790583	0.926459
ERMN|Q8TAM6	-0.110978	-0.157794	0.0338797	0.31977
ERP44|Q9BS26	0.00575538	0.0231659	0.753633	0.910792
ERVMER34-1|Q9H9K5	0.199835	0.15043	0.0953849	0.463228
ESAM|Q96AP7	-0.0632024	-0.191516	0.00882892	0.171888
ESCO1|Q5FWF5	-0.0160898	-0.00963143	0.900209	0.963626
ESD|P10768	0.0834719	0.16251	0.0266811	0.292904
ESM1|Q9NQ30	-0.0630077	-0.0735097	0.328111	0.69511
EVI2A|P22794	-0.0833998	-0.0895302	0.225541	0.618497
EXT1|Q16394	0.026412	0.0991378	0.178218	0.572858
EXT2|Q93063	-0.0287412	-0.116861	0.112179	0.488746
EXTL2|Q9UBQ6	-0.039652	-0.126524	0.0852796	0.448347
EXTL3|O43909	0.0281189	0.0467014	0.52675	0.817858
EZR|P15311	0.0492411	0.0939696	0.20204	0.598989
F10|P00742	0.0617048	0.179723	0.0141046	0.211417
F11|P03951	0.11141	0.168899	0.0211928	0.265857
F12|P00748	0.0767446	0.0896155	0.223831	0.618497
F13A1|P00488	0.0412724	0.0718719	0.329632	0.69511
F13B|P05160	0.0848489	0.133693	0.068879	0.407385
F2|P00734	0.0903718	0.125225	0.0885619	0.451194
F2R|P25116	0.120282	0.172109	0.0971694	0.463539
F3|P13726	-0.0114941	-0.0163349	0.828666	0.939934
F5|P12259	0.0236735	0.0412178	0.576446	0.835725
F7|P08709	0.0754184	0.0965108	0.202588	0.598989
F9|P00740	0.0593316	0.0919818	0.211791	0.607345
FABP1|P07148	-0.0456787	-0.0626316	0.395738	0.739805
FABP3|P05413	0.104515	0.216349	0.00301768	0.105613
FABP4|P15090	0.0169079	0.0144152	0.845172	0.943593
FABP5|Q01469	0.0558837	0.167853	0.0220184	0.266785
FABP6|P51161	0.278742	0.274289	0.00424988	0.120448
FABP7|O15540	7.4456e-05	0.000134546	0.998546	0.9997
FAH|P16930	0.0353545	0.0696642	0.344742	0.703208
FAHD1|Q6P587	-0.075978	-0.0653156	0.436695	0.758298
FAIM2|Q9BWQ8	-0.0859778	-0.194873	0.00768974	0.162397
FAM129A|Q9BZQ8	-0.092864	-0.103894	0.166351	0.560991
FAM155A|B1AL88	-0.246927	-0.218238	0.0387887	0.337293
FAM171A1|Q5VUB5	-0.0192779	-0.0571021	0.438842	0.760497
FAM171B|Q6P995	0.0227626	0.0306298	0.67813	0.884009
FAM174A|Q8TBP5	-0.103839	-0.228055	0.00174424	0.0974525
FAM177A1|Q8N128	-0.0527888	-0.0567307	0.469212	0.77848
FAM19A1|Q7Z5A9	-0.0411495	-0.124459	0.0905421	0.4545
FAM19A2|Q8N3H0	-0.0938874	-0.169687	0.0205888	0.261772
FAM19A5|Q7Z5A7	-0.0218174	-0.056916	0.440338	0.7615
FAM20A|Q96MK3	0.0300218	0.0377222	0.612168	0.856328
FAM20B|O75063	0.0447665	0.118753	0.106447	0.482331
FAM20C|Q8IXL6	0.00836865	0.0418128	0.570949	0.833139
FAM234A|Q9H0X4	-0.0873413	-0.1283	0.0852038	0.448347
FAM234B|A2RU67	-0.056288	-0.111407	0.13006	0.514266
FAM241B|Q96D05	-0.0538853	-0.0702526	0.340673	0.703208
FAM3A|P98173	-0.0310242	-0.101492	0.168081	0.560991
FAM3B|P58499	0.137592	0.154465	0.0362982	0.328928
FAM3C|Q92520	-0.0967883	-0.171517	0.0192432	0.248466
FAM3D|Q96BQ1	-0.00760148	-0.00981699	0.924371	0.973142
FAM49B|Q9NUQ9	0.0369627	0.11621	0.114207	0.488746
FAP|Q12884	0.0979562	0.0860049	0.365064	0.716574
FAS|P25445	-0.0385969	-0.0394791	0.638495	0.866157
FAT1|Q14517	0.0734667	0.121646	0.0981282	0.464014
FAT2|Q9NYQ8	-0.00158499	-0.00312196	0.966267	0.989699
FAT3|Q8TDW7	0.0548802	0.0895105	0.233429	0.625489
FBLN1|P23142	0.0354538	0.121517	0.0984883	0.464322
FBLN2|P98095	0.0022209	0.00693907	0.92511	0.973142
FBLN5|Q9UBX5	0.01553	0.0505923	0.492855	0.795545
FBLN7|Q53RD9	-0.0664485	-0.134006	0.0682262	0.405632
FBN1|P35555	0.020741	0.0679526	0.356754	0.712624
FCGBP|Q9Y6R7	-0.0286303	-0.0284771	0.699618	0.891482
FCGR2A|P12318	-0.0536355	-0.0811305	0.270971	0.653098
FCGR3A|P08637	-0.0312878	-0.0553221	0.453266	0.768394
FCGR3B|O75015	0.113077	0.110692	0.16083	0.556365
FCGRT|P55899	-0.00582661	-0.00973154	0.897418	0.962529
FCMR|O60667	0.0695512	0.0527985	0.525346	0.817531
FCN2|Q15485	-0.0142938	-0.011903	0.871899	0.953807
FCN3|O75636	0.0964298	0.093531	0.204164	0.599265
FDPS|P14324	0.018351	0.0452563	0.539633	0.820667
FETUB|Q9UGM5	0.0414384	0.0534308	0.468879	0.778445
FGA|P02671	0.0788375	0.0772354	0.294724	0.67012
FGB|P02675	0.0880939	0.0889219	0.227452	0.618497
FGFBP2|Q9BYJ0	0.029796	0.0426294	0.563446	0.832803
FGFR1|P11362	-0.0192889	-0.0623009	0.398242	0.741038
FGFR2|P21802	-0.0328939	-0.0983724	0.181609	0.578333
FGFR3|P22607	-0.0314823	-0.0868076	0.23874	0.629983
FGFRL1|Q8N441	0.145961	0.13039	0.205429	0.600142
FGG|P02679	0.085612	0.0794344	0.281149	0.659416
FGL2|Q14314	0.00351305	0.00795037	0.914234	0.96989
FHL1|Q13642	0.0876172	0.102342	0.171597	0.5634
FIBIN|Q8TAL6	0.0620668	0.0750455	0.344079	0.703208
FIS1|Q9Y3D6	0.00630085	0.00645184	0.939693	0.978431
FITM1|A5D6W6	-0.0367333	-0.0757478	0.304149	0.678143
FJX1|Q86VR8	-0.0688699	-0.113761	0.124143	0.503032
FKBP1A|P62942	0.0417797	0.116745	0.112539	0.488746
FKBP2|P26885	0.0414397	0.102448	0.16409	0.558735
FKBP4|Q02790	-0.0591383	-0.110223	0.134217	0.522609
FKRP|Q9H9S5	-0.0126178	-0.023211	0.753169	0.910673
FLG|P20930	-0.0509722	-0.0313502	0.714092	0.896934
FLNA|P21333	0.0276638	0.0572577	0.437593	0.75886
FLNB|O75369	0.0159736	0.0172209	0.83599	0.942477
FLNC|Q14315	-0.0179587	-0.0535171	0.46816	0.77777
FLRT1|Q9NZU1	-0.0197749	-0.0654064	0.3751	0.722371
FLRT2|O43155	0.0668465	0.13617	0.0653138	0.397951
FLRT3|Q9NZU0	0.0338642	0.0525078	0.482672	0.789518
FLT3|P36888	-0.0606166	-0.0747852	0.344243	0.703208
FLT4|P35916	-0.0794947	-0.0881834	0.307309	0.68133
FMOD|Q06828	0.045869	0.0831737	0.259047	0.644256
FN1|P02751	-0.0279203	-0.0685343	0.352642	0.709269
FN3KRP|Q9HA64	0.0525882	0.0545448	0.57867	0.836317
FNDC1|Q4ZHG4	-0.0719436	-0.0297731	0.721289	0.899178
FOLH1|Q04609	0.0170428	0.0153292	0.864723	0.950967
FOLR1|P15328	0.060656	0.107778	0.143125	0.533298
FOLR2|P14207	-0.0252983	-0.0590946	0.42301	0.751802
FREM1|Q5H8C1	0.224612	0.188417	0.0286336	0.304935
FREM2|Q5SZK8	0.0521338	0.0745584	0.311827	0.682842
FRMPD1|Q5SYB0	0.114306	0.138263	0.0598366	0.391624
FRRS1L|Q9P0K9	-0.0960835	-0.176464	0.0159806	0.223295
FRZB|Q92765	-0.00898394	-0.0215068	0.770769	0.919902
FSCN1|Q16658	0.0677275	0.176367	0.0160393	0.223295
FST|P19883	-0.0594924	-0.0511592	0.570985	0.833139
FSTL1|Q12841	0.0380706	0.105437	0.152065	0.543365
FSTL3|O95633	0.0205721	0.0493712	0.503366	0.802166
FSTL4|Q6MZW2	-0.0385925	-0.0664849	0.367259	0.717812
FSTL5|Q8N475	0.0645347	0.138772	0.0588937	0.387737
FTH1|P02794	-0.0104809	-0.0276902	0.707534	0.895348
FTL|P02792	-0.022056	-0.0382188	0.604521	0.852589
FUCA1|P04066	-0.00885951	-0.0125886	0.86459	0.950967
FUCA2|Q9BTY2	-0.04753	-0.04292	0.560787	0.830736
FURIN|P09958	-0.00827632	-0.0221064	0.764563	0.917328
FUT1|P19526	-0.0904694	-0.101457	0.247043	0.634256
FUT10|Q6P4F1	0.152175	0.112294	0.240628	0.630273
FUT11|Q495W5	0.015454	0.0510306	0.489111	0.793016
FUT8|Q9BYC5	-0.0565963	-0.0747749	0.326784	0.69511
FXYD1|O00168	0.0430742	0.0787745	0.285178	0.66248
FXYD6|Q9H0Q3	0.0359849	0.0746949	0.31094	0.68268
FZD1|Q9UP38	-0.0216505	-0.0556366	0.450698	0.766125
FZD3|Q9NPG1	0.0912033	0.116031	0.143981	0.53393
FZD4|Q9ULV1	0.0109361	0.0155682	0.882901	0.956197
FZD6|O60353	-0.0996263	-0.102338	0.223892	0.618497
FZD7|O75084	-0.00110363	-0.00253902	0.972563	0.991531
GAA|P10253	-0.0589833	-0.18871	0.00989354	0.176946
GABARAP|O95166	0.0617533	0.093168	0.260047	0.64512
GABARAPL2|P60520	0.0135781	0.0488802	0.507626	0.803687
GABBR2|O75899	-0.14401	-0.189688	0.0143751	0.211417
GAL3ST4|Q96RP7	-0.0292822	-0.0701867	0.343772	0.703208
GALC|P54803	0.04332	0.0578266	0.433046	0.757399
GALM|Q96C23	0.30539	0.257602	0.0136954	0.208103
GALNS|P34059	-0.000995496	-0.0021822	0.976417	0.992346
GALNT1|Q10472	-0.0195752	-0.0879723	0.232474	0.624273
GALNT10|Q86SR1	0.000698035	0.0035172	0.961999	0.987357
GALNT11|Q8NCW6	0.00451148	0.0101664	0.890462	0.959788
GALNT12|Q8IXK2	0.159427	0.132228	0.123493	0.502032
GALNT13|Q8IUC8	-0.00661884	-0.0178186	0.809249	0.933202
GALNT15|Q8N3T1	0.0638322	0.165585	0.023904	0.273251
GALNT16|Q8N428	-0.0164646	-0.0567255	0.441872	0.762565
GALNT17|Q6IS24	0.0208885	0.0598378	0.41719	0.749529
GALNT18|Q6P9A2	-0.0049916	-0.020647	0.779693	0.9226
GALNT2|Q10471	-0.00411893	-0.0179706	0.807654	0.932436
GALNT4|Q8N4A0	0.033076	0.0315525	0.682042	0.886156
GALNT5|Q7Z7M9	0.023198	0.0444576	0.546821	0.824746
GALNT6|Q8NCL4	0.0190119	0.0381078	0.605572	0.852589
GALNT7|Q86SF2	-0.0123772	-0.0506394	0.492452	0.795545
GANAB|Q14697	-0.0232576	-0.0766626	0.29833	0.673404
GAP43|P17677	0.00387309	0.00744244	0.919695	0.971355
GAPDH|P04406	0.0830621	0.119543	0.10412	0.475216
GAS1|P54826	0.0401325	0.0587748	0.434496	0.757399
GAS6|Q14393	0.00472193	0.0228455	0.756933	0.912567
GASK1A|Q9UFP1	0.0647126	0.139547	0.0574798	0.384394
GASK1B|Q6UWH4	-0.0481344	-0.131352	0.0739255	0.421642
GBA|P04062	0.013557	0.0323031	0.661603	0.878378
GBE1|Q04446	-0.0318912	-0.0221303	0.795223	0.927327
GC|P02774	0.10897	0.149181	0.0421312	0.342805
GCHFR|P30047	0.0773675	0.0792003	0.330479	0.695149
GCLC|P48506	-0.0466054	-0.0321007	0.710641	0.895405
GCNT2|Q8N0V5	0.0283315	0.0456364	0.546399	0.824746
GCSH|P23434	-0.01634	-0.0138005	0.875202	0.954813
GDA|Q9Y2T3	-0.0195408	-0.0347811	0.637429	0.865455
GDF10|P55107	-0.0448958	-0.0667832	0.377137	0.724057
GDF11|O95390	-0.0155749	-0.0588409	0.425007	0.751874
GDF15|Q99988	0.000410614	0.000539022	0.994812	0.997667
GDI1|P31150	0.0546594	0.20845	0.0043017	0.120448
GDI2|P50395	0.052704	0.10053	0.172171	0.563405
GFAP|P14136	0.0880033	0.168442	0.0215502	0.265857
GFRA1|P56159	-0.00954121	-0.032032	0.664271	0.879219
GFRA2|O00451	-0.132963	-0.224601	0.00205633	0.0974525
GFRA3|O60609	0.0181243	0.0453756	0.538564	0.820667
GGCT|O75223	-0.0119021	-0.0304413	0.680001	0.885313
GGH|Q92820	0.0180577	0.0387161	0.599823	0.84907
GGT5|P36269	-0.00272888	-0.00231678	0.977326	0.992864
GGT7|Q9UJ14	-0.0670009	-0.17443	0.0172588	0.229994
GINM1|Q9NU53	0.0196087	0.0382892	0.603855	0.852582
GJA1|P17302	0.0568964	0.112017	0.127958	0.514104
GLA|P06280	0.10372	0.181503	0.0131634	0.206962
GLB1|P16278	0.123482	0.163022	0.0406973	0.340462
GLCE|O94923	-0.0547683	-0.0807056	0.326212	0.69511
GLDN|Q6ZMI3	-0.0602945	-0.093277	0.2054	0.600142
GLG1|Q92896	-0.0419856	-0.149427	0.0417883	0.341431
GLO1|Q04760	0.0609165	0.107913	0.142621	0.533298
GLOD4|Q9HC38	0.0373078	0.0950819	0.196728	0.597618
GLRX|P35754	0.0590713	0.101961	0.166114	0.560991
GLTP|Q9NZD2	0.0745364	0.0827268	0.353222	0.70929
GLUL|P15104	0.149478	0.198465	0.00991163	0.176946
GM2A|P17900	-0.0297796	-0.0608473	0.409362	0.748415
GMFB|P60983	0.0074069	0.0248513	0.736348	0.90465
GMFG|O60234	0.000844492	0.000831303	0.993518	0.997521
GNAL|P38405	-0.0507597	-0.0480369	0.649313	0.873046
GNAO1|P09471	0.125125	0.13032	0.0856234	0.449207
GNAS|O95467	-0.00391774	-0.00901845	0.902765	0.965264
GNB1|P62873	-0.0609666	-0.0839015	0.327886	0.69511
GNB3|P16520	-0.156747	-0.162947	0.0778978	0.430191
GNG2|P59768	0.024001	0.0186101	0.813026	0.933831
GNPDA1|P46926	0.0461052	0.0720387	0.340661	0.703208
GNPDA2|Q8TDQ7	-0.250143	-0.241639	0.0210253	0.265857
GNPTAB|Q3T906	0.0902785	0.0912935	0.281636	0.659622
GNPTG|Q9UJJ9	0.0562939	0.219316	0.00263309	0.103524
GNRH1|P01148	0.00259442	0.00290498	0.974986	0.992016
GNS|P15586	0.0597949	0.114909	0.118343	0.495648
GOLIM4|O00461	-0.0255748	-0.0709804	0.335682	0.699774
GOLM1|Q8NBJ4	-0.0231225	-0.0832488	0.258615	0.643825
GORASP2|Q9H8Y8	0.0626042	0.0574268	0.505057	0.802166
GOT1|P17174	-0.0234313	-0.0491946	0.504896	0.802166
GOT2|P00505	-0.0030827	-0.00694399	0.925057	0.973142
GP1BA|P07359	0.150942	0.12228	0.103944	0.475216
GPC1|P35052	-0.0223562	-0.0675481	0.35963	0.712966
GPC3|P51654	0.0727027	0.0830627	0.411302	0.749529
GPC4|O75487	0.0547931	0.137131	0.0619809	0.393597
GPC5|P78333	-0.0176812	-0.0186716	0.819398	0.936241
GPC6|Q9Y625	-0.0146951	-0.0219828	0.777958	0.922397
GPHN|Q9NQX3	0.118878	0.082597	0.326729	0.69511
GPI|P06744	0.0838349	0.201268	0.00587518	0.145818
GPIHBP1|Q8IV16	0.00476496	0.00731295	0.923261	0.97284
GPLD1|P80108	0.0758168	0.11992	0.103027	0.474182
GPM6A|P51674	0.0779238	0.100319	0.24171	0.632048
GPM6B|Q13491	0.0900272	0.0518933	0.619381	0.85953
GPN1|Q9HCN4	0.0948544	0.0958782	0.244761	0.633599
GPNMB|Q14956	0.0868498	0.151188	0.0394094	0.338649
GPR158|Q5T848	-0.076474	-0.142911	0.0516652	0.369736
GPR180|Q86V85	-0.118474	-0.229722	0.00160963	0.0974525
GPR37|O15354	-0.0944259	-0.210551	0.00391925	0.117672
GPR37L1|O60883	-0.0532494	-0.0792738	0.282126	0.660149
GPRC5B|Q9NZH0	-0.015435	-0.0181754	0.807595	0.932436
GPX3|P22352	0.028911	0.0854444	0.246223	0.634256
GRB2|P62993	-0.0298753	-0.0969774	0.18791	0.586074
GREM1|O60565	-0.000937025	-0.00144496	0.984383	0.994194
GRIA2|P42262	-0.0603717	-0.143379	0.0508973	0.369736
GRIA3|P42263	0.0465173	0.0402086	0.613685	0.856328
GRIA4|P48058	-0.0555041	-0.0908847	0.217314	0.615695
GRID2|O43424	0.0406863	0.0491869	0.504963	0.802166
GRM1|Q13255	0.035053	0.0413791	0.660602	0.878302
GRM5|P41594	0.0717848	0.0622059	0.492495	0.795545
GRN|P28799	0.0265814	0.0676959	0.358578	0.712624
GRP|P07492	-0.0707503	-0.0980158	0.191784	0.591492
GSN|P06396	0.0374284	0.0993894	0.177113	0.570256
GSR|P00390	0.0349587	0.0756224	0.304954	0.678143
GSS|P48637	-0.0551628	-0.143732	0.0503237	0.369736
GSTM2|P28161	0.0233312	0.0422298	0.567111	0.833139
GSTM3|P21266	0.161124	0.0880773	0.277382	0.657694
GSTO1|P78417	0.0253818	0.0380344	0.606267	0.852589
GSTP1|P09211	0.0424317	0.103662	0.159124	0.554759
GSTT1|P30711	0.201616	0.15535	0.0611581	0.392939
GTF2IRD2|Q86UP8	0.0416373	0.0438483	0.555601	0.828238
GUCA2A|Q02747	0.056937	0.0585661	0.454932	0.769415
GXYLT1|Q4G148	0.0289042	0.0503667	0.494788	0.797161
GYG1|P46976	0.0733138	0.0590539	0.42333	0.751802
GYPA|P02724	0.174974	0.102339	0.205108	0.600142
H6PD|O95479	0.0267492	0.0415248	0.58751	0.840376
HABP2|Q14520	0.0429535	0.0555575	0.451343	0.766699
HACD3|Q9P035	-0.00616293	-0.0120138	0.870717	0.953807
HAGH|Q16775	0.0759038	0.108547	0.140276	0.532193
HAMP|P81172	0.0365659	0.0551848	0.45439	0.769388
HAPLN1|P10915	-0.156074	-0.12447	0.114538	0.488746
HAPLN2|Q9GZV7	0.0459654	0.0941742	0.201055	0.598602
HAPLN3|Q96S86	-0.0239073	-0.0212687	0.802331	0.93039
HAPLN4|Q86UW8	0.0185638	0.0284656	0.699734	0.891482
HAVCR2|Q8TDQ0	0.0206941	0.0567958	0.441305	0.762565
HBA1|P69905	0.200963	0.0609153	0.408838	0.748415
HBB|P68871	0.176841	0.0505083	0.493574	0.796108
HBD|P02042	0.221695	0.0784078	0.287433	0.664842
HBE1|P02100	0.0376066	0.019156	0.846951	0.943919
HBEGF|Q99075	-0.0237459	-0.0369759	0.620201	0.859589
HBG1|P69891	0.257241	0.103168	0.161131	0.556365
HBG2|P69892	0.0236578	0.010267	0.918836	0.971355
HCN1|O60741	-0.0705216	-0.0960002	0.197339	0.597618
HCRT|O43612	-0.087705	-0.118424	0.144854	0.534026
HDHD2|Q9H0R4	-0.00665344	-0.0142202	0.849311	0.94528
HEBP2|Q9Y5Z4	0.0410069	0.0855816	0.245463	0.634256
HEG1|Q9ULI3	-0.040875	-0.0957989	0.193358	0.591951
HEPACAM|Q14CZ8	-0.0377192	-0.0937264	0.203215	0.598989
HEPH|Q9BQS7	-0.068931	-0.129768	0.0825225	0.439415
HERC1|Q15751	-0.0303877	-0.0218861	0.822945	0.937652
HEXA|P06865	0.000514626	0.00109177	0.9882	0.994612
HEXB|P07686	0.0288821	0.0757712	0.304	0.678143
HGFAC|Q04756	0.12726	0.15727	0.0320503	0.318204
HHIP|Q96QV1	-0.0195411	-0.0245059	0.740564	0.90465
HHIPL1|Q96JK4	0.0013871	0.00182812	0.983022	0.994193
HIBADH|P31937	-0.0117694	-0.0182547	0.804674	0.931374
HILPDA|Q9Y5L2	-0.108065	-0.119359	0.11996	0.498235
HINT1|P49773	0.0956136	0.0808721	0.288769	0.665016
HIST1H1B|P16401	0.0930464	0.0936152	0.207491	0.602643
HIST1H1D|P16402	0.113002	0.0977464	0.184417	0.582467
HIST1H2AB|P04908	0.121351	0.0912531	0.219239	0.61664
HIST1H2BK|O60814	0.135919	0.106857	0.146594	0.534131
HIST1H4A|P62805	0.116328	0.090193	0.220849	0.617144
HIST3H3|Q16695	0.139177	0.100556	0.185485	0.583621
HK1|P19367	0.0604672	0.159395	0.0297712	0.308954
HLA-A|P01892	0.0290192	0.0292341	0.692034	0.889424
HLA-A|P05534	0.0184699	0.0187888	0.799078	0.929213
HLA-A|P30455	-0.0152995	-0.0147835	0.844722	0.943544
HLA-B|P30461	-0.25655	-0.0990845	0.273569	0.653098
HLA-B|Q29718	-0.0512091	-0.0632719	0.390917	0.735774
HLA-C|P10321	-0.0308167	-0.0336932	0.656169	0.877709
HLA-C|P30504	-0.183913	-0.137593	0.0610978	0.392939
HLA-C|Q07000	-0.286093	-0.237404	0.00275512	0.103747
HLA-DPA1|P20036	-0.0374502	-0.0480544	0.629788	0.862325
HLA-DPB1|P04440	0.0609185	0.0734909	0.476718	0.784208
HLA-DRA|P01903	0.0507445	0.0668416	0.364689	0.716574
HLA-DRB1|P01912	0.0865609	0.100329	0.173035	0.564403
HLA-DRB1|P13760	0.0109919	0.00940435	0.898627	0.962529
HLA-E|P13747	-0.0429641	-0.0590237	0.423568	0.751802
HMCN1|Q96RW7	0.00856072	0.0271644	0.712841	0.896416
HMCN2|Q8NDA2	-0.0565158	-0.0469601	0.58029	0.836853
HNRNPA2B1|P22626	-0.033656	-0.0338081	0.66257	0.87885
HNRNPK|P61978	0.0822184	0.0515366	0.643574	0.868227
HP|P00738	0.139789	0.0756064	0.305056	0.678143
HPCAL1|P37235	0.0350284	0.0647326	0.38005	0.725481
HPR|P00739	0.0407197	0.031928	0.665294	0.879219
HPRT1|P00492	0.0497448	0.107675	0.14351	0.533298
HPX|P02790	0.0974555	0.139965	0.0567292	0.382079
HRC|P23327	-0.014952	-0.0102481	0.906801	0.966451
HRG|P04196	0.125229	0.135695	0.0647901	0.3967
HRNR|Q86YZ3	0.0328532	0.0210786	0.793951	0.927144
HS3ST1|O14792	0.0433615	0.0864126	0.275735	0.655036
HS6ST1|O60243	-0.0161234	-0.0441806	0.549324	0.825668
HS6ST2|Q96MM7	-0.0157922	-0.0258317	0.726353	0.900086
HS6ST3|Q8IZP7	-0.100684	-0.196922	0.00706042	0.162397
HSP90AA1|P07900	0.0244202	0.0728344	0.323179	0.694292
HSP90AB1|P08238	-0.0556338	-0.116573	0.113072	0.488746
HSP90B1|P14625	-0.00816039	-0.0176597	0.810919	0.933399
HSPA13|P48723	0.0435344	0.142752	0.0519288	0.369736
HSPA1A|P0DMV8	0.0807645	0.0684887	0.352964	0.70929
HSPA2|P54652	-0.0243434	-0.0489041	0.507418	0.803687
HSPA4|P34932	-0.000925285	-0.00122312	0.986781	0.994612
HSPA5|P11021	-0.00252935	-0.0103753	0.888225	0.958622
HSPA8|P11142	0.00564594	0.0123269	0.867378	0.951786
HSPB1|P04792	0.0455611	0.0740879	0.3149	0.685353
HSPE1|P61604	0.032094	0.0720129	0.328682	0.69511
HSPG2|P98160	0.0129095	0.0460592	0.532457	0.818065
HTRA1|Q92743	0.00481743	0.0182637	0.804579	0.931374
HYAL1|Q12794	0.0231405	0.0510548	0.488904	0.793016
HYOU1|Q9Y4L1	-0.0227273	-0.101486	0.168108	0.560991
ICAM1|P05362	0.0351026	0.0837317	0.255854	0.641533
ICAM2|P13598	-0.0230007	-0.0586911	0.426189	0.752012
ICAM5|Q9UMF0	-0.0928669	-0.191178	0.00895164	0.172926
ICOSLG|O75144	-0.0247497	-0.0535879	0.467571	0.77731
IDH1|O75874	-0.0113392	-0.0331832	0.652976	0.876732
IDS|P22304	-0.00175782	-0.00497346	0.946285	0.980222
IDUA|P35475	0.108581	0.148728	0.05291	0.372463
IFI27L2|Q9H2X8	0.0240388	0.0344226	0.690744	0.889406
IFI30|P13284	0.056742	0.0834695	0.25735	0.642602
IFI6|P09912	-0.0951277	-0.111846	0.128544	0.514104
IFNAR1|P17181	-0.0522089	-0.0872184	0.249719	0.634352
IFNAR2|P48551	-0.0450685	-0.124066	0.0915736	0.455414
IFNGR1|P15260	-0.0696592	-0.148707	0.0806164	0.43484
IGDCC4|Q8TDY8	0.10514	0.104658	0.155133	0.548356
IGF1|P05019	0.0621914	0.11866	0.107683	0.484985
IGF1R|P08069	-0.0466921	-0.0445365	0.600005	0.84907
IGF2|P01344	0.0194943	0.0533281	0.469736	0.77883
IGF2R|P11717	0.00792062	0.0479158	0.516046	0.8113
IGFALS|P35858	0.11461	0.142743	0.0519434	0.369736
IGFBP1|P08833	-0.0289363	-0.0335497	0.674613	0.88386
IGFBP2|P18065	0.0119676	0.0371852	0.614336	0.856328
IGFBP3|P17936	0.0507724	0.08999	0.221894	0.617144
IGFBP4|P22692	0.0124056	0.0390557	0.596625	0.847657
IGFBP5|P24593	0.0274716	0.0774366	0.293464	0.669532
IGFBP6|P24592	0.0166911	0.0297433	0.686949	0.887995
IGFBP7|Q16270	0.0603024	0.0931239	0.206148	0.600142
IGFBPL1|Q8WX77	0.00903381	0.0132652	0.857387	0.949604
IGFLR1|Q9H665	0.0768635	0.0730024	0.440178	0.7615
IGHA1|P01876	0.0821412	0.0578991	0.432469	0.757386
IGHA2|P01877	0.104255	0.0707076	0.337547	0.702142
IGHD|P01880	0.173546	0.0892399	0.225787	0.618497
IGHG1|P01857	0.0154782	0.017477	0.812839	0.933831
IGHG2|P01859	0.0420124	0.0356327	0.629208	0.862325
IGHG3|P01860	-0.0362312	-0.0259294	0.72536	0.900086
IGHG4|P01861	-0.046397	-0.028368	0.700713	0.891817
IGHM|P01871	0.158512	0.0767022	0.29808	0.673404
IGHV1-18|A0A0C4DH31	0.062925	0.0683138	0.354197	0.710676
IGHV1-2|P23083	0.0200024	0.0194664	0.791994	0.926497
IGHV1-24|A0A0C4DH33	0.0625002	0.0629546	0.393301	0.738157
IGHV1-3|A0A0C4DH29	-0.002579	-0.00252338	0.972955	0.991531
IGHV1-46|P01743	0.0346101	0.0293418	0.690957	0.889406
IGHV1-58|A0A0C4DH39	-0.091167	-0.0795147	0.280661	0.659416
IGHV1-69|P01742	0.156642	0.0995087	0.176591	0.570256
IGHV1-69D|A0A0B4J2H0	0.236503	0.168596	0.0336393	0.31977
IGHV1-8|P0DP01	0.0707019	0.0315345	0.705541	0.894307
IGHV2-26|A0A0B4J1V2	0.0473561	0.0350491	0.634837	0.864433
IGHV2-5|P01817	0.00858955	0.00672926	0.927368	0.974694
IGHV2-70|P01814	-0.0229616	-0.0150499	0.838446	0.943168
IGHV2-70D|A0A0C4DH43	0.100733	0.0440642	0.550377	0.826229
IGHV3-11|P01762	0.104806	0.101558	0.167801	0.560991
IGHV3-13|P01766	0.108361	0.109857	0.135522	0.523642
IGHV3-15|A0A0B4J1V0	0.0426857	0.0446848	0.544771	0.823286
IGHV3-20|A0A0C4DH32	0.0898829	0.0679884	0.3565	0.712624
IGHV3-21|A0A0B4J1V1	0.0621854	0.0575453	0.435291	0.757504
IGHV3-23|P01764	0.0823602	0.0720986	0.328105	0.69511
IGHV3-30|P01768	0.0133069	0.0126354	0.864091	0.950967
IGHV3-43|A0A0B4J1X8	-0.0130165	-0.0119274	0.871639	0.953807
IGHV3-43D|P0DP04	-0.0253121	-0.0227882	0.757523	0.912838
IGHV3-48|P01763	-0.0631148	-0.0531522	0.471203	0.779707
IGHV3-49|A0A0A0MS15	0.0317753	0.0244727	0.740219	0.90465
IGHV3-53|P01767	0.0894906	0.073778	0.376153	0.723029
IGHV3-64|A0A075B6Q5	0.0388783	0.0492366	0.504532	0.802166
IGHV3-64D|A0A0J9YX35	0.0194269	0.0233702	0.75153	0.910459
IGHV3-66|A0A0C4DH42	0.0446902	0.0447067	0.544574	0.823286
IGHV3-7|P01780	0.0780197	0.072933	0.322523	0.694065
IGHV3-72|A0A0B4J1Y9	0.069157	0.0750292	0.308774	0.682181
IGHV3-73|A0A0B4J1V6	0.0212655	0.0342485	0.642594	0.868227
IGHV3-74|A0A0B4J1X5	0.0628568	0.0516795	0.483596	0.789917
IGHV3-9|P01782	0.0436859	0.045957	0.533368	0.818065
IGHV4-28|A0A0C4DH34	-0.0674116	-0.0639264	0.386024	0.730032
IGHV4-30-2|A0A087WSY4	-0.0586071	-0.0408061	0.587578	0.840376
IGHV4-30-4|P0DP06	0.0260406	0.0141104	0.863015	0.950967
IGHV4-34|P06331	-0.0233768	-0.0190939	0.795887	0.927415
IGHV4-38-2|P0DP08	0.113972	0.0927509	0.227593	0.618497
IGHV4-39|P01824	0.0636757	0.0515551	0.48465	0.79041
IGHV4-4|A0A075B6R2	0.0822505	0.0720298	0.328568	0.69511
IGHV4-61|A0A0C4DH41	-0.114959	-0.0819021	0.271701	0.653098
IGHV5-10-1|A0A0J9YXX1	-0.0416288	-0.0186081	0.80097	0.93039
IGHV5-51|A0A0C4DH38	0.00908828	0.0089311	0.903703	0.965653
IGHV6-1|A0A0B4J1U7	0.0804636	0.0663863	0.367972	0.718624
IGHV7-4-1|A0A0J9YVY3	0.0658466	0.0422989	0.598885	0.848751
IGKC|P01834	0.0272912	0.0247097	0.737795	0.90465
IGKJ1|A0A0A0MT89	0.0433929	0.0363243	0.622564	0.861905
IGKV1-12|A0A0C4DH73	0.0179182	0.027049	0.714008	0.896934
IGKV1-16|P04430	0.194077	0.145419	0.0476565	0.364188
IGKV1-27|A0A075B6S5	0.0441645	0.0428218	0.561685	0.831107
IGKV1-39|P01597	0.0615641	0.0602517	0.41397	0.749529
IGKV1-5|P01602	0.0196217	0.0206582	0.779577	0.9226
IGKV1-6|A0A0C4DH72	0.214147	0.147012	0.0452475	0.355594
IGKV1-8|A0A0C4DH67	-0.0107177	-0.0132108	0.866667	0.951786
IGKV1-9|A0A0C4DH69	0.105115	0.114276	0.120399	0.498591
IGKV1D-13|A0A0B4J2D9	-0.0376249	-0.0334876	0.65449	0.876957
IGKV1D-17|A0A075B6S4	-0.0716449	-0.0538283	0.527614	0.818065
IGKV1D-33|P01593	0.0650051	0.062036	0.400256	0.741038
IGKV2-24|A0A0C4DH68	0.0794736	0.0822315	0.2645	0.646844
IGKV2-28|A0A075B6P5	0.0431668	0.0463886	0.529526	0.818065
IGKV2-29|A2NJV5	-0.112049	-0.0695213	0.417801	0.749529
IGKV2-30|P06310	0.0559478	0.0677597	0.358124	0.712624
IGKV2-40|A0A087WW87	0.0437695	0.0472106	0.522249	0.814061
IGKV2D-26|A0A0A0MRZ7	0.0510386	0.0342649	0.661194	0.878302
IGKV2D-29|A0A075B6S2	0.063931	0.0541687	0.462752	0.773378
IGKV3-11|P04433	0.00651823	0.00605011	0.934681	0.977136
IGKV3-15|P01624	0.0486795	0.0361547	0.62419	0.862095
IGKV3-20|P01619	0.0503769	0.0556543	0.450554	0.766125
IGKV3D-15|A0A087WSY6	-0.0128161	-0.0097606	0.898287	0.962529
IGKV3D-20|A0A0C4DH25	-0.0129457	-0.0133022	0.856993	0.949604
IGKV3D-7|A0A0C4DH55	0.0862576	0.078425	0.287327	0.664842
IGKV4-1|P06312	0.0445367	0.0456026	0.536533	0.819427
IGKV6-21|A0A0C4DH24	0.0344682	0.0325151	0.659522	0.878302
IGKV6D-21|A0A0A0MT36	0.137534	0.0783807	0.2876	0.664842
IGLC3|P0DOY3	-0.00494379	-0.00406034	0.956136	0.985398
IGLC7|A0M8Q6	0.0175256	0.0117617	0.873407	0.9542
IGLL1|P15814	-0.00212632	-0.00191182	0.979339	0.992885
IGLL5|B9A064	0.0191527	0.0193147	0.793579	0.927144
IGLON5|A6NGN9	-0.0287349	-0.117015	0.111703	0.488746
IGLV1-36|A0A0B4J1U3	-0.00531067	-0.0045934	0.953884	0.984741
IGLV1-40|P01703	0.0406318	0.055175	0.45447	0.769388
IGLV1-44|P01699	-0.000463476	-0.000473012	0.994888	0.997667
IGLV1-47|P01700	0.0155002	0.0173098	0.814597	0.933831
IGLV1-51|P01701	0.130138	0.101637	0.167469	0.560991
IGLV10-54|A0A075B6I4	-0.0317151	-0.0129429	0.860817	0.950446
IGLV2-11|P01706	0.156129	0.11931	0.104802	0.477454
IGLV2-18|A0A075B6J9	-0.030434	-0.030795	0.676491	0.88386
IGLV2-23|P01705	0.10977	0.103817	0.158497	0.554739
IGLV2-8|P01709	0.0821391	0.0805381	0.274497	0.653098
IGLV3-1|P01715	0.0995187	0.0816373	0.267979	0.650247
IGLV3-12|A0A075B6K2	-0.0896936	-0.0514805	0.485284	0.79041
IGLV3-19|P01714	0.0785071	0.0806223	0.273994	0.653098
IGLV3-21|P80748	0.0427187	0.038882	0.59826	0.848751
IGLV3-22|A0A075B6J6	0.141854	0.158556	0.0920006	0.455414
IGLV3-25|P01717	-0.040383	-0.0399206	0.588514	0.840928
IGLV3-27|P01718	0.0733869	0.0822692	0.26428	0.646844
IGLV3-9|A0A075B6K5	-0.0640211	-0.0464092	0.529343	0.818065
IGLV4-60|A0A075B6I1	-0.119189	-0.0670626	0.372417	0.720546
IGLV4-69|A0A075B6H9	0.0105353	0.00770072	0.916918	0.971083
IGLV5-37|A0A075B6J1	0.0909617	0.0678664	0.446558	0.763321
IGLV5-45|A0A087WSX0	0.125548	0.0974287	0.185855	0.583714
IGLV6-57|P01721	0.0215759	0.0208567	0.777514	0.922397
IGLV7-43|P04211	0.136417	0.0846296	0.261369	0.646162
IGLV7-46|A0A075B6I9	0.108765	0.0817835	0.26712	0.649314
IGLV8-61|A0A075B6I0	-0.0738099	-0.0374627	0.611694	0.856328
IGLV9-49|A0A0B4J1Y8	-0.0393947	-0.0271526	0.71296	0.896416
IGSF1|Q8N6C5	-0.0382579	-0.0952199	0.196076	0.596706
IGSF11|Q5DX21	-0.0464942	-0.107699	0.14342	0.533298
IGSF21|Q96ID5	-0.0665867	-0.162659	0.0265401	0.292646
IGSF8|Q969P0	-0.0525334	-0.159756	0.0293983	0.306704
IL13RA1|P78552	0.0590921	0.0538885	0.553863	0.828238
IL18BP|O95998	-0.0740853	-0.150317	0.0405721	0.340462
IL1R1|P14778	-0.0195609	-0.0186877	0.842864	0.943201
IL1R2|P27930	-0.0374886	-0.0358008	0.672309	0.88386
IL1RAP|Q9NPH3	0.0492149	0.0796241	0.279998	0.659416
IL1RAPL1|Q9NZN1	-0.0260878	-0.0687417	0.361902	0.714955
IL34|Q6ZMJ4	-0.0517915	-0.034978	0.688252	0.889126
IL6R|P08887	-0.0180948	-0.0397427	0.590179	0.84234
IL6ST|P40189	-0.0425197	-0.118751	0.106454	0.482331
ILDR2|Q71H61	-0.119474	-0.0967465	0.273518	0.653098
IMPA1|P29218	0.0351473	0.0987651	0.179863	0.574638
IMPAD1|Q9NX62	-0.0821007	-0.198858	0.00650818	0.155616
INAFM1|C9JVW0	-0.0652329	-0.125605	0.0875911	0.451194
INAFM2|P0DMQ5	-0.0729101	-0.203647	0.00530454	0.137697
INHBA|P08476	0.00852871	0.0114751	0.876467	0.954813
INHBB|P09529	-0.0123028	-0.0162595	0.834301	0.942477
INHBC|P55103	-0.0175703	-0.0196292	0.845523	0.943593
INSR|P06213	-0.0134479	-0.0140876	0.877603	0.954813
IQGAP1|P46940	0.0907446	0.0701035	0.497322	0.798519
ISLR|O14498	-0.0350978	-0.134965	0.0662565	0.39912
ISLR2|Q6UXK2	-0.0191314	-0.052475	0.47688	0.784208
ISM1|B1AKI9	-0.0958254	-0.116524	0.266004	0.648097
ITFG1|Q8TB96	-0.0421037	-0.0574827	0.539936	0.820667
ITGA1|P56199	0.0315817	0.0218745	0.785677	0.925028
ITGA6|P23229	-0.0332132	-0.0437303	0.575864	0.835725
ITGA7|Q13683	-0.00106621	-0.00224914	0.975694	0.992016
ITGAM|P11215	0.0512866	0.0744108	0.339222	0.703208
ITGAV|P06756	-0.0465275	-0.0548711	0.59347	0.844618
ITGB1|P05556	-0.00455758	-0.0150379	0.838574	0.943168
ITGB2|P05107	0.0244199	0.0434884	0.555604	0.828238
ITGB4|P16144	-0.00365012	-0.00459264	0.953171	0.984741
ITGBL1|O95965	0.000196886	0.000401036	0.995665	0.997667
ITIH1|P19827	0.126273	0.136137	0.063914	0.396395
ITIH2|P19823	0.144455	0.150082	0.0408904	0.340462
ITIH3|Q06033	0.143756	0.185446	0.011273	0.19064
ITIH4|Q14624	0.127911	0.159292	0.0298788	0.308954
ITIH5|Q86UX2	-0.0068121	-0.019858	0.787909	0.925072
ITLN1|Q8WWA0	0.0435775	0.0422099	0.611716	0.856328
ITM2A|O43736	0.0644914	0.138243	0.059875	0.391624
ITM2B|Q9Y287	-0.02806	-0.0640787	0.384891	0.729946
ITM2C|Q9NQX7	0.0583151	0.135861	0.0644594	0.396395
ITPA|Q9BY32	0.0856249	0.0579888	0.522345	0.814061
IZUMO4|Q1ZYL8	-0.0419184	-0.0467445	0.573969	0.834986
JAG1|P78504	-0.0610183	-0.241457	0.000899854	0.0755162
JAG2|Q9Y219	0.0618992	0.0807726	0.31148	0.68268
JAM2|P57087	-0.0282938	-0.115741	0.115685	0.491933
JAM3|Q9BX67	0.0103538	0.0259999	0.724642	0.900086
JAML|Q86YT9	0.073336	0.0984979	0.183445	0.581018
JCHAIN|P01591	0.18087	0.099967	0.174597	0.566568
JMJD8|Q96S16	-0.0173356	-0.0191174	0.827109	0.939166
JPT1|Q9UK76	-0.0199643	-0.0265422	0.720609	0.899178
JUP|P14923	-0.135258	-0.0905421	0.372782	0.720693
KCNE5|Q9UJ90	-0.016633	-0.0167496	0.827365	0.939166
KCT2|Q8NC54	-0.0442527	-0.0473513	0.532588	0.818065
KCTD12|Q96CX2	0.0133181	0.0208926	0.783142	0.924801
KCTD16|Q68DU8	-0.0294197	-0.0431885	0.605995	0.852589
KDR|P35968	-0.00658501	-0.00892451	0.905087	0.965943
KIAA0319|Q5VV43	-0.0841839	-0.212827	0.00353987	0.115652
KIAA0319L|Q8IZA0	-0.015052	-0.0576289	0.434623	0.757399
KIAA1549L|Q6ZVL6	-0.116393	-0.204794	0.00504786	0.132413
KIR3DL3|Q8N743	0.0223246	0.0261115	0.747869	0.910005
KIRREL3|Q8IZU9	0.124605	0.113219	0.228301	0.61907
KIT|P10721	-0.0350334	-0.0878051	0.233366	0.625489
KITLG|P21583	-0.0381746	-0.0844168	0.25197	0.63812
KLK10|O43240	0.035926	0.0596714	0.41849	0.749529
KLK11|Q9UBX7	0.0644522	0.0889602	0.22725	0.618497
KLK6|Q92876	-0.0311414	-0.0788528	0.284697	0.662433
KLK7|P49862	-0.0500087	-0.0859233	0.243576	0.632942
KLKB1|P03952	0.102708	0.132632	0.0711295	0.413181
KNG1|P01042	0.124748	0.15836	0.0308639	0.312654
KREMEN1|Q96MU8	-0.0157511	-0.0203755	0.782517	0.924624
KRT1|P04264	0.0848058	0.0467351	0.526452	0.817858
KRT10|P13645	0.0538583	0.0341142	0.643899	0.868227
KRT14|P02533	0.0245384	0.0184997	0.805301	0.931462
KRT16|P08779	0.0396777	0.0291568	0.692807	0.889424
KRT17|Q04695	-0.0858831	-0.0616034	0.431843	0.757386
KRT2|P35908	0.0831448	0.0611006	0.407412	0.74667
KRT23|Q9C075	0.166737	0.139631	0.174832	0.566568
KRT5|P13647	0.049578	0.0350174	0.635143	0.864433
KRT6B|P04259	0.0283162	0.0192138	0.794634	0.927327
KRT9|P35527	-0.0207039	-0.011378	0.877504	0.954813
L1CAM|P32004	-0.0397824	-0.105506	0.151796	0.543365
LAIR1|Q6GTX8	-0.0319386	-0.0560352	0.447456	0.763739
LAMA2|P24043	0.0199428	0.0903219	0.220188	0.617144
LAMA3|Q16787	0.102113	0.0958057	0.193327	0.591951
LAMA4|Q16363	0.0801794	0.239642	0.000986391	0.0755162
LAMA5|O15230	-0.00540582	-0.0184806	0.802306	0.93039
LAMB1|P07942	0.0115585	0.0457669	0.535064	0.819029
LAMB2|P55268	0.00919515	0.0558076	0.449305	0.766125
LAMC1|P11047	0.0222149	0.110037	0.134879	0.523642
LAMC3|Q9Y6N6	0.0516514	0.161543	0.0276098	0.30177
LAMP1|P11279	2.38096e-05	5.11333e-05	0.999447	0.999849
LAMP2|P13473	-0.061854	-0.111321	0.130361	0.514266
LAMP5|Q9UJQ1	-0.00093046	-0.00178804	0.980676	0.992895
LAMTOR3|Q9UHA4	0.0324443	0.0474923	0.52901	0.818065
LAP3|P28838	-0.0489593	-0.0720186	0.342183	0.703208
LARGE1|O95461	0.0373459	0.0417544	0.67691	0.88386
LASP1|Q14847	-0.0517652	-0.0586323	0.485142	0.79041
LAYN|Q6UX15	-0.0133211	-0.023431	0.750906	0.910459
LBP|P18428	0.0685685	0.0807903	0.272992	0.653098
LCAT|P04180	-0.00896387	-0.019072	0.796116	0.927415
LCN2|P80188	0.0741507	0.11158	0.129462	0.514104
LCP1|P13796	0.0463487	0.0990942	0.17841	0.572858
LDHA|P00338	0.0233101	0.0669186	0.364136	0.7162
[truncated: 1,152 more rows]

[truncated: 13 more sheets: Table S10, Table S11, Table S12, Table S13, Table S14, Table S15, Table S16, Table S17, Table S18, Table S19, Table S20, Table S21, Table S22]
